# Supplementary material for: Functional role of brain-engrafted macrophages against brain injuries
Source: J Neuroinflammation. 2021 Oct 15;18:232. doi: 10.1186/s12974-021-02290-0 (PMC8520231; doi:10.1186/s12974-021-02290-0)
Supplement: Supplementary file 4 — Additional file 4. Table S3. Supporting data for Figure S3. [file 12974_2021_2290_MOESM4_ESM.xlsx]

## Sheet: Matched list
Table S3. Gene list used to calculate embryonic and adult microglia signature scores
Cluster	Gene	Ctrl_sham_1	Ctrl_sham_2	Ctrl_sham_3	Ctrl_sham_4	Ctrl_fIRR_1	Ctrl_fIRR_2	Ctrl_fIRR_3	Ctrl_fIRR_4	Ctrl_fIRR_5	PLX_sham_1	PLX_sham_2	PLX_sham_3	PLX_sham_4	PLX_sham_5	PLX_fIRR_1	PLX_fIRR_2	PLX_fIRR_3	PLX_fIRR_4	PLX_fIRR_5
1	Lyve1	175.8	296.5	227.9	148.7	2672.8	1634.1	349.4	615.1	978.6	3573.9	2903.3	179.2	230.5	545.3	90.5	85	550.8	603	941.7
1	F13a1	373	720.1	544.8	386.1	3636.2	2544.2	1141.6	1443.6	1707.5	3512.5	4767.4	617.6	410.6	866.8	864.7	773.7	1619.2	2153.8	2651
1	Dab2	1779.6	2839	2454.1	2201.3	8943.1	7203.1	4395.3	5370.1	5372.1	5337	6328.9	2463.7	2024.3	2574.6	17798.5	16153.5	20073.6	17291.5	19591.7
1	Gpx3	13.3	20.2	55	15.2	145.5	109.4	27.7	66	36.7	41	36.6	16.3	17.6	24.6	86.3	98.7	106.8	120	170.3
1	Mrc1	2403	4035.8	3056.4	2410.7	14646.6	13692.2	7962.8	8464.7	8886.8	6729.7	8050	2754.1	1947.4	2831	31451	26426.2	32296.6	28949.2	30485.1
1	Ednrb	138.5	174.3	149.3	139.9	280.7	374.3	175.1	311.9	330.4	76.8	171.9	63	76.8	99.4	95.4	97.5	92.5	117	107.4
1	Pf4	24	54.7	36.7	43.2	332.6	269.6	89.5	125.9	108	293.6	289.4	59.3	28.5	131.9	638.2	821.2	824.2	950.8	1033.4
1	Vim	287.7	143.2	701.9	380.5	470.2	482.2	221	373.5	224.5	1157.2	570	240.4	169.1	303.2	1231.5	1054.9	1159.5	950.8	1098.9
1	Plin2	663.4	795	688.8	683.4	901.8	700.2	659.1	614.3	731	1116.2	893.8	545.2	586.2	476.2	1442.3	1276.1	1840.3	1014.6	1673.9
1	Hmox1	1457.3	1204.3	927.1	1002.3	1307.4	1035.6	724.1	1006.7	1443.2	3466.4	2179.1	1125.9	818.9	1019.8	2077.2	2842.2	3282.4	2627.7	3062.3
1	Igfbp4	242.4	376.5	353.6	368.5	725.5	632.4	477.7	618.6	532.8	809	831.7	928.5	825.5	827.9	744.4	702.4	869	1104.3	889.3
1	Dok2	18.6	37.1	21	31.2	57.3	80.9	48.3	45.4	37.8	71.7	92	38.3	35.1	47.4	29.9	31.2	64.8	65.3	43.2
1	Iqgap1	716.6	943.3	2105.7	764.9	1379.3	1537.8	1283.4	1489	1262.8	1691.4	1270.9	889.7	746.5	712	6995.1	5773.2	6414.9	6057.5	6994.2
1	Gas7	183.8	253.5	377.1	234.2	619.9	721	402.5	423.2	544.3	759.5	894.9	448.1	371	364.9	3610.8	3382.2	2967	3569.5	3535.1
1	Ehd1	16	13.5	34	27.2	194.4	143.7	83.2	125.9	112.2	339.6	141.9	46.2	28.5	44	185.1	171.2	146.6	177.7	221.4
1	Lpl	511.5	313.3	238.3	255.8	870.4	955.5	1113.9	896.2	890.5	305.5	226.2	343.6	553.3	284.9	635.7	577.4	433.8	637.9	632.6
1	Snx2	1918.1	1980	2032.4	1673.8	2397.5	2457.9	2281.6	2460.6	2272.8	1937.2	2497.4	1912.9	1787.2	1899.7	2732.8	2229.8	2292.6	2049	2378.6
1	Nme4	16	48.8	5.2	54.4	22.3	51.2	39.6	27.4	19.9	13.7	1.1	19.1	11	46.3	99.6	65	109.2	95.7	111.3
1	Clec4a1	114.6	121.3	112.6	99.9	292.8	283.5	123.6	196.2	198.2	215.1	351.5	131.2	81.2	149.6	127.8	151.2	239.1	265.8	166.3
1	Igf1	55.9	87.6	68.1	86.3	506.4	408.2	305.8	316.1	273.7	360.1	307.2	93.4	68.1	165	2697.1	2454.8	2160.4	2624.7	2926
1	Folr2	18.6	32.8	21	33.6	143.1	89	74.5	74.5	60.8	174.1	165.2	49.5	43.9	69.7	117	105	156.8	191.4	169
1	Anxa2	29.3	37.1	314.3	44	74.8	80.5	71.3	77.1	50.3	435.2	112	56.5	59.3	69.1	290.5	237.5	295.5	273.4	297.3
1	Colec12	71.9	112.9	91.7	75.9	428	273.8	173.5	275.9	250.7	105.8	136.4	71	65.9	122.8	127	60	164.2	173.2	145.4
1	Ms4a6c	213.1	240.9	301.2	253.4	830	721.4	429.4	546.6	603.1	757.8	881.6	392.6	338.1	527	5600.9	4987	5589.8	5117.3	6424.5
1	Tspo	48	75	83.8	105.5	144.9	169.5	77.6	117.4	135.3	215.1	130.9	137.7	81.2	122.2	159.3	197.5	206.7	174.7	213.5
1	Cstb	79.9	122.1	117.9	80.7	178.1	177.9	148.1	120.8	123.8	131.4	136.4	109.2	98.8	102.2	232.4	248.7	267.8	235.4	233.1
1	Mpp1	887.1	875	1026.7	864.1	1093.1	1288.3	909.5	1089.8	921.9	1315.9	1126.7	985.4	840.9	1010.1	4305.4	4273.3	4110.7	4388.2	4558
1	Cybb	583.4	1058.6	6937.9	879.2	5282.2	5498.1	4170.3	5017.1	4240.4	3884.6	4287.3	1912.5	2004.5	2364.5	83463.2	71724.4	71308.3	69130.9	74565.8
1	Myo5a	2038	2195.6	2310	1962.3	6669.3	6021.1	4869.9	4510.8	5399.4	8870	10272.4	6635	6551.4	8364.5	51257.9	47331.8	44350.4	44806.8	50088.6
1	Aldh2	460.9	486.8	990	455.6	628.4	758.7	499.9	444.7	512.9	894.3	473.5	356.6	428.1	383.7	1366.8	1217.4	1299.6	1241	1431.6
1	Stard8	2965.1	3866.5	3747.9	3293.2	4499.9	4499.1	3722.7	3988.2	3766.4	2758.1	2549.5	2140.7	1934.3	1815.2	4085.5	4175.9	4739.7	4628.2	4979.8
1	Sh3bgrl	173.2	182.8	225.2	143.1	228.2	200.7	171.9	216.8	143.7	293.6	238.4	125.1	131.7	113.6	797.5	698.7	517.5	601.5	440.1
1	Ifi204	253.1	205.5	209.5	162.3	1142.6	1137.3	945.9	943.3	941.9	1227.2	1728.9	1238.4	1053.8	1479.4	4420	4392.1	4571.4	4328.9	3924.1
1	Marcksl1	32	91.8	81.2	38.4	69.4	139	72.9	76.3	69.2	63.1	110.9	55.5	59.3	50.2	79.7	52.5	67.1	53.2	83.8
1	Spp1	16	27	10.5	29.6	233.6	198	173.5	254.5	208.7	114.4	28.8	66.3	57.1	48	322.8	318.7	319.1	455.7	487.2
1	Lgals1	2.7	10.1	10.5	19.2	53.7	42	36.4	52.3	25.2	116.1	79.8	12.6	13.2	24.6	131.1	138.7	149.9	129.1	149.3
1	Ms4a6b	4449	5079.3	4517.9	5162.8	8467.5	7482.3	6219.8	6440.2	7028.2	5913.9	7041.9	4622.2	4555.7	5462.7	31147.3	29166	31097.3	34188	35231.8
1	Snx3	460.9	564.3	557.9	602.7	611.5	647.8	432.6	578.3	517.1	575.2	860.6	594.7	544.5	591	971	946.2	899.1	884	907.7
1	Anxa5	604.7	576.9	529.1	494	1103.4	1090.3	875.4	912.4	1018.4	1046.2	1095.7	850.5	742.1	887.9	3520.4	3337.2	3385.5	3602.9	3697.5
1	Cdkn1a	924.4	939.9	707.1	963.2	30082.8	23815.4	22147.8	25268.1	27321	3394.7	3013.1	1404.6	1383.2	1138	1034	1362.4	1256.2	923.5	1617.6
1	Stab1	26387.8	31027.2	31363.3	28266.1	39937.3	35836.8	29698.6	29489.3	30609.1	27154.3	26732.7	16700.5	13230.2	20422.1	51363.3	50933.9	57784.2	54579.6	63796.8
1	Tmem8	101.2	99.4	204.3	160.7	231.8	215.3	104.6	119.9	105.9	240.7	155.3	62.6	72.5	70.8	401.7	451.2	556.9	420.7	698.1
1	Serp1	2706.7	2720.3	2129.3	2071.8	2772.4	2672.8	2179.4	2551.4	2288.6	2403.1	2552.8	2914.7	3067.1	3093.6	5099.6	4999.5	4464.5	5091.4	4273.8
1	Msr1	154.5	379	364.1	179.8	1210.8	979.8	453.2	859.3	619.9	667.3	604.4	275.4	281	391.1	12529.6	10541.5	10571.4	9500.9	12174.4
1	Nt5dc2	199.8	234.1	282.9	190.2	262.6	181.4	206.8	256.2	243.3	404.5	296.1	151.7	195.4	222.1	523.7	368.7	365.4	349.4	506.9
1	Fcna	16	15.2	0	3.2	99	68.9	38	42	7.3	39.3	36.6	12.6	17.6	9.1	1.7	2.5	15.7	27.3	24.9
1	S100a10	16	15.2	31.4	16.8	38	36.6	18.2	10.3	21	64.9	63.2	21.9	41.7	28	23.2	16.2	40.2	34.9	21
1	Tubb6	314.4	299	256.7	203	313.9	291.9	206	203.9	216.1	430.1	460.2	319.3	241.5	268.4	253.1	201.2	303.4	235.4	271.1
1	Rnasel	2680.1	2613.3	2831.2	2720.1	3889.1	3452.7	3840	3348.2	4056.9	1286.9	1703.4	1388.2	1580.8	1518.8	4585.9	3755.9	4552	3885.4	4334.1
1	Ap2s1	79.9	123	104.8	138.3	132.2	151.7	133.1	115.7	109.1	320.9	164.1	111.1	202	163.9	92.1	126.2	124.4	144.3	140.1
1	Cela1	0	3.4	0	3.2	3.6	8.5	10.3	1.7	5.2	6.8	4.4	3.3	2.2	6.9	14.9	23.7	10.6	13.7	23.6
1	Npl	1425.3	1375.3	1212.6	1261.3	1235.6	1149.2	985.5	1006.7	1057.2	653.7	635.4	452.8	579.6	657.8	299.6	317.5	338.6	294.7	327.4
1	Glrx	197.1	200.4	366.7	200.6	165.4	245.7	193.3	161.1	248.6	199.7	286.1	207.7	256.9	181	290.5	296.2	301.6	218.7	319.6
1	Sept9	197.1	218.1	220	195.8	267.4	339.3	298.7	259.6	191.9	367	280.6	267	191	232.4	634	724.9	641	587.8	808.1
1	Raph1	876.5	869.1	1165.5	1098.3	1349.1	901.6	1024.4	1042.7	803.4	786.8	1013.6	792.1	739.9	831.4	1746.9	1788.6	2032.2	1900.2	2110.1
1	Fcgrt	743.3	641.8	584.1	709.8	900.6	818.8	707.5	755.7	678.6	943.8	858.3	590.5	764	737.7	420.8	437.5	480.1	542.3	535.7
1	Ap2a2	1782.3	2092	2336.2	1801.7	2268.4	2072.4	1883.1	1773.5	1810.3	2534.5	2432	1760.3	1620.3	1915.1	2337.8	2289.8	2361.1	2129.5	2157.2
1	Arhgap19	1228.1	1147.1	1558.3	1149.4	4069.5	3137.3	2572.4	2860.7	3216.8	2485	3160.6	1873.7	1872.8	2189.8	21701.5	20981.8	22069.3	22442.1	23938.9
1	Smagp	109.2	128.9	238.3	170.3	123.7	117.1	81.6	134.5	119.6	143.4	100.9	134.9	116.4	125.6	287.1	306.2	286.8	346.3	286.8
1	Eif4ebp1	77.3	68.2	76	54.4	129.2	123.6	54.7	124.2	98.6	158.7	153	116.2	92.2	143.3	149.4	153.7	176.7	180.8	179.4
1	Oas2	234.4	358.8	282.9	365.3	2200.8	2542.6	1670	2106.7	1947.7	2164.2	2288.9	1189.4	922.1	1290.4	3390.1	3622.2	4075.1	3106.2	3516.8
1	Itsn1	498.2	742.8	901	783.3	1585.7	1497.4	881	1074.4	927.2	1157.2	1548.1	613.8	614.7	674.3	6477.3	5816.9	6050	6566.3	7816.8
1	Wbp5	58.6	75.8	44.5	48	76.1	79.3	84	100.2	69.2	90.5	83.2	63	96.6	70.2	115.4	87.5	79.1	101.8	107.4
1	Tmem261	21.3	33.7	23.6	16	36.8	30.4	22.2	36.8	21	51.2	15.5	18.2	32.9	52.5	71.4	91.2	82.8	85.1	78.6
1	Ftl1	4411.7	13619.1	9143.2	4336.3	7815	6968.9	6051.1	8159.7	8345.6	5528.2	5021.4	15975.6	13588.1	14801.3	5651.5	8992.9	5090.3	5671.7	9100.4
1	Fabp5	5.3	9.3	18.3	5.6	20.5	32.7	11.9	36.8	39.9	20.5	6.7	17.3	15.4	9.7	37.3	17.5	48.6	57.7	39.3
1	Cd44	34.6	50.5	633.8	94.3	336.8	395.1	319.3	493.5	329.3	879	727.5	357.6	436.9	362	2216.6	2103.6	2161.3	1632.8	2175.5
1	Twf1	844.5	860.7	667.9	657	979.1	746.4	764.5	902.2	766.7	698.1	809.5	767.4	702.6	745.1	1153.5	1117.4	947.2	1019.2	927.3
1	Hip1	197.1	348.7	314.3	396.5	700.8	501.1	290.8	350.4	383.9	931.9	840.6	344.5	169.1	374	1696.3	1422.4	2464.7	1695.1	2292.1
1	Plxnd1	50.6	74.1	123.1	167.1	274.6	236.1	158.4	193.6	177.3	201.4	137.5	73.3	70.3	103.3	702.1	658.7	784.9	675.9	647
1	Smdt1	117.2	84.2	70.7	97.5	175.7	173.3	130.7	138.8	103.8	220.2	127.5	147.5	158.1	159.9	192.5	218.7	200.3	230.9	149.3
1	1700037H04Rik	162.5	128.9	165	158.3	198.6	191.8	166.4	156.8	175.2	249.2	248.4	188.1	197.6	147.9	159.3	241.2	247.9	217.2	203
1	Clec10a	8	22.7	5.2	16	148.5	102.4	46.7	49.7	57.7	85.3	126.4	25.2	37.3	31.4	35.7	42.5	119.8	147.3	79.9
1	Rilpl2	34.6	66.5	110	41.6	120.1	90.5	110.1	43.7	107	169	124.2	133	118.6	129.6	195	146.2	195.6	195.9	237.1
1	Ms4a7	87.9	144	180.7	123.9	815.5	705.2	365.2	457.5	517.1	402.8	341.6	131.2	162.5	203.8	11509.7	11535.2	12339.1	11559	12821.4
1	Sh3bgrl3	2757.3	3304.8	2189.5	2533.8	4529.5	4385.9	2942.4	3923.1	3142.3	7139.3	6831.2	4856.5	4070.5	5164.1	4435.7	6044.4	5210.6	5425.6	7667.5
1	Actr3	4081.4	4215.2	4680.3	3847.1	4502.3	4531.5	4327.2	4527.1	4236.2	3633.7	4369.3	4643.2	4160.5	4309.3	10586	9721.6	8308.4	8943.4	7894
1	Dse	639.4	686.4	733.3	893.6	1234.4	1057.2	1014.1	1048.7	1100.2	725.4	855	813.6	636.7	724	4239.1	3634.7	3602.4	3560.4	3873
1	Eps8	442.2	433.7	508.1	366.9	786.5	820.3	602.9	812.2	586.3	617.8	644.3	470.5	393	477.3	1571	1538.6	1256.2	1496.1	1615
1	Ap2m1	562.1	515.4	552.6	562.7	544.5	660.1	656	706	579	735.6	651	616.6	654.3	634.4	535.3	512.5	552.7	484.5	509.5
1	Kcnab2	24	16	41.9	9.6	31.4	45.8	24.6	15.4	23.1	49.5	67.6	21.5	30.7	36.5	236.5	230	250.2	290.1	275.1
1	Plec	255.8	200.4	364.1	333.3	304.2	218.8	248	209	228.6	561.5	349.3	196.1	166.9	204.4	317	250	305.7	237	189.9
1	Txndc17	287.7	340.2	298.6	232.6	345.3	264.2	265.4	349.6	333.5	423.3	590	316	309.6	416.3	410	407.5	466.7	554.4	461
1	Pfn1	3977.5	5211.5	4499.6	4813.5	5430.1	5379.1	4057	6006.7	4731.3	7683.8	8271.8	5996	5693	6008.5	3260.6	4329.6	3960	4040.3	5193.3
1	Tfec	29.3	16.8	68.1	19.2	121.9	86.3	112.5	70.3	93.3	58	23.3	13.1	17.6	10.8	100.4	75	122.1	68.4	79.9
1	Pla2g7	109.2	197.1	186	91.1	429.8	290.4	224.2	245	400.7	266.3	238.4	126.5	68.1	93.1	2154.4	1817.3	2111.8	1793.9	2210.9
1	Gipc1	130.5	179.4	193.8	178.2	219.7	177.2	187.8	179.1	161.5	242.4	195.2	187.2	158.1	179.9	143.6	135	111	132.1	141.5
1	Mrpl27	74.6	62.3	57.6	52	83.3	60.1	81.6	42	64	46.1	29.9	41.5	57.1	75.9	118.7	121.2	123	176.2	141.5
1	Cfb	2.7	0	0	1.6	1.2	3.1	0	1.7	10.5	11.9	3.3	1.4	6.6	0	1.7	0	0.5	0	0
1	Rhoc	42.6	48	49.8	37.6	54.9	43.1	45.2	51.4	29.4	47.8	26.6	42.5	61.5	36	12.4	20	32.8	28.9	28.8
1	Rtp4	199.8	192	144	122.3	426.1	573.5	430.2	466.1	479.3	235.5	187.4	228.7	173.4	290.6	458.9	428.7	549.5	385.8	369.4
1	Ehd4	4041.4	4272.4	4208.8	3752.8	4818	5356.8	4825.5	5272.4	4950.5	3988.7	4785.2	4074.6	3923.4	4042.1	8054.9	7523	6957.9	6529.9	7660.9
1	Clta	3833.6	4643.8	3643.1	3759.2	4595.3	4581.9	3929.5	4159.5	4396.7	6323.5	5721.2	4777.2	4599.6	5371.3	3829.9	3923.4	3862.8	3947.7	4001.4
1	Ctsc	9108.5	9641.4	8970.3	8580.6	9514.7	9144.6	8940.4	9134.7	8729.4	9375.2	10527.4	10740	10011.6	9713.7	24629.3	22930.3	22642.8	21116.1	22346.2
1	Clic4	623.4	464.9	547.4	928.8	967	981.3	883.3	783.1	544.3	2809.3	939.3	808	926.5	795.4	3234.1	3345.9	3050.7	3047	3070.1
1	Snx6	1939.5	2062.5	2090	1796.9	1818.7	1735.8	1894.2	1752.1	1734.8	1333	1533.7	1327.1	1198.8	1249.3	1413.3	1234.9	1308.9	1045	1215.5
1	Msrb1	24	16.8	41.9	28.8	42.3	48.5	34.9	29.1	28.3	70	43.2	30.3	37.3	78.2	73	93.7	123	148.9	124.4
1	Plxnc1	37.3	181.9	442.6	127.9	359.8	340.8	256.7	263.9	223.4	331.1	220.7	105.5	105.4	144.5	2493.8	2206	2960.5	2220.7	2357.6
1	Plin3	79.9	65.7	104.8	99.1	105.6	115.2	110.1	87.4	102.8	112.6	158.6	114.4	79	134.8	371.8	323.7	361.7	284	341.9
1	Cd36	61.3	139	99.5	90.3	668.8	512.2	412.8	245.9	277.9	203.1	398.1	298.7	586.2	303.2	6110.4	4769.5	4582.5	4430.7	5853.4
1	Tmem2	516.8	398.4	607.6	515.6	431.6	383.2	381.9	408.7	312.6	327.7	339.3	391.6	393	354	301.2	278.7	308	268.8	210.9
1	E430025E21Rik	2847.9	2958.6	2943.8	2537	3540.2	3612.1	3916	3370.4	3700.3	2442.4	2466.3	3166.3	3194.5	2897.2	4474.7	4440.8	4113.5	3885.4	4414
1	Rap2b	151.9	123.8	167.6	158.3	341	304.3	314.5	331.6	284.2	367	317.2	275.4	162.5	271.2	1044	1004.9	1168.7	1155.9	1070.1
1	Blvrb	141.2	261.1	238.3	193.4	397.8	384.4	240.8	238.2	231.8	358.4	384.8	183	193.2	196.4	612.5	766.2	780.2	569.6	821.2
1	Nupr1	303.7	276.2	125.7	277.4	287.9	240.7	203.6	371.8	249.6	477.9	320.5	330.5	434.7	328.3	223.2	258.7	249.3	285.6	264.6
1	Atp6v1a	3242.2	3284.5	2820.7	2468.3	4353.2	3601.7	3253.7	3715.7	3880.7	3096	3045.2	3277.8	2953	2863	4090.5	4589.6	4583.4	4699.6	5142.2
1	Gypc	8	14.3	44.5	11.2	19.3	3.9	13.5	4.3	17.8	10.2	15.5	0.5	2.2	3.4	24.1	3.7	9.3	18.2	6.5
1	Mapkapk2	1241.5	1479.7	1652.6	1466.7	1593.5	1964.2	1874.4	1812	1767.3	1426.8	1477.1	1871.4	1657.6	1638.2	2034	2273.5	1970.3	1711.8	2153.3
1	Ncoa4	666	582.8	712.4	512.4	505.2	530.3	610	489.2	444.7	337.9	399.2	450.9	447.9	404.8	567.6	515	471.8	426.8	518.7
1	Carhsp1	231.8	280.4	437.4	320.5	379.1	417.9	251.9	293	328.3	465.9	280.6	380.9	318.3	361.4	419.9	377.5	329.8	352.4	408.7
1	Hgsnat	1044.3	1067.9	1005.7	976.8	1136.6	1167.3	1165.4	1092.4	1088.7	943.8	868.3	981.7	884.8	1015.2	1156	1151.1	1317.2	1099.7	1112
1	Sdhc	849.8	1025.8	856.4	914.4	1091.9	970.5	899.2	985.3	892.6	1338.1	1416.1	1273.9	1253.6	1245.9	708.7	841.2	880.1	926.5	1102.8
1	Gabarap	1590.5	1683.5	1144.5	1530.7	1872.4	1884.8	1458.5	2165.9	1873.2	2881	2619.4	1941.4	2028.7	1922.5	1746.1	2153.5	2031.8	2125	2521.3
1	Rbfa	229.1	304.9	280.2	194.2	269.8	293.1	210.7	224.5	193	355	256.2	245.1	232.7	259.8	188.4	250	233.1	256.7	260.6
1	Arpc3	602.1	529.7	455.7	573.1	607.8	546.5	567.2	622	537	710	635.4	598	713.5	684.6	705.4	762.4	831.6	844.5	781.9
1	Ccl2	146.5	448.9	248.8	207.8	1286.3	860.4	791.4	687.1	967	899.5	979.2	230.6	318.3	450.5	650.6	493.7	595.7	546.8	578.9
1	Ifi30	671.4	838	673.1	767.3	864.4	925.1	780.4	834.5	785.6	1740.9	1064.6	1310.3	1080.2	1272.7	1800	1924.8	1679.8	1405	1539
1	Bst2	247.8	176.9	201.7	160.7	431	640.1	297.9	350.4	327.2	428.4	344.9	225.9	252.5	317.5	2047.3	2172.3	2069.2	1941.2	2069.5
1	Mcoln2	0	0	0	5.6	3	11.9	15.8	14.6	11.5	11.9	4.4	1.9	0	5.7	64.7	31.2	31	33.4	49.8
1	Mtss1	2773.3	3165	2726.4	2517	2671	2449.8	2715.8	2098.2	2048.4	1414.9	1643.5	1706.1	1396.3	1704.4	3029.9	3002.2	2227.4	2743.2	3491.9
1	Kank2	247.8	161.7	154.5	240.6	464.2	488.7	348.6	372.7	400.7	459.1	353.8	343.6	274.4	314.6	1493	1628.6	1213.6	1421.7	1396.2
1	Il2rg	93.2	103.6	102.1	66.3	370.6	451	347.8	331.6	323	360.1	430.3	275.9	248.1	295.8	881.3	867.4	898.2	764	895.9
1	Ifitm2	114.6	123.8	170.2	132.7	309.7	327.7	126.8	301.6	161.5	955.8	320.5	143.3	191	208.4	326.1	368.7	503.7	469.3	451.9
1	Npr1	24	51.4	44.5	87.1	75.5	26.6	33.3	31.7	51.4	64.9	64.3	39.7	43.9	19.4	24.9	3.7	15.3	21.3	9.2
1	Sesn1	5573.3	4061	3179.5	3521.8	3846.2	4031.2	3852.6	3774.8	4023.3	3577.3	3562	3713.3	3367.9	3842.2	6268.1	5722	5178.2	5554.7	5045.3
1	Gprc5c	32	41.3	49.8	51.2	64.6	52.4	44.4	47.1	77.6	11.9	44.4	33.1	46.1	16	29.9	23.7	15.3	19.7	31.4
1	Ostf1	2291.1	2551	2702.9	2347.6	2450.7	2370.9	2256.3	2382.6	2161.6	2012.3	2553.9	2441.3	2450.2	2406.2	2522.9	2686	2337	2430.3	2412.6
1	Sdcbp	10896.1	10461.7	9936.7	9746	11001.4	9942.9	10082.8	11070.9	11436.5	9475.9	10874.5	11291.8	10876.6	10299	19406.9	18158.3	17733.8	15992.8	18285.8
1	Akr1a1	3226.2	2962	2933.4	2877.5	3685.7	3876.3	3508.8	3367	3401.4	4584.3	4906.1	3300.2	3403.1	3996.4	5336.2	5137	5205.9	4906.1	5634.7
1	Samhd1	6732.2	7507.3	8734.6	7635	7798.1	7758.9	7069.9	8654.9	7828.5	7286.1	8530.2	9432.5	8617.4	8922.3	17441.7	17173.4	18692.5	17416	19367.7
1	Lamtor5	285.1	196.2	199	234.2	263.2	207.2	240	217.6	205.6	245.8	337.1	239	245.9	218.7	264.7	281.2	248.8	294.7	305.2
1	Slc25a24	40	11.8	107.4	74.3	26	26.2	18.2	38.6	26.2	46.1	21.1	25.2	4.4	21.7	247.3	161.2	192.9	202	172.9
1	Stom	354.3	318.3	385	365.3	756.3	672.4	606.1	510.6	529.7	820.9	948.2	540.1	502.8	506.5	1766	1717.3	1929.6	1877.4	2190
1	Aoah	274.4	401.7	851.2	342.9	1936.4	2095.1	1391.2	1677.5	1838.6	1167.4	1343	430.9	375.4	579.6	14853.3	13053.8	13553.2	12171.2	14000.2
1	Srp14	359.7	251	220	343.7	301.2	339.3	297.1	329.8	377.6	544.5	413.6	273.5	329.3	436.8	445.6	393.7	463	470.9	410
1	Dscr3	479.5	535.6	675.7	542.7	548.1	426	507	560.3	465.7	947.2	411.4	499.9	467.6	583.6	855.6	716.2	788.1	756.4	813.4
1	Atp6v1b2	2970.5	2771.7	2488.1	2477.1	3111	2942.8	2914.6	3588.1	3552.4	3082.4	3365.7	2948.7	2819	2930.9	4047.4	4397.1	4238.8	3779.1	4157.2
1	Tmem106a	583.4	687.2	468.8	569.9	897	1153.1	682.1	967.3	819.1	722	916	584	645.5	626.4	1381.8	1447.4	1446.2	1403.5	1701.4
1	Mgl2	42.6	46.3	52.4	35.2	170.8	193.7	65.8	127.7	108	100.7	195.2	71	81.2	130.8	88	103.7	253	241.5	163.7
1	Oas1g	16	28.6	13.1	28.8	161.8	198.7	134.7	141.4	184.6	191.2	154.1	108.3	65.9	140.5	621.6	689.9	798.7	619.7	581.5
1	Akr1b3	226.4	251	157.1	175	172	253.4	169.5	209	205.6	187.7	211.8	171.8	151.5	229.5	308.7	251.2	307.1	341.8	273.7
1	Atf3	4025.4	6647.4	5248.6	4469.8	4158.9	3980.3	4547.4	4014.7	5509.5	1913.3	3081.8	8521.3	5668.8	5549.5	4151.9	3855.9	4914.1	3119.9	3852.1
1	Igf2	1771.6	1067.9	927.1	1805.6	1911.6	1461.6	1003	1249.1	1629.9	1082.1	2010.6	441.1	1084.6	757.7	1389.2	902.4	983.7	925	1057
1	Tgfbi	1404	1730.7	1655.2	1536.3	3035.6	2846.5	2530.4	2452	2485.7	3138.7	3641.8	2095.9	1620.3	2274.3	14001.8	13172.5	12840.9	12251.7	12398.4
1	Alox5ap	2464.3	2697.5	2291.7	2513.8	2229.1	2325.8	1979.8	2266.1	2406	2645.5	3207.1	2419.9	2485.3	2606	2367.7	2141	2436.9	2061.2	2506.9
1	Slc48a1	506.2	550.8	531.7	542.7	499.8	608.5	516.5	524.3	487.7	783.4	522.3	431.3	461.1	497.9	647.3	723.7	643.8	688.1	759.7
1	Slc25a10	109.2	33.7	78.6	90.3	77.3	162.5	114.1	111.4	117.5	97.3	112	87.8	114.2	102.8	286.3	313.7	257.2	259.7	370.7
1	Gapdh	783.2	811	589.3	838.5	839.6	915.1	1011.7	820.8	890.5	1152.1	1242	910.2	882.6	814.2	956.9	1149.9	1047.6	738.2	1016.4
1	Ccl4	730	2285.7	1272.9	904	2756.7	2311.9	1863.3	2053.6	2193.1	947.2	821.7	2079.1	1521.5	2179.5	613.3	742.4	468.1	448.1	535.7
1	Gnpda1	775.3	1114.2	1042.4	782.5	927.8	839.2	799.4	993.8	851.7	964.3	1015.8	988.2	972.6	1011.2	1239.8	1394.9	1367.6	1177.2	1540.3
1	Cyba	610.1	659.4	743.8	721.8	924.7	933.2	789.1	757.4	699.6	1481.5	1294.2	942.9	961.6	1180.8	921.2	1133.6	1161.8	1254.6	1207.6
1	Rac2	2040.7	2203.2	2331	1990.3	2063.1	2267.7	2116.9	1897.7	1742.1	1950.8	1893	1995.5	1890.3	2004.8	1687.2	1742.3	1360.7	1254.6	1655.6
1	Gamt	77.3	89.3	47.1	58.3	59.8	51.6	47.5	84	72.4	64.9	74.3	67.2	59.3	67.4	68.9	68.7	80.9	51.6	79.9
1	Cox14	69.3	112.9	86.4	115.1	129.2	140.6	100.6	90.8	117.5	169	209.6	162.9	175.6	122.2	133.6	123.7	134.6	195.9	163.7
1	Ifi27l2a	8	11.8	18.3	8.8	94.2	120.9	55.5	82.2	74.5	78.5	108.7	28.9	48.3	62.2	100.4	122.5	93.9	86.6	102.2
1	Sdc4	476.9	610.6	489.8	535.5	736.4	841.5	495.9	577.4	598.9	605.9	424.7	357.1	371	276.9	1170.1	1176.1	1429.6	1638.9	1282.3
1	Idh1	1110.9	936.5	916.7	773.7	957.9	846.5	928.5	974.1	979.6	619.5	611	723.5	693.8	572.7	941.9	799.9	835.3	991.9	836.9
1	Iqgap2	191.8	241.7	536.9	210.2	862.6	678.6	368.4	422.4	452	488.1	500.1	170.4	228.3	185.6	2847.3	2434.8	2936.9	2942.2	2792.5
1	Hprt	1249.5	1046	814.5	955.2	1056.9	1096.1	1082.2	1041.8	886.3	660.5	893.8	750.1	357.9	715.5	836.5	744.9	756.2	996.4	1146.1
1	Ccdc86	362.3	387.4	487.1	295.7	581.3	558.4	545.1	457.5	485.6	571.8	551.2	606.4	577.4	507	410	472.5	407.9	417.7	521.3
1	Phf11b	335.7	251	267.1	229.4	481.1	600	588.6	364.1	420.6	336.2	460.2	406.1	408.4	402	738.6	754.9	768.2	622.8	513.4
1	Actb	35744.1	34820.4	27560.4	27596.3	32762.2	33234.9	33024.4	36042.6	33948.6	37691.8	38217.2	40215.3	37045	33352.2	20801.1	24663.9	22228.8	21053.8	22668.4
1	Vamp3	3303.5	2882.8	2894.1	2930.3	3236.6	2909.7	2796.6	2793	3076.2	2877.6	3521	2827.8	2779.5	3124.5	3573.5	3632.2	3317.1	3119.9	3109.4
1	Serpinb6a	122.5	128.9	120.5	141.5	236	260.7	194.1	170.5	219.2	141.7	202.9	122.3	162.5	194.7	234.9	190	214.1	299.2	246.2
1	Litaf	1412	1512.6	1453.6	1537.9	1414.3	1531.7	1491.8	1418.8	1361.4	1457.6	1427.2	1262.7	1435.9	1517.1	1858.9	1799.8	2068.8	1851.6	1882.2
1	Rab11a	1539.8	1171.5	1073.8	1396.4	1551.9	1200.1	1252.5	1054.7	1227.1	1129.9	1361.8	1154.8	1102.1	1342.4	932.8	1018.7	974.5	984.3	1121.2
1	Arpc1b	3375.4	3564.2	4132.9	3579.3	3130.9	3627.9	3197.5	3373.9	3106.6	4601.4	3851.4	3501.4	3605	3508.7	3627.4	3994.6	3617.2	3514.8	4014.5
1	Adam9	2203.2	2006.1	1875.3	1962.3	2294.3	2401.7	2295.1	2163.3	2670.3	1925.2	2018.3	2249.9	1828.9	1843.7	4831.6	4014.6	4204.2	3646.9	4128.4
1	Acp5	8	0	0	0	2.4	4.2	0.8	6.9	38.8	25.6	32.2	2.8	8.8	2.9	68.1	97.5	60.6	63.8	82.5
1	Atp6v0d1	1883.5	1723.1	1739.1	1511.5	1873	1745	1557.5	1829.2	1872.2	2280.2	1715.6	1615.1	1710.3	1890	2259.8	2259.8	2244.1	2138.6	2138.9
1	Oas1a	133.2	101.9	112.6	73.5	389.9	528	436.5	417.2	507.6	477.9	390.4	416.8	357.9	413.4	914.5	948.7	1093.4	909.8	1026.9
1	5031439G07Rik	3980.2	4210.1	4206.2	3864.7	3592.7	3360.3	3352.7	3227.4	3323.8	3739.5	3533.2	3623.7	3317.4	3273.5	3242.4	3254.7	3303.7	2984.7	3535.1
1	Triap1	194.5	172.6	112.6	173.5	263.8	215.7	136.3	224.5	145.8	244.1	359.3	164.3	213	198.1	269.7	247.5	300.6	320.5	288.2
1	Ap1b1	3788.3	3490.9	3365.5	3241.2	3826.3	3660.7	3637.2	3031.2	3670.9	4355.6	4139.8	3599	2985.9	3807.9	2336.1	2442.3	2808.8	2402.9	2521.3
1	Vamp8	1092.3	999.7	1016.2	1067.1	936.2	1121.9	1006.9	965.6	905.1	1571.9	1369.6	1195.9	1209.7	1399.5	1174.3	1142.4	1449	1362.5	1250.8
1	Slc31a1	3799	2962	3027.6	2605	3281.8	3248.2	3302.8	2620.8	3185.3	2814.4	3156.1	2336.8	2428.2	3013.7	2690.5	2492.3	2270	2658.1	2508.2
1	Slc39a1	375.6	415.2	385	354.1	409.9	546.1	359.7	349.6	366	575.2	486.8	477.5	461.1	497.3	264.7	350	353.4	381.3	322.2
1	Ccl7	10.7	17.7	7.9	10.4	115.9	92.8	45.9	54	68.2	136.5	106.5	13.1	15.4	27.4	25.7	17.5	19	59.2	43.2
1	Samd4	101.2	128	83.8	148.7	163.6	105.1	118	105.4	101.7	70	64.3	37.8	39.5	44	41.5	52.5	71.7	51.6	103.5
1	Rbpj	825.9	904.5	903.6	733.8	1070.8	1157.7	933.3	1035.8	1022.6	1150.3	1020.2	1007.8	983.6	1004.4	2199.2	1989.8	1874.5	1921.4	1811.4
1	Atp6v1e1	695.3	485.1	607.6	721.8	686.3	664.4	611.6	672.5	590.5	774.9	938.2	637.2	592.8	701.2	774.3	737.4	730.3	645.5	694.2
1	Lsm10	162.5	159.2	120.5	197.4	187.1	174.5	128.3	253.6	201.4	259.4	114.2	176	221.7	208.4	181.7	273.7	186.9	158	183.4
1	Atp6v1f	194.5	213.9	175.5	187.8	256.5	256.9	218.7	167.1	220.3	302.1	337.1	288.9	335.9	252.4	281.3	281.2	308	293.2	271.1
1	Trappc4	239.8	396.7	267.1	290.2	333.2	327	322.4	265.6	236	694.6	312.7	261.4	377.6	363.7	307.9	317.5	339.9	306.8	269.8
1	Wwp1	2237.8	2090.3	2092.6	1906.4	2680.6	2167.5	2280.8	2342.4	2150.1	1541.2	1358.5	1644	1339.3	1606.8	6194.3	5805.7	5203.2	5276.7	6465.1
1	Slfn2	311.7	227.4	421.7	230.2	740.6	949.7	778	748.8	876.8	996.7	647.6	434.6	404	464.8	1056.4	1133.6	1138.7	858.2	1062.2
1	Atp6v0e	674	656.1	665.2	581.9	908.4	754.5	755.8	841.3	835.9	1196.4	1101.2	915.4	1038.5	1055.8	904.6	1053.6	1190.5	1257.7	1148.7
1	Ost4	242.4	282.1	214.8	273.4	284.9	303.5	161.6	398.4	236	537.6	381.5	358	397.4	429.4	271.4	430	410.2	455.7	319.6
1	Lamtor1	295.7	298.1	222.6	277.4	298.8	310.4	218.7	326.4	234.9	346.5	351.5	303.9	371	383.7	302.9	366.2	295.5	323.5	421.7
1	Lgals3bp	6932	7390.2	5887.7	4366.6	15172.4	20773.6	15364.6	16687.7	14865.1	13517.4	15284.9	11629.7	9528.5	10464.6	10565.3	13973.7	10714.8	10845.1	11693.7
1	Rap1b	8415.9	7589.8	6710	7927.6	7853.6	7108.4	7127	8346.4	8395.9	6294.5	8281.8	8772.9	7769.9	8323.9	8074	8035.5	7497.6	7216.4	7565.3
1	Lrrc58	2347.1	2307.6	1746.9	2139	2317.9	2063.9	2322	2350.9	2488.9	1788.7	2013.9	2183.2	2257	1936.8	1976	2326	2005	2035.4	1811.4
1	Vps26a	3399.4	3149.8	3417.9	2963.9	3562.5	2858.1	3114.3	3098	2695.5	2462.8	2654.9	2785.8	2658.8	2848.1	4103.8	4288.3	3564.1	3876.3	3579.6
1	Vps29	983	917.1	791	806.5	954.9	969.8	768.5	1010.1	1014.2	745.8	798.5	883.2	860.6	901.6	914.5	1052.4	951.8	1064.8	819.9
1	Aldh7a1	396.9	528.9	502.9	493.2	471.4	491.4	472.2	398.4	473	426.7	314.9	422	353.5	398.6	606.6	526.2	510.1	464.8	413.9
1	Psme1	1102.9	1175.7	974.3	798.5	1078	1265.9	902.4	1015.2	1006.9	1650.4	1551.4	1208.1	1260.2	1668.4	1967.7	1833.6	1904.1	1848.5	1574.4
1	C2	2.7	5.1	15.7	0.8	23.5	23.5	18.2	31.7	10.5	5.1	5.5	3.7	0	4.6	0.8	0	7.9	1.5	1.3
1	Nfxl1	2336.4	1685.2	1794.1	1688.9	3240.2	2761	2535.2	2647.4	3021.7	2237.5	3074.1	2485.2	2388.7	2497.5	7581	7131.8	6451.5	5811.4	6898.6
1	Atp6v1g1	303.7	386.6	288.1	333.3	386.3	400.5	308.2	349.6	406.9	457.4	446.9	335.6	362.3	387.7	417.4	437.5	396.8	449.6	495.1
1	Cd28	0	1.7	5.2	5.6	91.7	57	26.9	46.3	28.3	5.1	3.3	1.4	4.4	0.6	10	25	42.1	38	48.5
1	Snx5	24088.7	26755.6	21337.5	21760.5	20056.8	16735.5	18148.6	18633.4	18429	19673.7	23841.7	20956.3	17524.6	19466.3	24852.6	24828.9	24645	22651.7	26164.2
1	Plau	868.5	1209.4	974.3	920.8	1265.2	1446.9	1570.2	1800.9	1421.2	1307.4	1683.4	1865.3	1473.2	1420.1	1810.8	1802.3	1421.3	1555.4	2086.5
1	Cyb5r3	2189.9	1967.4	1985.3	1608.2	1819.9	2124	1741.3	1722.9	1791.4	1926.9	2035	1865.3	1721.3	1980.2	2096.3	2059.8	1739.9	1752.8	2222.7
1	Arhgap23	109.2	187.8	204.3	224.6	192.6	295	236.1	280.2	221.3	510.3	521.2	313.7	248.1	192.4	173.4	202.5	247.9	335.7	221.4
1	Ppp4c	562.1	481.7	597.1	598.7	625.3	584.2	504.7	688.8	504.5	778.3	675.4	502.3	520.3	624.7	624.9	661.2	574.9	683.5	635.2
1	Nxn	21.3	18.5	68.1	32.8	12.7	43.9	14.3	21.4	29.4	44.4	13.3	18.7	8.8	17.1	26.6	16.2	14.3	30.4	5.2
1	Pepd	743.3	683.9	694.1	687.4	760.6	710.6	715.4	762.5	688	537.6	290.5	737.1	544.5	654.4	650.6	714.9	652.1	754.9	764.9
1	Htatip2	69.3	24.4	36.7	53.6	45.9	43.1	112.5	35.1	59.8	109.2	88.7	60.7	142.7	108.5	214.9	196.2	221.5	241.5	208.3
1	Dpysl2	2634.8	2855	2844.3	2828.8	2912.4	3035.6	3521.5	2901.8	3095.1	3085.8	3209.3	2683.6	2933.2	2542.1	1502.1	1744.8	1432.4	1370.1	1303.2
1	Dnase1l3	40	27	10.5	24.8	172	185.6	162.4	199.6	145.8	64.9	58.8	34.5	48.3	71.9	53.1	61.2	68.9	71.4	43.2
1	Sash1	285.1	237.5	259.3	252.6	527.6	559.6	345.4	401.8	529.7	663.9	729.7	323	311.8	334.6	3644	3380.9	3835.1	3293	3660.8
1	Prdx5	298.4	266.1	406	310.1	353.1	456	360.5	395	367.1	580.3	623.2	415.9	465.4	656.6	907.9	836.2	942.6	999.5	888
1	Paip1	711.3	780.7	762.1	761.7	578.9	548.8	807.3	643.4	779.3	597.4	642.1	640.9	590.6	567.6	857.3	851.2	863.5	695.7	865.8
1	H2-K1	6106.1	7263.9	5788.1	5409.7	13643.4	14281	12706.7	13363.6	13338	14562	14594	15460.7	13083.1	14692.2	19386.1	19049.4	19430.2	18691.9	18276.7
1	Gng2	4001.5	4873.8	4800.7	4350.7	4540.4	3714.2	3721.1	3642	3866	3398.1	3599.7	4018.6	3464.5	4106.6	3052.3	3590.9	3223.2	3350.8	3076.7
1	Epsti1	588.8	709.1	513.3	652.2	865.6	937	881	911.6	767.7	803.9	1117.8	909.3	902.4	895.3	873	964.9	900.5	906.8	842.2
1	Lyz2	4238.6	7268.1	21602.1	5859.8	14815.6	15860.9	9169.3	11523.3	9798.2	26135.4	21059.3	9502.1	8044.4	11289.7	266772	223958	198740	171232	224651
1	Edf1	293	369.7	343.1	339.7	360.4	363.2	277.3	369.3	349.3	614.4	519	444.4	419.3	472.8	434	387.5	409.8	364.5	465
1	Capn2	258.4	333.5	390.2	227.8	434	452.5	484.8	281.9	449.9	605.9	289.4	286.1	318.3	321.5	1034	663.7	709.5	552.9	694.2
1	Tmem256	21.3	37.9	13.1	20	29	28.5	41.2	13.7	34.6	70	78.7	36.9	35.1	41.1	48.1	52.5	47.2	54.7	49.8
1	Camk2a	309	410.1	246.2	298.1	324.1	367	394.5	305.9	368.1	244.1	170.8	376.7	300.8	255.2	204.2	361.2	278	165.6	221.4
1	Cd200r1	631.4	511.2	502.9	484.4	556.5	595.8	531.6	514.9	663.9	370.4	507.9	508.3	586.2	512.8	252.3	373.7	252.5	315.9	323.5
1	Ctsb	29110.5	29480.9	30870.9	31329.9	39916.2	37592.7	41676.4	37254	36704.9	43426.4	43668.9	33638.1	35622.3	35927.4	55457.9	55057.3	57594.2	54725.4	60307.5
1	Gng12	1888.8	1796.4	1752.2	1699.3	2144	2150.6	1951.3	1989.4	2101.9	1725.5	1787.7	2201.9	1778.4	2047	1609.1	1736.1	1706.6	1982.2	2128.4
1	Szrd1	466.2	585.3	481.9	458	662.8	660.1	517.3	686.3	532.8	868.7	772.9	708.6	764	722.9	530.3	734.9	681.7	692.6	750.5
1	Rgl1	6388.5	6906.8	6581.7	5118.8	6013.8	6836.1	5841.2	6668.1	6380	4275.4	5764.4	6129.5	5934.5	5753.3	4459.8	4843.3	3638.1	4611.5	5740.8
1	Rab5c	2781.3	2940.9	2658.4	2298.8	2842.4	3072.2	2262.6	2676.5	2145.9	2780.3	2631.6	2642.1	2491.9	2571.2	1875.5	2262.3	1841.7	2030.8	2510.8
1	Pstpip1	66.6	43	212.1	94.3	232.4	357	274.9	239	227.6	361.8	397	368.3	204.2	352.3	1026.6	1037.4	1055.9	1032.9	1060.9
1	Ms4a6d	1097.6	976.9	950.7	985.6	1442.6	1254	1210.5	1097.5	1126.4	1276.6	1315.2	1078.8	935.3	1312.1	2736.1	2673.5	2886	2624.7	2529.2
1	Ube2m	338.3	225.7	288.1	254.2	246.3	292.3	255.9	340.1	246.5	520.6	398.1	354.8	303	331.2	251.5	315	319.1	332.6	400.8
1	Rab8b	7971	7479.5	5761.9	6707	7399.7	6464.4	7212.5	6710.1	7081.7	5174.9	6542.9	7091.5	6744.6	6492.7	8145.3	8734.2	7785.8	7810.3	7925.5
1	Timd4	16	32.8	34	20.8	94.8	87	37.2	67.7	40.9	27.3	33.3	19.1	4.4	7.4	0	0	0	0	0
1	Gclm	325	279.6	251.4	274.2	236	270.4	273.3	349.6	247.5	227	219.6	255.8	208.6	254.1	363.5	396.2	333.9	455.7	454.5
1	Sdc3	1065.6	1265	992.6	850.5	3364.5	4549.6	3592.8	3271.1	2874.9	3563.7	3432.3	2844.2	2968.3	2876.1	3751.1	4332.1	3912.8	3706.2	4183.4
1	Bend4	26.6	75.8	44.5	58.3	204	107.1	83.2	103.7	131.1	360.1	281.7	64	46.1	50.8	1512.9	1194.9	1940.2	1237.9	1890
1	2610507B11Rik	9561.4	9969	10080.8	9626.1	10659.8	10633.9	10692	9485.1	11111.3	10974.4	10393.2	9291.1	8861.1	8881.8	26655.1	22909.1	23320.8	20949	24174.6
1	Spg21	530.2	472.5	544.8	529.1	491.3	483.7	476.9	472.1	500.3	542.7	387	413.6	432.5	530.5	689.6	648.7	636.4	575.7	556.7
1	Hsbp1	2309.8	2785.1	1953.8	2065.4	2612.4	2656.6	1734.2	2449.4	1967.6	2921.9	3485.5	2768.1	2494.1	2882.9	1359.4	2238.5	1906.4	1967	2516.1
1	Rab3d	42.6	50.5	149.3	79.1	54.9	72.4	68.1	108.8	53.5	187.7	127.5	55.1	41.7	102.2	222.4	173.7	188.7	202	237.1
1	Psmb7	591.4	758	694.1	575.5	626.5	717.5	586.3	667.4	670.2	623	581.1	574.2	584	585.3	449	597.4	524.5	501.2	488.5
1	Arhgap10	26.6	27.8	34	47.2	89.3	83.6	65.8	67.7	40.9	56.3	82.1	46.7	63.7	56	134.4	90	99.9	161	158.5
1	Calm2	9577.4	8737.7	10853.4	6869.3	6009.6	4784.9	6684.9	4999.1	4812	4833.5	5205.5	5336.9	4768.7	5417.6	2423.3	2373.5	2320.8	2357.4	2319.6
1	Reps2	93.2	114.5	149.3	165.5	377.9	299.2	307.4	216.8	196.1	216.8	286.1	90.1	65.9	96.5	2761	2096.1	2266.3	2433.3	2643.1
1	Rab11fip5	1566.5	1793	1574.1	1484.3	2052.3	2184.8	1855.4	2010.8	1662.4	2210.2	2428.6	2215.9	1951.8	2215.4	1585.9	1743.6	1586.8	1471.8	1562.6
1	Dclre1c	5970.2	7163.7	7909.6	6540	6811.8	5611	5686.7	5751.4	6008.8	6670	6851.2	7182.1	5978.4	6169.6	12999.3	11491.4	13658.6	12482.5	13383.3
1	Brk1	1316.1	1429.2	1283.3	1428.4	1210.2	1318.3	1189.1	1159.2	1193.6	2145.4	1807.6	1553.5	1385.4	1728.4	1410	1339.9	1441.6	1439.9	1380.5
1	Coa5	3005.1	2810.4	2606	3090.1	3653.7	3391.9	3261.6	3899.1	3630	2700.1	3563.1	3254	3148.4	3330	4036.6	3857.1	3677.4	3485.9	3839
1	Commd10	197.1	171.8	157.1	149.5	180.5	164.8	131.5	174.8	212.9	151.9	120.9	146.1	133.9	132.5	195.9	208.7	142	173.2	195.2
1	Agtrap	1121.6	888.5	1068.6	800.1	773.8	849.6	926.1	722.2	822.3	800.5	754.1	831.8	922.1	777.7	1122.8	1072.4	1001.8	882.5	932.6
1	Dynlt1b	8	10.1	5.2	22.4	5.4	15	11.1	5.1	14.7	23.9	17.7	13.5	11	13.7	14.9	20	25	10.6	19.6
1	Hist1h2bc	370.3	371.4	390.2	362.9	391.1	258.4	270.2	436.9	414.3	476.2	340.5	304.3	281	303.2	101.2	121.2	167	113.9	121.8
1	Cltc	30815.5	24501.9	23493	18797.4	19118.8	20132.7	24075.3	22142.7	23454	13254.6	16162.1	21663	17853.9	16338.4	23958.8	22105.4	19970	18057	20486.3
1	Trmt112	10.7	18.5	13.1	20.8	11.5	14.2	12.7	18.8	4.2	32.4	6.7	23.3	17.6	16.6	13.3	16.2	19.4	24.3	11.8
1	Lrp6	6998.6	6411.6	6890.8	6139.5	7675.5	6519.9	6692.8	6165.2	7053.4	5552	7331.4	6215.8	5350.5	5395.9	15723.8	14288.6	15729.3	13717.4	15780.2
1	Sh3bp5	716.6	742.8	1016.2	708.2	657.9	670.5	609.2	513.2	625.1	699.8	961.5	613.8	447.9	644.6	953.5	966.2	852.4	917.4	1019
1	Capza1	1140.2	1049.4	859.1	915.2	1060.5	888.1	1025.2	1086.4	1049.9	698.1	1109	991.9	937.5	909	808.3	979.9	888.5	890.1	964
1	Sgk3	3021.1	3057.2	2920.3	3799.9	3659.7	2707.5	2585.1	2735.6	2695.5	3340.1	3832.6	2946.9	3056.2	2977.2	4056.5	4360.8	5090.3	4345.6	5670
1	Sh3gl1	1209.5	1245.6	1178.6	1206.2	1143.2	1269.8	1302.4	1257.7	1153.7	1063.3	1003.6	990.1	985.8	1014.7	953.5	1027.4	950.9	723	1104.1
1	Gbp7	3772.4	4287.6	4418.4	3704	5303.3	5131.9	4837.4	5014.5	5650.1	3174.5	3020.8	2793.8	2369	2913.2	2810.8	2626	2941.5	2425.7	2446.7
1	Rab13	8	33.7	26.2	8.8	18.1	13.9	7.9	20.6	31.5	18.8	27.7	10.3	6.6	17.1	21.6	26.2	28.7	16.7	15.7
1	Fhl3	844.5	715	586.7	617.9	816.7	773	801.7	693.1	645	730.5	806.2	428.1	382	510.5	234	337.5	270.6	211.1	247.5
1	Prg4	61.3	4.2	2.6	22.4	4.2	6.5	42.8	8.6	13.6	134.8	0	3.7	13.2	5.1	31.5	32.5	37.9	27.3	6.5
1	Slc17a5	857.8	844.7	882.6	846.5	885.5	907	878.6	1003.3	833.8	730.5	831.7	919.6	810.1	868.5	1293.8	1299.9	1029.5	1108.8	1062.2
1	Bin3	418.3	476.7	303.8	378.1	362.8	517.6	513.4	502.9	399.6	305.5	322.7	427.1	353.5	378.6	451.5	445	442.6	498.2	514.7
1	Trim25	2078	2070.9	1922.4	1987.9	3340.4	3108	2580.3	3460.4	3096.2	3838.5	3950.1	3203.1	3089.1	3187.8	6145.3	6571.9	8642.8	6274.7	7157.9
1	Tmem9b	1116.3	1118.4	840.7	1063.9	932	970.9	885.7	1056.4	946	979.7	1039.1	1058.7	1040.7	1079.2	722.8	849.9	785.8	812.6	749.2
1	Bcl10	772.6	597.1	675.7	591.5	642.2	725.2	499.9	697.4	608.3	829.5	767.4	838.4	902.4	949.6	817.4	914.9	868.1	928.1	764.9
1	Pnp	2991.8	2955.3	3203.1	2446.7	2401.2	2352	2083.6	2629.4	2727	2218.8	2379.8	1966.1	2276.8	2248.6	2079.7	2003.6	1836.1	1831.8	1857.3
1	Slc26a11	223.8	282.1	204.3	330.1	510.7	289.6	335.1	341.8	343	628.1	485.7	346.8	344.7	464.8	1739.4	1494.9	2379.1	1752.8	1821.9
1	Dnase1l1	130.5	123.8	222.6	109.5	311.5	412.1	290.8	297.3	329.3	100.7	293.9	239.5	285.4	101.6	1795.9	691.2	1872.7	1620.7	1777.4
1	Dhrs1	873.8	859.9	948.1	932	846.3	1039.5	842.9	793.3	1017.4	1049.6	1172.2	733.8	882.6	906.2	1092.1	1079.9	1014.7	1007	1053.1
1	Ptbp3	11943.1	10907.2	10908.4	10826.7	12137.4	9780	10707.1	12374.9	11548.7	9115.7	10262.4	10970.6	9554.9	10031.2	9543.7	11562.7	11097.8	11171.7	11391.2
1	Ttyh2	173.2	168.4	196.4	168.7	236.6	412.5	302.6	305.9	227.6	184.3	327.1	247.9	234.9	154.7	266.4	267.5	248.4	230.9	220
1	Dusp22	404.9	393.3	497.6	337.3	454.5	514.5	443.7	487.5	395.4	425	456.9	469.6	531.3	505.3	413.3	475	489.3	487.6	559.3
1	S1pr2	159.8	112.9	125.7	139.1	110.5	151.7	125.2	105.4	73.4	63.1	107.6	89.2	65.9	86.8	461.4	426.2	463.9	382.8	468.9
1	Nkiras2	95.9	133.9	159.8	191	213.7	226.5	171.1	146.5	155.2	189.4	179.7	176.9	118.6	134.2	146.1	126.2	115.6	139.7	161.1
1	Pdcd6ip	7912.3	7907.3	8082.4	6768.6	8057	7825.9	7661.7	7587.4	8113.8	5637.4	7802.7	7759.5	7049.8	6757.1	9431.6	8864.2	8904.6	8050.3	9154.1
1	Hlx	165.2	245.1	277.6	180.6	261.4	317.3	203.6	302.4	209.8	464.2	388.1	364.1	292	306.1	331.1	431.2	391.3	363	307.8
1	Fam192a	602.1	614.8	521.2	527.5	596.4	575.4	545.1	616	580	713.4	571.1	649.3	509.4	545.9	637.4	588.7	579.5	536.2	607.7
1	March5	671.4	630	534.3	559.5	603.6	586.6	690	556	624.1	471.1	693.1	623.6	513.8	522.5	800.8	681.2	647	554.4	606.4
1	1110008P14Rik	24	42.1	78.6	28	24.7	38.5	46.7	42.8	32.5	83.6	32.2	20.1	30.7	41.7	37.3	31.2	48.6	48.6	27.5
1	Vav3	8	33.7	117.9	16	123.1	122.9	34.1	120.8	33.6	165.6	189.6	32.2	32.9	32	260.6	197.5	247.9	244.5	243.6
1	Galc	1161.5	1127.7	882.6	927.2	1574.8	1595.6	1351.6	1423.1	1235.5	1399.5	1971.7	1451.7	1473.2	1489.7	5071.4	4982	4894.2	5278.3	5444.8
1	Lgals9	5932.9	6569.1	5269.6	5583.2	7773.3	8297.7	6987.5	8316.5	7251.6	5594.7	6785.8	6719.5	6588.7	6436.2	5672.3	6671.9	6027.3	5782.6	6775.5
1	Pitpna	4592.9	4379.4	4554.6	4669.6	4842.2	4995.9	4115.7	4796.9	4837.2	4362.4	5151.1	4612.9	4573.3	4719.8	6657.3	6406.9	6166.6	6300.5	6818.7
1	S100a1	13.3	27.8	31.4	63.1	63.4	107.1	45.2	42	55.6	95.6	100.9	35	35.1	46.3	77.2	118.7	108.7	88.1	90.4
1	Snd1	1987.4	2064.2	2118.8	1754.5	1817.5	1942.2	2005.9	2050.2	1703.3	2037.9	2264.5	2112.2	1938.6	1937.4	2226.6	2208.5	2011.9	2156.9	2237.1
1	Ccl12	154.5	180.2	120.5	119.1	775.6	886.2	416.7	629.7	568.5	887.5	378.2	271.7	276.6	460.8	1196.7	1282.4	1122	1137.7	1028.2
1	Ifitm3	194.5	185.3	204.3	164.7	612.1	878.5	362.8	611.7	424.8	1015.5	613.3	400	399.6	519.6	911.2	1194.9	1070.7	1374.6	1013.8
1	Atp6v1h	924.4	540.7	694.1	709	879.5	700.2	843.7	778.8	641.9	503.5	719.7	712.3	748.7	617.8	814.1	837.4	723.8	748.8	623.5
1	Klf2	801.9	379.8	678.3	398.9	178.1	296.9	344.6	260.5	309.4	2148.8	1431.7	374.8	579.6	363.2	631.5	527.4	441.7	445	256.7
1	B4galt5	572.8	736.1	654.8	718.6	790.7	660.5	852.4	832.8	644	1036	778.5	747.3	709.2	672.6	852.3	918.7	919.5	762.5	892
1	Alkbh5	2357.7	1850.3	1621.2	1737.7	1821.7	1532.1	1739	1978.2	2004.3	1814.3	2000.6	2160.3	1822.3	1753.5	1760.2	1709.8	1807.9	1678.4	1727.6
1	Gnb1	4299.8	4639.6	4001.9	4513.7	4661.7	4501	4274.1	4745.5	4361	5417.2	4923.8	4645.1	4601.8	4502.8	4917.9	5069.5	4748.1	5085.4	5028.2
1	Sord	607.4	680.5	400.7	447.6	564.4	536.1	556.9	520	569.5	465.9	645.4	581.2	570.8	564.1	325.3	353.7	320.5	297.7	294.7
1	Pdxk	796.6	624.1	822.4	548.3	1000.2	690.5	553	743.7	740.5	925.1	1003.6	555	474.2	819.9	893.8	846.2	1100.8	868.8	1050.4
1	Ifit3	93.2	89.3	99.5	68.7	367.6	459.8	361.3	414.7	285.3	192.9	302.7	180.2	276.6	379.1	350.2	338.7	376.5	384.3	334
1	Nabp1	588.8	522.2	461	562.7	629.6	446.4	487.2	668.3	628.3	648.6	769.6	620.4	447.9	620.7	453.9	503.7	780.7	700.2	729.5
1	Tmcc2	58.6	86.7	83.8	62.3	87.5	68.2	62.6	91.7	57.7	97.3	98.7	85.4	76.8	85.6	209.1	137.5	158.6	132.1	163.7
1	Gstm1	229.1	315	510.7	291.7	398.4	525.7	385.8	412.1	400.7	628.1	403.7	330.5	360.1	252.4	527.8	548.7	642.9	600	685
1	Mt2	8	11.8	13.1	4.8	29.6	54.7	10.3	30	24.1	85.3	42.1	29.4	19.8	21.1	10.8	7.5	6.9	10.6	15.7
1	Igsf6	5893	5246	7731.5	5528.8	6328.3	6303.4	4704.3	7697	7024	8970.7	10629.4	8379	7820.4	8882.9	17590.2	16649.7	17813.3	16337.6	18502
1	Hsdl2	423.6	410.1	406	424.4	437	383.2	310.6	377	386	344.8	412.5	325.8	423.7	396.8	605	603.7	642	590.9	581.5
1	Oasl2	415.6	552.5	390.2	298.1	1874.2	3050.6	1909.3	1831.7	1708.5	1228.9	1296.4	1020.4	904.6	1263	2878.9	3552.2	3341.1	2987.7	2831.7
1	Lhpp	106.6	104.4	36.7	54.4	83.3	87	58.6	72	46.1	81.9	110.9	70	83.4	75.9	90.5	85	117.9	106.3	95.6
1	Dnajc13	7877.7	7012.9	7129.1	7838.9	7536.7	6907.3	7171.3	6360.5	8044.5	5849	6603.9	6652.3	6301.1	6421.9	8836.6	7926.7	8662.2	7480.7	7519.4
1	Aph1c	141.2	77.5	70.7	79.1	139.4	142.9	57	136.2	101.7	192.9	185.2	132.6	184.4	124.5	858.9	846.2	901.4	1016.2	1046.5
1	Ogfr	242.4	258.6	241	303.7	394.2	503.8	340.7	393.2	376.5	551.3	492.4	414.5	338.1	435.1	387.6	388.7	401.9	317.5	365.4
1	Znhit1	98.6	227.4	180.7	198.2	169	167.5	131.5	151.6	131.1	245.8	262.8	210.5	215.2	229.5	151.9	162.5	197.5	199	209.6
1	Psmb1	295.7	325.1	238.3	338.9	379.1	341.6	301.8	348.7	314.6	336.2	371.5	331.9	340.3	371.1	363.5	455	383	401	406
1	Ahnak	1374.7	912.1	1162.9	2316.4	2654.1	1747.3	1216.9	1570.4	1427.5	5473.5	2976.5	1022.3	1253.6	1708.4	2095.5	1359.9	1776.5	2134.1	1498.4
1	Vac14	1731.7	1745	2349.3	2174.9	2159.1	1836.7	2031.3	2101.6	2216.2	2217.1	2425.3	1938.1	1763	1857.4	2215	2187.3	2118.3	1810.6	2496.4
1	Bcl3	26.6	69.9	70.7	88.7	93.6	112.1	128.3	109.7	101.7	314	221.8	181.1	164.7	118.2	309.5	278.7	319.1	235.4	335.3
1	Degs1	868.5	878.4	932.4	745.8	1006.8	1104.6	876.2	1016.1	970.2	1017.2	1229.8	1042.8	968.2	1004.4	1349.4	1502.4	1519.8	1602.5	1518
1	Zyx	1856.9	2206.5	2317.9	2007.9	1680.5	1952.6	1852.2	1822.3	1498.8	2805.9	2806.8	2043.2	1719.1	1860.3	1516.2	1588.6	1661.8	1461.2	1738.1
1	Rbfox3	0	25.3	2.6	11.2	17.5	26.2	19.8	14.6	19.9	11.9	29.9	14.5	17.6	9.7	5.8	11.2	5.1	1.5	15.7
1	Nudt9	865.8	909.6	895.7	679.4	959.7	1028.7	920.6	886.7	798.2	1083.8	1069	928.5	869.4	1125.4	1052.3	937.4	1088.3	1051.1	945.7
1	Necap2	1366.7	1565.6	1385.5	1578.6	1582.1	1786.6	1493.4	1348.5	1406.5	1665.8	1858.6	1581.5	1343.7	1633	1655.6	1446.1	1464.3	1301.7	1776.1
1	Dap	303.7	503.6	374.5	301.3	406.8	474.9	301.8	390.7	423.7	414.7	524.5	393.5	377.6	488.2	496.3	547.4	495.8	454.2	523.9
1	Fam129b	213.1	193.7	230.5	217.4	243.3	276.9	273.3	201.3	214	322.6	234	248.3	296.4	248.4	310.4	318.7	274.7	270.4	247.5
1	Eps15	3721.7	3737.6	3781.9	3644.9	3989.3	3639.1	3847.9	4038.7	3917.4	2737.6	3788.2	3529	3335	3403.7	9116.3	8088	7530.5	6765.3	7562.7
1	Vta1	370.3	463.2	419.1	418	344.7	385.1	335.9	359.8	401.7	423.3	348.2	408.9	421.5	360.9	439.8	411.2	373.2	416.2	355
1	Chmp4b	588.8	680.5	440	512.4	633.2	685.1	541.1	602.3	579	839.7	625.5	721.7	753.1	781.7	507.1	736.2	594.3	615.2	687.6
1	Maf	7614	9009.8	11039.4	8608.6	9338.5	7859.8	8960.2	9566.5	8075	7361.2	6754.7	6311.5	5941.1	5923.5	6955.3	8702.9	7979.6	9970.2	7676.6
1	Ccng1	2403	2261.3	1948.6	2208.5	5876.8	4932.4	4401.7	5568	5537.8	1942.3	2692.6	2434.3	1427.1	2189.8	1467.2	1559.9	1838	1881.9	2468.9
1	Pmaip1	266.4	156.6	120.5	147.9	322.3	273.4	283.6	277.6	214	150.2	189.6	302.9	171.3	167.3	398.3	402.5	355.7	233.9	252.8
1	Ywhag	3106.3	3851.3	2786.7	2676.1	2824.3	2767.2	2683.3	2660.2	2471	2870.7	2864.5	2899.7	2437	2291.4	2196.7	2528.5	2578	2257.1	2672
1	Sbds	951.1	1028.3	1026.7	829.7	872.8	848.1	935.6	853.3	938.7	711.7	809.5	859.8	961.6	911.9	1119.5	1049.9	1215	1256.2	1322.9
1	Elovl6	69.3	107	115.2	144.7	143.7	132.1	188.6	66.8	95.4	209.9	156.4	141.4	133.9	135.9	155.2	105	90.7	156.4	96.9
1	Xrn2	3146.3	2899.7	2302.2	2478.7	3012.6	3086.8	3252.9	3199.1	3294.4	2012.3	2642.7	2763	2254.8	2584.9	3560.2	3327.2	3492.8	3431.3	3562.6
1	Coro2b	32	68.2	73.3	61.5	99.6	101.3	60.2	67.7	99.6	87	71	23.8	48.3	29.7	76.3	32.5	33.3	56.2	72
1	Rap2c	7997.6	7639.5	6236	6180.3	5533.3	5755.4	6259.5	6338.2	6250	5350.6	5700.1	5767.2	5115.6	4980.8	4876.4	4924.5	4525.1	4161.9	4842.3
1	Zfp704	1233.5	1515.9	1280.7	1329.3	1842.2	1633.7	1307.2	1216.6	1706.5	1397.8	1837.6	1213.2	1150.5	1253.3	3628.3	3725.9	3561.7	3931	3651.7
1	Slfn5	548.8	512.9	424.3	617.9	2140.4	2843.8	1988.5	2287.5	2087.2	1428.5	2145.8	1138	1154.8	1557.7	5073.9	5709.5	5913.6	5030.7	5262.7
1	Sema4b	1816.9	2109.7	2205.3	1860.8	1302.6	1508.9	1468	1497.6	1593.2	643.4	806.2	588.6	511.6	613.2	1062.3	1166.1	1277.9	1101.2	1190.6
1	Amdhd2	349	443.8	330	483.6	664	535.7	504.7	556	613.6	1036	804	689	704.8	690.3	803.3	863.7	904.7	885.5	956.1
1	Akr1e1	903.1	837.1	895.7	802.5	819.1	668.6	766.9	592.9	800.3	592.2	1013.6	887.4	733.3	947.8	1037.4	988.7	1096.1	779.2	1133
1	Nampt	1356	1216.1	969.1	1112.6	1502.4	1551.3	1291.3	1768.3	1437.9	889.2	1386.2	1546	1110.9	1320.7	2568.5	3229.7	3608.9	4073.8	3381.9
1	Ier5l	0	0	0	0	1.8	0.4	2.4	0.9	3.1	0	0	0.9	0	1.1	0	2.5	0.5	1.5	5.2
1	Cndp2	1523.9	1772	1862.2	1183	1824.1	1594.8	1552.8	1497.6	1687.6	2324.6	1755.5	1617	1521.5	1756.9	1553.5	1557.4	1443.5	1637.4	1629.4
1	Tmem192	170.5	197.1	162.4	165.5	177.5	193.3	143.4	170.5	165.7	227	317.2	211	250.3	232.4	301.2	300	360.8	398	425.7
1	Tmbim1	1281.4	1864.6	1453.6	1684.2	1961.1	2345.8	2093.9	1891.7	1930.9	2386	2617.2	2025.9	1973.8	2053.9	4863.1	4233.3	4713.8	4973	4594.7
1	Hmgcl	583.4	585.3	586.7	501.2	507	570.8	500.7	610.9	547.5	745.8	807.3	622.7	599.4	700	936.9	818.7	906	861.2	1041.3
1	Mea1	135.9	111.2	96.9	120.7	99.6	130.6	90.3	155.9	131.1	192.9	163	148.4	177.8	194.7	137.8	152.5	131.4	154.9	137.5
1	Fam65b	210.5	205.5	589.3	270.2	481.7	477.2	452.4	534.6	485.6	600.8	796.2	574.6	329.3	412.3	834	846.2	677.1	797.4	872.3
1	Cd302	290.4	336.9	398.1	464.4	401.4	372.4	391.4	382.1	389.1	339.6	360.4	347.3	379.8	350.6	303.7	416.2	389.4	394.9	386.4
1	Car13	29.3	27	31.4	114.3	55.5	14.2	44.4	38.6	28.3	320.9	15.5	27.1	54.9	18.8	53.1	52.5	43.9	53.2	78.6
1	Serf2	317	387.4	322.1	395.7	441.8	299.2	513.4	332.4	395.4	556.4	550	441.1	553.3	475.1	494.6	470	471.3	432.9	470.2
1	Necap1	650	608.1	678.3	660.2	594.6	547.7	606.9	604	605.2	641.7	533.4	484.1	551.1	649.2	888.8	882.4	929.2	1034.4	733.5
1	2310011J03Rik	167.8	140.6	188.6	163.9	175.7	141.7	104.6	221	126.9	293.6	210.7	165.7	151.5	163.3	111.2	158.7	178.5	115.4	128.4
1	Igtp	1526.5	1636.4	1348.8	1501.9	1367.2	1750.4	1515.5	1736.6	1584.8	1467.8	1440.5	1637	1446.8	1417.2	1148.6	924.9	1259.4	1061.7	1008.5
1	Tbc1d4	471.5	576.1	557.9	589.1	647.1	542.3	594.2	491.8	582.1	257.7	208.5	204	248.1	239.2	316.2	267.5	387.1	247.6	248.9
1	St3gal1	404.9	517.1	660	633.1	703.8	697.5	558.5	721.4	477.2	1338.1	1297.5	809	542.3	678.9	3774.3	3203.4	3160.3	2583.7	4200.5
1	Fadd	381	472.5	416.4	346.1	314.5	381.3	380.3	421.5	313.6	322.6	245.1	337	371	356.3	247.3	300	283.1	373.7	364.1
1	Isg15	37.3	33.7	18.3	32	145.5	95.9	122	152.5	99.6	80.2	56.6	78	74.6	120.5	66.4	112.5	95.7	106.3	128.4
1	Tm2d2	572.8	550	594.5	593.9	508.2	593.1	434.1	482.3	517.1	433.5	728.6	450.5	671.8	702.3	819.9	852.4	779.8	732.1	742.6
1	Cyp27a1	913.8	1169	1333.1	1300.5	1210.2	1223.6	837.4	1072.6	950.2	1722.1	1826.5	1441	1479.8	1783.8	4615.8	3998.4	4688.9	3850.5	4810.8
1	Fcgr4	85.3	114.5	136.2	131.1	141.8	188.7	179	209	177.3	399.4	329.4	331	351.3	313.5	252.3	253.7	210	202	254.1
2	Ube2c	0	5.1	91.7	19.2	89.3	82.8	141	112.2	88.1	41	26.6	2.3	19.8	4.6	9.1	7.5	6.5	12.2	18.3
2	2810417H13Rik	42.6	54.7	159.8	52	81.5	52.4	91.1	137.1	95.4	70	62.1	63	68.1	45.7	43.2	48.7	25.9	48.6	22.3
2	Emb	221.1	124.6	94.3	282.2	236	197.2	179.8	132.8	249.6	382.3	245.1	78	138.3	75.4	542.7	357.5	560.1	419.2	334
2	Birc5	8	21.9	65.5	17.6	113.5	122.9	110.9	167.1	129	32.4	5.5	16.8	22	17.1	24.1	22.5	18.5	12.2	31.4
2	Pgk1	50.6	47.2	55	31.2	65.2	58.9	45.9	54.8	68.2	85.3	35.5	53.2	63.7	48.5	76.3	86.2	87	69.9	60.2
2	Hmgb2	71.9	79.2	162.4	51.2	82.1	79	60.2	61.7	73.4	150.2	98.7	62.1	50.5	59.4	60.6	63.7	63.8	77.5	98.2
2	Cks1b	34.6	15.2	23.6	12.8	69.4	40.4	46.7	82.2	58.7	78.5	29.9	25.7	39.5	49.7	28.2	42.5	30.5	54.7	68.1
2	Mcm6	351.7	318.3	573.6	291.7	645.3	795.3	762.1	572.3	695.4	353.3	383.7	401.9	353.5	382	690.5	696.2	714.6	575.7	594.6
2	Rrm1	671.4	738.6	838.1	528.3	862.6	905.8	906.3	790.8	914.6	517.1	455.8	519.5	573	481.9	627.4	631.2	604	639.5	624.8
2	Dut	18.6	16.8	31.4	26.4	35.6	45.1	67.3	51.4	36.7	25.6	32.2	23.3	32.9	32.5	78	62.5	90.7	75.9	79.9
2	Rpl13	122.5	249.3	235.7	239	229.4	302.7	262.2	186.8	188.8	368.7	297.2	282.4	239.3	346	541.1	534.9	523.1	399.5	466.3
2	Ran	540.8	498.6	505.5	415.6	481.1	462.2	579.9	472.9	458.3	486.4	389.2	492.9	432.5	501.3	486.3	415	470.4	431.4	471.5
2	Nme1	55.9	70.7	70.7	111.1	129.2	94.4	118	84.8	96.5	78.5	123.1	73.3	105.4	97.6	94.6	71.2	100.4	144.3	100.9
2	Gins2	151.9	94.3	86.4	126.3	265.6	301.6	186.2	147.4	252.8	124.6	113.1	141.9	118.6	164.4	294.6	272.5	245.1	274.9	250.2
2	Dynll1	343.7	361.3	364.1	488.4	406.2	288.5	276.5	247.6	378.6	829.5	613.3	401.9	511.6	510.5	463.9	343.7	476.4	499.7	444
2	Hspd1	1734.3	1405.6	1262.4	1451.6	1639.4	1213.2	1037.8	1429.9	1591.1	1728.9	2189.1	1641.2	1444.7	1244.8	1609.1	1519.9	2127.1	1555.4	1993.5
2	Tpm4	692.7	662	626	723.4	979.7	890	772.4	789.9	812.8	976.3	1046.9	769.7	652.1	758.8	1431.6	1272.4	1217.3	1168.1	1250.8
2	Ldha	1268.1	1527.7	2071.7	1297.3	1232	1318.3	1287.4	1228.6	1182	1822.8	1155.5	1432.1	1161.4	1198.5	1931.1	1678.6	1555.4	1402	1692.2
2	Csrp1	215.8	419.4	620.7	350.1	409.2	697.1	343.8	396.7	381.8	815.8	859.4	521.9	401.8	422.5	323.7	253.7	309.4	457.2	303.9
2	Mcm4	314.4	289.7	356.2	223.8	440.6	534.6	526	539.8	504.5	317.5	189.6	347.3	239.3	213	463.1	350	503.2	440.5	374.6
2	Cacybp	602.1	461.5	382.4	537.1	336.2	240.7	266.2	274.2	276.9	605.9	289.4	361.8	287.6	266.1	328.6	282.5	518	281	390.3
2	Mif	5.3	11.8	13.1	36.8	29	17.7	11.9	20.6	32.5	56.3	22.2	33.6	39.5	39.4	38.2	52.5	43	36.5	22.3
2	Calm1	4531.6	5268.8	4908.1	4341.1	4907.4	4633.1	4299.5	4651.3	4389.4	4335.1	4624.4	4058.8	3890.5	3874.8	5464.8	5719.5	5285	4927.4	5233.9
2	Ybx1	2736	2863.5	2404.3	2198.1	3135.8	3399.9	2705.5	3322.5	3060.5	4231	3931.3	4083	3534.8	3717.2	6984.3	6971.8	7260.8	7170.8	7499.8
2	Eif1ax	857.8	868.3	722.9	708.2	632.6	734.8	769.3	671.7	692.2	551.3	554.5	724.5	722.3	605.3	780.9	858.7	749.3	720	674.5
2	Pgam1	13.3	33.7	21	17.6	16.3	33.5	28.5	13.7	24.1	22.2	25.5	45.7	37.3	36.5	38.2	38.7	47.2	33.4	43.2
2	Nhp2	77.3	101.1	68.1	57.6	92.4	100.1	70.5	67.7	94.4	107.5	126.4	102.2	103.2	135.9	76.3	77.5	107.8	133.7	69.4
2	Nap1l1	929.8	1049.4	866.9	817.7	1071.4	923.9	1109.1	873.9	1010	911.4	1006.9	1041	1016.5	985.5	2184.3	1972.3	1879.6	1888	1821.9
2	Gpx1	3071.7	2772.5	3161.2	2497.9	3680.2	3727.7	2248.4	2782.7	2809.8	6108.4	5284.2	3092	3165.9	4055.8	3325.4	3455.9	3721.3	3170	3615
2	Ccl24	69.3	106.1	83.8	59.1	129.2	79.3	68.9	66	119.6	122.9	78.7	24.3	22	41.1	18.3	20	31.5	27.3	28.8
2	Txn1	135.9	167.6	212.1	142.3	230	190.6	164	164.5	190.9	233.8	143.1	161.5	162.5	226.7	337.8	376.2	318.7	417.7	415.2
2	Cnn2	170.5	162.5	560.5	186.2	192.6	208.4	164.8	197.9	156.3	481.3	178.5	194.7	199.8	207.8	263.1	233.7	316.4	221.8	251.5
2	Tpi1	540.8	555	408.6	567.5	530.6	588.9	542.7	544	574.8	788.5	789.6	713.7	588.4	616.1	837.4	682.4	930.6	745.8	977.1
2	Asf1b	21.3	12.6	125.7	36	38.6	38.5	57.8	43.7	49.3	17.1	13.3	24.3	24.2	30.3	50.6	40	24.1	34.9	30.1
2	Atp5g3	402.3	359.6	387.6	390.1	495.6	387.8	342.2	429.2	361.8	612.7	385.9	387.4	419.3	511	589.2	578.7	496.3	603	520
2	Rpl13a	423.6	464.9	484.5	389.3	514.9	483.3	420.7	502.1	500.3	1066.7	837.3	669.4	724.5	842.2	632.4	838.7	816.3	805	709.9
2	Gmnn	21.3	16	31.4	12.8	27.8	24.3	53.9	12.9	45.1	27.3	18.9	42.9	22	29.1	58.1	62.5	50.9	65.3	32.7
2	Ptpn7	18.6	19.4	212.1	28	46.5	57	29.3	84.8	30.4	102.4	26.6	17.7	15.4	18.8	83	63.7	72.2	60.8	57.6
2	Gsn	50.6	59	178.1	104.7	78.5	129.4	53.1	62.5	58.7	129.7	200.7	60.7	28.5	71.4	443.2	357.5	395.9	308.3	347.1
2	Dbi	314.4	242.6	196.4	210.2	234.8	247.3	198.1	185.9	249.6	436.9	387	246.9	320.5	331.7	376.8	323.7	366.8	439	341.9
2	Prelid1	309	307.4	288.1	375.7	438.2	429.8	425.4	508.9	378.6	672.5	697.5	435.1	480.8	547.6	444	422.5	501.4	539.2	577.6
2	Tpm2	154.5	66.5	62.9	97.5	95.4	125.2	52.3	103.7	88.1	220.2	52.1	46.2	39.5	129.6	56.4	46.2	73.5	22.8	18.3
2	C1qbp	330.3	317.5	212.1	258.2	357.3	352.8	340.7	329.8	340.9	508.6	495.7	362.2	353.5	533.3	351.9	346.2	354.7	408.6	454.5
2	Ybx3	849.8	1021.6	861.7	779.3	793.1	960.5	538.7	908.2	769.8	1351.7	1187.7	1138.5	1165.8	1056.3	1058.9	1318.6	1192.3	1143.8	1388.4
2	Aldoa	1870.2	2225.9	2380.7	2036.6	1870	2142.1	1877.6	1842.9	1856.4	3181.4	2679.3	2496.4	2298.7	2448.4	2360.2	2168.5	2120.6	2204	2499.1
2	Shfm1	32	37.9	44.5	36	50.7	47.4	39.6	56.5	28.3	119.5	84.3	37.8	22	52.5	61.4	70	67.5	62.3	60.2
2	Myl12a	647.4	744.5	565.7	645	738.8	748.3	651.2	698.3	787.7	856.8	838.4	744.1	812.3	839.9	893	854.9	931	861.2	753.1
2	Rfc5	82.6	119.6	117.9	175	153.3	180.2	173.5	168.8	203.5	240.7	159.7	153.1	199.8	183.9	161.8	186.2	198	159.5	212.2
2	Mrpl28	79.9	63.2	73.3	55.2	90.5	70.1	57.8	80.5	52.4	112.6	67.6	80.8	61.5	75.4	113.7	113.7	143.4	141.3	136.2
2	Rcn3	26.6	24.4	23.6	34.4	73	45.1	28.5	33.4	13.6	54.6	32.2	10.3	11	33.1	35.7	13.7	32.8	24.3	18.3
2	Eif5a	1308.1	1315.5	1325.2	1290.1	1498.8	1457.3	1342	1467.6	1313.1	1365.4	1818.7	1526.9	1558.8	1361.8	1524.5	1501.1	1355.6	1359.4	1770.8
2	Cenph	2.7	7.6	34	7.2	54.9	46.6	68.1	30.8	39.9	3.4	12.2	11.7	11	12.6	19.1	33.7	19.4	21.3	11.8
2	Fam96a	604.7	569.3	450.5	514	668.2	597	562.5	682	616.7	923.3	818.4	686.2	873.8	823.4	807.5	701.2	770.1	791.4	766.2
2	Rbbp7	1233.5	1129.4	1265	796.9	1168	1154.6	1194.7	1089.8	1310	942.1	889.4	973.3	884.8	911.9	1320.3	1124.9	996.7	1080	1042.6
2	Hnrnpab	2935.8	3377.2	3441.5	2487.5	2862.9	2893.9	2863.1	2923.2	2934.6	2819.5	3067.4	2618.2	2305.3	2479.8	3153.6	2842.2	2788	2840.4	3133
2	Tagln2	785.9	959.3	1092.2	973.6	1241.6	1366.1	1201	1308.3	1023.7	1182.8	1082.4	870.6	781.6	880.5	1322	1338.6	1468	1294.1	1485.3
2	Tomm5	29.3	20.2	13.1	44	43.5	13.9	21.4	30	15.7	56.3	22.2	15.4	35.1	42.8	34.9	68.7	56.9	47.1	60.2
2	Emilin2	13.3	27	65.5	12	108	123.6	64.2	80.5	59.8	440.3	232.9	37.3	28.5	50.2	331.1	378.7	322.4	372.1	450.6
2	Uck2	29.3	36.2	49.8	27.2	43.5	45.1	23	22.3	33.6	227	77.6	89.2	96.6	81.7	52.3	30	71.2	94.2	52.4
2	Hint1	87.9	80	89	86.3	89.9	132.1	96.7	106.2	98.6	129.7	195.2	76.1	114.2	175.9	172.6	193.7	186.9	153.4	170.3
2	Lsm4	45.3	67.4	99.5	52.8	78.5	106.7	89.5	105.4	70.3	92.2	341.6	75.2	151.5	142.7	119.5	191.2	162.8	148.9	169
2	Ccnd2	165.2	170.1	183.3	192.6	274.6	368.2	266.2	251	272.7	353.3	249.5	119	151.5	174.7	397.5	303.7	333	243	314.3
2	Sub1	1254.8	1083.9	961.2	915.2	996	1088	841.4	1107.8	1243.9	1643.6	1570.3	1291.2	1503.9	1611.9	1432.4	1637.3	1514.2	1432.3	1341.2
2	Mrpl54	8	30.3	21	34.4	23.5	25.8	24.6	19.7	15.7	109.2	6.7	26.1	28.5	28.5	22.4	36.2	31.5	53.2	34.1
2	Sec61b	40	20.2	10.5	41.6	34.4	26.2	34.1	37.7	19.9	58	67.6	48.1	43.9	36	55.6	51.2	53.2	51.6	43.2
2	Aprt	106.6	92.6	133.6	87.1	163.6	117.9	93.5	114.8	111.2	355	242.9	189.5	219.6	209	283.8	267.5	261.8	261.3	209.6
2	Fth1	6585.6	7085.4	5989.8	5776.6	10262.6	10111.6	8397.7	9354.8	12093	26353.9	16907.3	20561.4	21922.2	30343.1	32616.2	29269.7	34197.5	35995.5	29726.8
2	Prdx2	476.9	463.2	461	529.9	394.8	486	418.3	446.4	516	612.7	618.8	619.4	770.6	669.2	537.8	430	473.6	604.5	525.2
2	Rbms1	556.8	642.6	783.1	643.4	877.7	972.1	871.5	909.9	842.2	827.8	794	747.8	619.1	799.4	1797.5	1776.1	1819	1880.4	1821.9
2	Rps27l	29.3	43.8	21	22.4	94.2	74.3	56.2	64.3	48.2	88.8	32.2	44.3	19.8	49.1	40.7	73.7	69.8	91.1	53.7
2	Fkbp3	426.3	384.9	251.4	241.4	383.3	245.7	311.3	340.1	286.3	361.8	308.3	312.3	324.9	298.6	413.3	370	474.1	391.9	386.4
2	Cox5a	55.9	48.8	34	31.2	39.8	41.6	34.1	36.8	27.3	52.9	55.4	36.4	28.5	35.4	43.2	37.5	56.4	54.7	53.7
2	Rpsa	50.6	47.2	31.4	33.6	40.4	50.8	35.7	55.7	44.1	100.7	55.4	41.1	48.3	50.8	64.7	81.2	91.1	68.4	66.8
2	Banf1	66.6	96.9	41.9	74.3	123.1	124.8	107	92.5	79.7	170.7	87.6	132.6	90	116.5	100.4	87.5	110.1	83.5	136.2
2	Cox6a1	226.4	265.3	199	339.7	379.7	415.6	229	392.4	271.6	629.8	480.2	313.2	404	536.7	282.2	433.7	395.9	429.9	475.5
2	Tmsb10	0	5.1	0	6.4	3	21.2	1.6	5.1	5.2	11.9	13.3	11.7	13.2	8	10	5	7.9	4.6	5.2
2	Ppa1	103.9	139.8	57.6	97.5	125.6	139	160	112.2	185.6	141.7	279.5	106.9	173.4	142.7	148.5	162.5	131.4	129.1	104.8
2	Atp5e	117.2	147.4	91.7	111.9	170.8	131.3	114.9	129.4	146.8	249.2	181.9	143.3	138.3	219.8	170.1	188.7	190.1	221.8	145.4
2	Ccdc38	21.3	7.6	21	13.6	17.5	14.6	18.2	19.7	4.2	3.4	1.1	16.8	13.2	9.7	14.9	12.5	16.7	21.3	11.8
2	Hspe1	295.7	125.5	138.8	238.2	126.2	133.3	130.7	161.9	215	268	189.6	149.8	125.1	179.9	277.2	436.2	310.8	473.9	366.7
2	Uqcr11	10.7	38.7	5.2	24	47.7	40.8	25.4	41.1	33.6	71.7	94.3	44.3	50.5	52.5	38.2	50	45.3	57.7	43.2
2	Dhfr	82.6	31.2	78.6	52	114.7	98.2	103.8	112.2	126.9	92.2	33.3	49	50.5	56	73.9	76.2	62.4	68.4	90.4
2	Ap1s1	74.6	105.3	83.8	166.3	182.9	178.3	229.7	235.6	145.8	215.1	191.9	212.4	223.9	201.6	154.4	203.7	165.6	177.7	171.6
2	Orc6	111.9	101.9	110	104.7	117.1	144.8	125.2	91.7	128	121.2	96.5	114.8	81.2	103.3	119.5	156.2	114.2	150.4	117.9
2	Dpy30	285.1	217.3	193.8	176.6	222.7	167.1	147.4	179.9	222.4	421.6	220.7	221.7	217.4	290.6	234	233.7	265.5	256.7	192.5
2	H3f3a	325	342.8	293.3	294.9	326	352.4	260.6	340.1	352.4	360.1	427	394.4	441.3	449.9	428.2	549.9	524.5	470.9	529.2
2	Cox6b1	170.5	155	146.7	162.3	252.9	175.2	147.4	165.4	155.2	387.4	290.5	205.4	281	313.5	228.2	267.5	285.8	326.6	302.6
2	Uchl5	996.4	909.6	770	835.3	910.2	911.6	794.6	685.4	857.9	733.9	1083.5	874.8	566.4	819.4	847.3	1013.7	957.4	903.8	996.7
2	Sfpq	10483.2	9985	9779.6	8404.8	7878.3	7413	8200.4	8690	8711.6	8579.8	8859.5	9737.8	8268.3	8791	8101.3	8985.4	10200	9324.7	9025.7
2	Nudcd2	87.9	101.1	107.4	70.3	111.7	144.4	96.7	154.2	126.9	107.5	64.3	142.4	127.3	134.8	119.5	173.7	130	161	99.5
2	Abracl	53.3	60.6	62.9	35.2	44.7	34.7	36.4	42	39.9	92.2	77.6	50.9	46.1	51.4	47.3	72.5	56.9	63.8	48.5
2	Unc119	0	0.8	18.3	3.2	14.5	13.1	4.8	13.7	6.3	8.5	11.1	0.9	8.8	3.4	46.5	47.5	46.3	53.2	44.5
2	Arpc5	2211.2	2032.2	2027.2	1693.7	2188.7	2251.5	1963.2	2072.5	1830.2	2346.8	2009.4	2191.1	1991.3	2264.6	3089.7	3368.4	3094.1	3435.8	2975.8
2	Serpinh1	61.3	13.5	47.1	87.1	74.2	43.1	34.9	56.5	54.5	215.1	64.3	25.7	30.7	33.1	46.5	38.7	17.6	33.4	21
2	Anp32e	3692.4	4248.9	4151.2	3517.8	4589.9	4303.8	3312.3	3577.8	4253	4471.7	5519.3	4486.8	4252.7	4376.7	4444	4503.3	4633.8	4541.6	5374
2	Trappc6a	2.7	19.4	21	20	19.9	25	11.1	24	18.9	3.4	61	14.5	15.4	19.4	12.4	40	17.1	33.4	28.8
2	Sumo1	175.8	203.8	196.4	208.6	242.7	215.7	156.1	226.2	155.2	300.4	224	197	149.3	249	157.7	185	198.9	252.1	229.2
2	Fxyd5	210.5	202.1	453.1	370.1	761.8	904.3	537.1	742.8	534.9	2094.2	1405.1	535.4	524.7	553.3	2650.7	2881	2919.8	3012	3611.1
2	Mrpl20	58.6	53.9	47.1	50.4	64	62.8	58.6	42.8	32.5	95.6	51	56	48.3	72.5	60.6	36.2	31.5	66.8	72
2	Hmgb3	0	0	15.7	0	2.4	1.5	3.2	5.1	0	8.5	5.5	4.2	11	1.1	5.8	3.7	3.2	4.6	2.6
2	1110008F13Rik	199.8	209.7	264.5	247	260.2	241.5	297.1	288.7	264.3	339.6	234	238.1	259.1	213.6	293.8	292.5	287.7	253.7	294.7
2	Ppic	26.6	8.4	2.6	44.8	13.9	24.6	12.7	47.1	11.5	51.2	0	10.7	24.2	16.6	29.9	11.2	13.9	31.9	3.9
2	Sla2	5.3	1.7	0	4.8	11.5	10.4	3.2	13.7	5.2	3.4	3.3	5.1	0	6.9	8.3	10	7.4	4.6	7.9
2	Mcm10	8	5.9	36.7	11.2	79.1	88.6	105.4	79.7	69.2	17.1	2.2	8.9	0	2.3	10	6.2	18.5	22.8	14.4
2	Ahsa1	1297.4	1406.5	1361.9	1266.1	1219.9	888.5	737.6	987	1036.2	1853.5	1272	1291.6	1194.4	1094.6	1024.9	1103.6	1581.8	1019.2	1262.6
2	Mdh2	1473.2	1517.6	1278.1	1400.4	1835	1925.7	1473.6	1682.7	1407.5	1903	2266.7	2060	1907.9	1800.3	1297.9	1683.6	1417.6	1313.9	1646.4
2	Fkbp1a	1116.3	1289.4	1183.8	1147	1309.2	1346	1296.9	1425.6	1198.8	1882.5	2077.1	1501.7	1644.4	1646.2	1941.1	2113.5	2161.7	2357.4	2281.6
2	Etfa	706	506.2	510.7	510.8	561.4	640.9	552.2	608.3	605.2	464.2	641	472.4	458.9	588.7	602.5	631.2	574.4	636.4	561.9
2	Grpel1	141.2	203.8	196.4	195	281.3	239.9	186.2	154.2	197.2	230.4	104.2	232.9	166.9	159.9	198.3	217.5	171.1	130.6	230.5
2	Ppia	250.4	332.7	303.8	306.9	274	278.8	222.6	213.3	282.1	409.6	200.7	268.9	228.3	276.4	393.4	312.5	339	356.9	349.7
2	Itga4	146.5	280.4	358.8	230.2	1000.8	627.4	434.9	535.5	447.9	861.9	949.3	511.6	351.3	483.1	10525.4	10209	12380.8	10100.9	10503.1
2	Erh	29.3	13.5	23.6	19.2	16.9	27	21.4	24.8	18.9	23.9	20	23.8	17.6	32.5	12.4	33.7	17.6	24.3	26.2
2	Lsm2	175.8	319.2	180.7	255	371.2	390.5	209.2	363.3	297.9	464.2	342.7	352	377.6	414.5	222.4	237.5	306.2	276.4	410
2	Timm13	45.3	44.6	47.1	36	48.3	51.6	22.2	36.8	31.5	63.1	59.9	49.9	41.7	69.7	35.7	40	47.6	53.2	55
2	Serbp1	7472.8	7673.2	7137	5823.8	7146.2	7397.2	6106.6	7123.9	7150.9	7490.9	8067.7	7893.5	7348.4	7179.1	6931.2	7325.6	7447.7	6932.4	7662.2
2	Rpl8	1659.7	1602.7	1204.8	1159	1699.2	1807.8	1391.2	1238	1413.8	2490.1	2518.5	1629.1	1622.5	2154.4	2618.3	2863.5	2709.3	2290.5	2501.7
2	Btf3	357	379.8	351	334.9	338	356.6	392.2	326.4	375.5	218.5	269.5	311.8	300.8	360.9	395	380	349.7	370.6	344.5
2	Snrpd1	101.2	74.1	60.2	82.3	93.6	100.1	76.8	96.8	115.4	110.9	135.3	78	116.4	128.5	114.5	103.7	102.7	136.7	81.2
2	Gins1	58.6	79.2	62.9	51.2	96	135.2	126.8	116.5	76.6	25.6	55.4	75.6	37.3	79.9	70.5	100	53.7	89.6	72
2	Cdk4	2203.2	2100.4	1786.2	1941.5	1609.2	2109	2293.5	1764.9	2032.6	2002	1626.9	1743	1719.1	1687.3	2509.6	2547.3	2305.1	2319.4	2920.8
2	Eno1	761.9	742	919.3	786.5	915.1	945.1	801	876.5	1030	942.1	1010.3	904.2	917.7	891.3	1119.5	1047.4	1014.3	915.9	956.1
2	Prdx6	373	400	901	464.4	517.9	481.4	471.4	464.4	614.6	602.5	530.1	467.3	540.1	551	950.2	936.2	1030	899.2	898.5
2	Mrpl34	82.6	91.8	60.2	75.1	118.3	101.7	44.4	65.1	69.2	104.1	129.7	67.7	81.2	106.2	93.8	147.5	121.2	86.6	114
2	Nudt21	63.9	50.5	47.1	91.9	55.5	55.8	90.3	68.5	72.4	87	106.5	74.2	54.9	54.8	57.3	52.5	39.8	48.6	55
2	Tomm7	45.3	35.4	21	39.2	61.6	55.1	33.3	38.6	40.9	99	53.2	38.7	54.9	78.2	53.9	71.2	74	60.8	48.5
2	Cfdp1	548.8	608.1	641.7	573.9	751.5	581.2	549	568	598.9	861.9	998.1	654.9	603.8	722.9	795.9	678.7	798.3	745.8	932.6
2	Tpd52	879.1	924.7	806.7	895.2	1079.9	918.9	1047.3	1190	916.7	969.4	1243.2	1106.3	1034.1	1131.1	2487.2	2533.5	2140.9	2653.6	2306.5
2	Rad51	21.3	10.9	89	16	140.6	225.3	179.8	195.3	244.4	15.4	64.3	13.5	39.5	40.5	78	50	75.9	54.7	56.3
2	Snrpa1	471.5	507	398.1	402.1	469	432.5	488	413.8	439.5	554.7	600	433.2	474.2	550.4	736.9	515	675.3	650.1	605.1
2	Mrpl36	63.9	115.4	102.1	107.1	114.7	97.4	65	116.5	110.1	162.1	90.9	100.4	98.8	110.2	95.4	103.7	110.1	92.7	100.9
2	Cct6a	2003.4	2089.5	1911.9	1635.4	1672.6	1663.4	1422.1	1597.8	1542.8	1863.8	1747.7	2054.4	1820.1	1590.2	1670.6	1654.8	1990.6	1559.9	1727.6
2	Eif4ebp2	1774.3	2085.3	1786.2	1577.8	1833.2	1586	1433.9	1548.1	1273.3	2201.7	2118.1	1847.1	1563.2	1740.4	897.1	1352.4	1326	1096.7	1312.4
2	Nme2	2.7	18.5	7.9	7.2	7.2	15.4	6.3	8.6	22	20.5	36.6	8.9	6.6	1.7	19.1	17.5	11.6	16.7	15.7
2	Oat	500.8	577.7	413.8	493.2	426.8	484.9	489.6	407.8	429	465.9	474.6	396.3	447.9	456.2	706.2	634.9	586.9	613.6	641.8
2	Pop5	178.5	192.9	159.8	220.6	207	187.2	182.2	211.6	107	232.1	178.5	265.6	202	283.8	216.6	241.2	216	230.9	220
2	Prtn3	0	0	18.3	5.6	0	0	0	0	3.1	8.5	0	0	0	0	0	0	0	0	0
2	Myl6	173.2	122.1	162.4	149.5	122.5	191.4	122.8	149.9	130.1	268	226.2	151.2	186.6	180.4	189.2	187.5	194.3	171.6	196.5
2	Arid3a	1353.4	1466.3	1684.1	1365.2	1324.9	1245.1	1248.6	1357.1	1119.1	978	1151.1	1439.1	1407.3	1093.4	1244	1238.6	1320.4	1196.9	1446
2	Rab32	1321.4	1565.6	1361.9	1616.2	1961.1	1676.1	1526.6	2037.3	1753.6	1920.1	2288.9	1783.2	1752	1659.3	3263.9	3193.4	3332.8	2863.2	3869.1
2	Slc25a5	732.6	682.2	756.9	783.3	774.4	699	651.2	615.1	591.5	730.5	738.6	607.8	700.4	711.5	765.2	817.4	716.9	662.3	588.1
2	Mis18a	106.6	76.6	89	107.1	88.1	87.4	61	167.1	86	87	66.5	65.4	74.6	121.6	203.3	256.2	263.2	274.9	225.3
2	Sf3b5	55.9	51.4	60.2	52	82.1	64.3	53.9	67.7	31.5	88.8	135.3	66.3	68.1	82.2	68.1	72.5	72.2	63.8	72
2	Oip5	0	1.7	2.6	0	6	6.9	5.5	10.3	5.2	0	1.1	4.7	0	0.6	0.8	5	2.8	10.6	3.9
2	Rps10	189.2	266.1	254	276.6	302.4	338.9	217.1	287	264.3	353.3	324.9	296.9	327.1	383.7	419.9	538.7	428.7	407.1	407.3
2	Mt1	90.6	73.3	34	39.2	120.7	122.5	79.2	96.8	124.8	324.3	235.1	97.6	120.8	143.3	179.3	242.5	258.5	235.4	200.4
2	Pin1	135.9	167.6	83.8	153.5	145.5	157.5	113.3	166.2	115.4	189.4	234	115.8	186.6	179.3	126.1	197.5	137.8	156.4	134.9
2	Cyb5b	1380	1242.2	1265	1152.6	1095.6	1220.5	1133.7	1262	1321.5	1211.8	1244.3	1215.1	1181.2	1154.5	1010.8	1169.9	991.6	1193.9	1134.3
2	Rpl37a	82.6	80	52.4	63.9	125.6	132.9	53.9	135.4	85	252.6	174.1	160.6	112	201.6	204.2	262.5	254.4	276.4	189.9
2	Mad2l1	181.2	175.2	254	195	167.2	184.5	315.3	197.9	254.9	215.1	181.9	134.9	118.6	116.5	176.8	185	223.9	276.4	203
2	Atp5a1	5354.8	5859.1	5631	4822.3	5119.2	5463.9	5356.3	4987.1	5246.3	6328.6	6192.5	5815.3	5253.9	6094.2	6488.9	5988.2	6043.5	5983	5770.9
2	Snrpc	583.4	582	495	631.5	611.5	592.3	716.2	625.4	779.3	633.2	452.5	678.3	573	605.8	375.1	465	526.8	429.9	453.2
2	Phb2	556.8	742	720.2	649.8	644.1	746.4	703.5	784.8	732.1	943.8	840.6	691.8	847.5	883.9	861.4	796.2	770.5	902.2	861.8
2	Dera	319.7	266.1	191.2	289.4	248.1	288.1	301.8	233	270.6	198	356	220.3	248.1	251.2	345.2	303.7	306.2	296.2	263.3
2	Hspa9	2706.7	2722	2354.5	2154.1	2500.2	2406.7	2637.4	2590.8	2833.9	2022.5	2474.1	2644.9	2362.4	2169.2	3090.5	3127.2	3088.6	2691.5	3290.2
2	Tma7	37.3	26.1	34	57.6	72.4	54.7	46.7	55.7	40.9	78.5	71	40.1	61.5	53.1	63.1	67.5	49.5	66.8	77.3
2	Rpl23	330.3	355.4	285.5	259.8	383.9	388.6	270.2	367.5	406.9	593.9	555.6	489.7	463.3	518.5	547.7	566.2	634.6	642.5	611.7
2	Cmc2	21.3	43.8	62.9	51.2	50.7	37.7	26.1	45.4	38.8	44.4	93.2	40.6	39.5	84.5	48.1	57.5	51.3	50.1	70.7
2	Tmem88	5.3	12.6	7.9	21.6	4.8	3.9	1.6	0.9	8.4	20.5	5.5	5.6	15.4	4.6	3.3	12.5	12.5	6.1	11.8
2	Atpif1	194.5	222.3	196.4	174.3	226.4	210.3	225.8	207.3	206.6	372.1	273.9	239.9	252.5	336.9	171.8	252.5	262.2	369.1	289.5
2	Bola3	13.3	33.7	41.9	16	44.7	29.3	40.4	28.3	29.4	56.3	139.7	31.7	52.7	56.5	29.9	43.7	49.5	36.5	49.8
2	Ranbp1	322.4	280.4	309	264.6	318.1	344.3	266.2	289.6	243.3	373.8	368.2	311.8	329.3	328.9	235.7	286.2	278.9	320.5	351
2	Eme1	50.6	10.1	13.1	9.6	76.1	46.6	38.8	44.6	33.6	27.3	3.3	2.3	4.4	2.3	12.4	28.7	14.3	7.6	14.4
2	Trip13	66.6	81.7	52.4	83.9	136.4	147.5	149.7	207.3	159.4	66.6	120.9	74.7	90	69.7	253.1	187.5	219.7	232.4	258
2	Rpl11	170.5	224.9	220	247	273.4	327.7	204.4	230.5	211.9	257.7	229.6	218.9	292	263.8	314.5	328.7	310.8	384.3	336.6
2	Cct2	4614.2	3567.5	3323.6	3145.3	3561.3	3613.7	3258.5	3613.8	3421.3	3408.4	3630.8	3769.8	3315.2	3484.2	4410.8	4254.6	4293	3763.9	4195.2
2	Eif2s1	884.5	760.5	743.8	694.6	813.7	865.4	762.9	856.7	831.7	605.9	690.9	903.2	667.4	774.8	933.6	1036.2	895.4	908.3	990.2
2	Rps5	785.9	804.3	804.1	1111.8	1620.1	1565.9	1053.7	1094.9	1189.4	2106.1	2051.6	1414.9	1593.9	1976.2	3955.2	4382.1	4103.3	3566.4	3650.4
2	Cib1	285.1	245.9	280.2	252.6	174.4	263.4	228.2	249.3	211.9	220.2	242.9	150.3	155.9	174.2	163.5	160	161	123	158.5
2	Mbd2	519.5	439.6	458.3	419.6	403.2	409.4	456.3	418.1	411.1	527.4	361.5	493.4	404	536.2	808.3	891.2	757.1	745.8	690.3
2	Set	586.1	469.1	649.5	511.6	594.6	540	530	527.8	518.1	506.9	545.6	489.2	472	624.1	647.3	618.7	617	551.4	582.9
2	Mrpl4	642	752.9	458.3	500.4	577.7	597.3	435.7	530.3	568.5	756.1	664.3	592.8	592.8	621.2	542.7	573.7	620.2	493.7	500.3
2	Acaa2	343.7	264.4	324.8	222.2	337.4	291.5	259.9	273.3	266.4	390.8	383.7	293.6	309.6	315.2	534.4	468.7	455.1	405.6	386.4
2	Polr2d	109.2	113.7	83.8	117.5	77.3	108.2	84.8	108	108	134.8	116.4	67.7	147.1	86.2	99.6	125	114.7	92.7	89.1
2	Txndc5	1102.9	1219.5	1013.6	992.7	1015.9	1104.2	938	1127.5	1026.8	1005.3	1311.9	1314	1225.1	1044.3	1228.2	1366.1	1332.9	1177.2	1294.1
2	Tceal8	175.8	163.4	191.2	144.7	195.6	243.8	202.8	191.9	141.6	155.3	79.8	136.3	120.8	119.9	97.1	92.5	78.2	86.6	83.8
2	Isoc1	1140.2	1008.9	935	880.8	857.7	915.1	776.4	767.6	915.6	935.3	951.5	1041.9	891.4	989.5	1038.2	1167.4	948.6	1026.8	1051.8
2	Hnrnpf	575.4	659.4	513.3	504.4	526.3	479.5	510.2	415.5	467.8	399.4	458	484.5	390.8	468.8	616.6	687.4	592	518	594.6
2	Lrrc59	2672.1	2783.4	2548.4	1991.1	2546	2711.3	2689.6	2483.7	2329.5	1938.9	2179.1	2202.8	2239.4	2145.8	2532	2028.6	2177.5	1948.8	2692.9
2	Zcchc3	63.9	134.8	117.9	86.3	109.9	109.4	73.7	66.8	46.1	204.8	59.9	105	162.5	91.4	34	52.5	50	74.4	57.6
2	Mrpl3	639.4	653.5	607.6	641	743	637.4	687.7	715.4	759.4	643.4	592.2	616.6	720.1	770.8	762.7	777.4	728	821.7	776.7
2	Pcbp4	10.7	12.6	31.4	32.8	36.8	21.2	20.6	30	7.3	20.5	43.2	22.4	8.8	16	29.9	21.2	31	31.9	17
2	Rpl18	391.6	394.1	293.3	336.5	359.8	380.5	295.5	357.3	327.2	529.1	326	371.1	467.6	431.1	410.8	447.5	466.7	476.9	458.4
2	Dctn3	250.4	290.6	351	312.5	384.5	335.8	333.5	353	316.7	559.8	431.4	363.2	384.2	424.8	399.2	472.5	483.8	507.3	530.5
2	Mrpl18	349	341.1	361.4	350.9	351.3	361.6	270.2	293.9	382.8	409.6	337.1	307.2	362.3	385.4	405	357.5	334.4	408.6	391.6
2	Rpl14	325	282.1	269.8	254.2	360.4	389.4	244.8	272.4	320.9	609.3	483.5	416.4	401.8	586.4	756.9	666.2	712.3	685	632.6
2	Ptpn18	599.4	774	704.5	703.4	641.6	716.7	492	696.5	551.7	614.4	926	837.4	733.3	866.2	858.9	964.9	871.8	894.6	889.3
2	Pdia6	4862	5695.7	4942.2	5019.7	5069.1	4383.9	4065.8	5008.6	5108.9	5920.7	5642.4	5874.1	5545.9	4534.2	3961	3958.4	4619.5	4003.9	4821.3
2	Tipin	143.9	145.7	186	123.1	179.9	209.9	184.6	185.9	196.1	85.3	71	147	109.8	138.2	259.8	168.7	195.6	179.2	251.5
2	Syce2	111.9	96.9	52.4	59.1	110.5	105.1	142.6	81.4	102.8	100.7	137.5	91.5	94.4	151.3	105.4	142.5	173.4	182.3	131
2	Sdhd	698	731	756.9	617.1	854.1	799.1	665.5	755.7	821.2	1097.4	912.7	758.5	845.3	1020.9	961	1018.7	1196.5	1116.4	964
2	Gsto1	178.5	145.7	112.6	98.3	174.4	231.5	199.6	176.5	145.8	208.2	239.5	216.6	169.1	245.5	447.3	391.2	390.4	442	484.6
2	Itpa	42.6	138.1	117.9	97.5	74.8	119	73.7	104.5	95.4	97.3	113.1	56	103.2	90.8	64.7	71.2	99	89.6	74.7
2	Elof1	45.3	41.3	31.4	38.4	51.9	65.9	45.2	30	27.3	58	48.8	43.9	52.7	82.8	63.9	55	52.3	54.7	48.5
2	Cdc6	18.6	4.2	94.3	4	80.9	68.9	78.4	82.2	71.3	15.4	27.7	7.5	0	3.4	19.9	15	19.9	7.6	14.4
2	St13	3913.5	4049.3	3768.8	3754.4	3819.7	3085.7	2825.9	3209.4	3346.8	4224.2	4590	4220.3	3919	3455.1	3465.6	3425.9	3978.5	3053	3905.8
2	Uqcrfs1	199.8	184.4	175.5	180.6	178.1	165.2	113.3	155.9	168.9	187.7	249.5	146.1	184.4	175.9	322.8	276.2	209.5	302.3	203
2	Dtymk	458.2	429.5	523.8	556.3	530	569.6	583.9	719.7	589.4	481.3	572.2	418.7	559.9	608.7	693	571.2	708.6	566.6	575
2	Pdcd6	333	377.3	235.7	294.1	394.8	315	308.2	287	369.2	399.4	312.7	313.7	324.9	326.6	546.9	457.5	563.3	537.7	491.2
2	Bzw2	210.5	165.1	144	120.7	112.9	187.6	194.9	184.2	160.5	211.6	191.9	145.2	133.9	183.9	133.6	118.7	122.1	89.6	95.6
2	Rplp0	447.6	469.1	437.4	415.6	615.7	660.5	575.2	473.8	525.5	1106	1021.4	696.5	757.5	1027.8	1522.8	1278.6	1347.3	1285	1157.8
2	Prpf39	5456.1	3705.6	3376	3640.1	3513	3061.4	4106.2	2934.4	2661.9	2560.1	2965.4	2862.8	2366.8	2587.7	3073.1	3548.4	3238.9	3318.9	3165.7
2	Myeov2	146.5	97.7	102.1	107.9	115.9	154.1	152.1	119.9	155.2	358.4	187.4	157.3	173.4	240.4	137.8	173.7	209.5	214.2	191.2
2	Rpl32	290.4	451.4	361.4	344.5	598.2	581.5	349.4	621.1	462.5	937	906	671.7	608.2	889	1329.5	1524.9	1436.1	1351.8	1349.1
2	Dph3	239.8	297.3	235.7	282.2	266.8	189.9	267.8	221.9	188.8	353.3	320.5	274.9	230.5	266.7	228.2	281.2	323.8	350.9	310.4
2	Ncl	8983.3	5781.6	5892.9	5042.1	6056.6	7074.1	7396.3	6506.1	7355.5	5425.7	7241.5	6066.5	4823.6	5536.9	9464.8	8477.9	8697.4	7702.5	8956.3
2	Ethe1	202.5	237.5	133.6	118.3	140.6	149.8	112.5	165.4	104.9	204.8	149.7	197.9	114.2	197	193.4	177.5	241.4	215.7	208.3
2	Ncbp2	1252.1	1261.6	1220.5	1195	986.9	861.9	1087.7	912.4	1043.6	1032.6	1294.2	1131.5	1100	981.5	1186.7	904.9	1037.9	967.6	1047.8
2	1810009A15Rik	26.6	31.2	44.5	32	16.3	19.6	16.6	13.7	33.6	37.5	27.7	34.5	39.5	35.4	50.6	20	46.3	31.9	27.5
2	Bzw1	2957.1	2700.9	2613.8	2821.6	2873.8	2643.2	2955	2927.5	2825.6	2268.3	2357.7	2476.3	2333.8	2326.8	2582.6	2478.5	2456.8	2407.5	2281.6
2	Rbmxl1	119.9	112.9	89	98.3	81.5	116.7	128.3	125.1	112.2	112.6	112	80.8	103.2	92.5	97.1	96.2	96.7	97.2	110
2	Ndufs6	77.3	67.4	73.3	69.5	82.1	96.7	94.3	103.7	89.2	175.8	141.9	117.6	120.8	153.6	94.6	135	139.2	165.6	98.2
2	Gng5	93.2	69.1	133.6	99.9	112.3	107.5	86.4	116.5	102.8	186	183	103.2	133.9	130.8	116.2	151.2	128.1	139.7	170.3
2	H2afy	1158.9	1504.2	1291.2	1128.6	1242.2	1101.5	1093.3	1209.7	1110.7	1508.8	1203.2	1240.3	1334.9	1223.6	1210.8	1137.4	1193.3	1134.6	1165.7
2	Arhgdib	15438.4	15550.2	19171.6	14342.1	16073	16111.2	12391.4	17034.7	16175.1	23315.9	24443.8	20610.8	19950.7	19567.3	15138.8	16612.2	16872.6	16560.8	21311.4
2	Cmah	53.3	88.4	167.6	51.2	270.4	341.6	175.9	210.8	198.2	238.9	293.9	119	96.6	105.6	8954.5	7684.3	5191.1	6230.6	7368.8
2	Gar1	231.8	160.9	183.3	163.1	204	243	219.4	232.2	225.5	363.5	269.5	215.2	248.1	242.7	190	206.2	218.3	241.5	203
2	Ssu72	346.3	466.6	495	454	588.5	519.9	466.6	506.3	461.5	418.2	605.5	436	489.6	549.3	445.6	420	433.8	451.1	442.7
2	Snrpd3	247.8	211.4	170.2	165.5	158.7	222.2	206	313.6	214	213.3	298.3	243.7	259.1	198.7	198.3	212.5	184.5	174.7	272.4
2	Hn1	663.4	534.8	468.8	623.5	554.7	498	547.4	541.5	559	728.8	649.9	559.2	603.8	595	993.4	851.2	1008.3	893.1	967.9
2	Mfsd1	6916	6465.5	5720	6168.3	7414.2	7506.6	7782.9	8171.7	8714.7	5364.3	7452.3	7942.5	7666.7	7253.9	11192.7	10696.5	10008.6	9391.5	10253
2	Ppil1	106.6	112.9	89	113.5	126.2	169.5	198.1	146.5	116.4	131.4	105.4	178.3	223.9	135.3	119.5	148.7	136.9	124.6	137.5
2	Batf	162.5	176.9	241	161.5	227	188.3	154.5	200.5	178.3	440.3	168.6	144.2	191	190.1	252.3	235	299.2	267.3	286.8
2	Rbm8a	389	374.8	411.2	323.7	339.8	353.6	343.8	371	395.4	558.1	527.9	415.9	454.5	474.5	346.9	347.5	399.6	426.8	369.4
2	Commd1	95.9	82.5	102.1	151.1	73	116.3	105.4	87.4	144.7	129.7	149.7	135.4	184.4	128.5	107.1	97.5	122.6	112.4	91.7
2	Atp5f1	341	379.8	369.3	461.2	407.4	398.2	310.6	341	345.1	377.2	309.4	320.7	360.1	401.4	400.8	462.5	399.1	466.3	368
2	Cdc37	1417.3	1486.5	961.2	978.4	1251.3	1256.3	1014.1	1178	1054.1	1560	1309.7	1258	1229.5	1204.2	956.9	1113.6	929.6	1081.5	1354.3
2	Nasp	836.5	771.4	767.4	617.9	852.9	819.9	858.8	911.6	644	486.4	611	552.7	450.1	455.7	473.9	412.5	531.9	473.9	537
2	Ufc1	476.9	556.7	471.4	404.5	563.2	504.9	464.3	441.2	511.8	1077	529	408.9	467.6	578.4	625.7	493.7	626.2	472.4	526.5
2	Polr2l	18.6	38.7	18.3	20.8	24.7	33.9	16.6	38.6	9.4	20.5	1.1	18.7	32.9	12	26.6	35	24.5	27.3	22.3
2	Rps8	53.3	82.5	76	81.5	108.7	105.5	80	75.4	72.4	252.6	139.7	111.6	136.1	182.7	141.1	143.7	136.4	170.1	150.6
2	Gtf2a2	1449.3	960.1	982.1	1148.6	1554.3	1179.3	1190.7	1233.7	1546	1307.4	1142.2	1169.8	1115.3	1237.3	1604.2	1803.6	2029.9	1815.1	1650.3
2	Sri	799.2	669.5	667.9	792.1	852.3	830.7	743.1	813.1	874.7	1377.3	1355.2	995.2	1075.8	975.8	1432.4	1354.9	1410.2	1344.2	1307.2
2	Nedd8	165.2	151.6	159.8	163.1	205.2	203	175.9	154.2	236	283.3	291.7	211.5	237.1	350	215.8	213.7	187.3	227.8	230.5
2	Nucks1	1454.6	1302.9	1471.9	1518.7	1665.4	1502	1983.8	1653.5	1696	1271.5	1880.8	1243.5	1209.7	1252.2	1088.8	1258.6	1222.9	1312.4	1215.5
2	Mrpl17	527.5	495.2	571	544.3	514.3	466	495.9	634.9	628.3	701.5	606.6	578.8	454.5	662.4	417.4	491.2	456	390.4	590.7
2	Pno1	111.9	121.3	68.1	91.9	114.1	122.5	85.6	113.1	85	116.1	92	105.5	98.8	94.2	108.7	103.7	98.1	135.2	87.8
2	Smco4	16	4.2	26.2	12	16.3	11.2	26.9	13.7	9.4	44.4	33.3	25.7	30.7	25.1	18.3	18.7	44.4	53.2	30.1
2	Tmod3	3735.1	3374.7	2967.4	3138.9	3360.3	3018.7	2939.2	3455.3	3370.9	3191.6	2957.6	3557.4	3556.7	3472.8	2833.2	3460.9	2784.3	3116.8	2778
2	Mrps12	21.3	28.6	57.6	41.6	26	36.6	19	42.8	37.8	59.7	59.9	46.2	43.9	48	34.9	33.7	46.3	63.8	58.9
2	Lyar	143.9	272.9	214.8	189.4	200.4	223	241.6	208.2	245.4	249.2	159.7	217.5	175.6	245	214.1	192.5	159.1	176.2	175.5
2	Nedd4	1015	530.6	811.9	911.2	676	659.7	633.8	577.4	796.1	1242.5	821.7	357.1	584	392.8	824.9	521.2	536.5	663.8	402.1
2	Srm	439.6	414.4	468.8	318.9	368.8	437.9	349.4	341.8	386	274.8	327.1	245.1	259.1	269.5	215.8	230	176.2	202	218.7
2	Polr3k	295.7	239.2	201.7	193.4	222.7	165.6	220.2	219.3	189.8	167.3	282.8	193.3	221.7	227.3	280.5	246.2	232.2	325.1	237.1
2	Mplkip	210.5	153.3	141.4	234.2	164.2	193.7	132.3	228.8	226.5	155.3	198.5	293.6	195.4	211.8	135.3	272.5	251.6	384.3	317
2	Cox7a2	61.3	53.1	76	73.5	89.3	77.4	52.3	55.7	76.6	129.7	103.1	102.2	109.8	95.9	84.6	110	99.4	91.1	111.3
2	Mrps24	21.3	32.8	15.7	24	29	43.9	24.6	16.3	31.5	41	66.5	35.5	39.5	70.8	28.2	41.2	43.5	36.5	39.3
2	Ndufa4	274.4	247.6	298.6	196.6	295.2	262.7	231.3	239.9	178.3	433.5	353.8	216.1	221.7	217	118.7	145	152.2	147.3	171.6
2	Gga2	820.5	628.3	785.7	628.3	775	731.7	845.3	784.8	709	793.6	629.9	626	652.1	633.8	1316.2	1281.1	1282.1	1239.4	1315
2	Ect2	63.9	47.2	91.7	110.3	205.8	118.6	168.7	126.8	257	81.9	78.7	97.6	63.7	66.2	97.1	96.2	85.1	109.4	125.7
2	Ripk3	141.2	108.6	138.8	79.9	107.4	117.5	138.6	133.7	172	81.9	202.9	45.3	72.5	122.2	103.7	70	94.8	91.1	94.3
2	Morf4l2	852.5	758.8	762.1	851.3	875.8	841.5	806.5	789.9	947.1	793.6	923.8	908.4	902.4	911.3	890.5	857.4	1002.2	777.7	975.8
2	Ptges3	341	201.3	233.1	221.4	177.5	139.8	187	203.9	135.3	170.7	204	165.2	120.8	97.6	123.7	122.5	119.8	109.4	106.1
2	Me2	783.2	731.9	722.9	605.9	689.9	703.6	777.2	848.2	748.9	751	761.9	907.9	878.2	897.6	610.8	751.2	701.6	698.7	780.6
2	Slc2a3	322.4	341.9	641.7	286.2	522.7	327.4	341.5	363.3	582.1	1017.2	551.2	320.7	305.2	432.8	857.3	968.7	1115.6	1151.3	1021.6
2	Snrpg	8	16	18.3	12	20.5	20.4	19.8	9.4	15.7	58	36.6	34.1	43.9	45.1	35.7	28.7	35.6	47.1	27.5
2	Cox7b	111.9	148.2	91.7	186.2	173.2	203	129.1	183.3	180.4	174.1	195.2	172.2	195.4	229.5	189.2	251.2	210.9	278	188.6
2	Gnai3	4931.2	4371.8	4146	4177.2	4214.4	3757.3	3775.8	3704.6	3670.9	2793.9	3864.7	3765.6	3308.6	3332.9	3484.7	3727.1	3652.4	3182.1	3362.2
2	Slc25a3	6026.2	5883.6	5741	5997.2	6753.2	6949.7	6049.5	6870.3	6475.5	6415.7	7355.8	7764.2	7080.5	8150.3	9926.3	10209	9490.1	9218.4	10084
2	Slc25a4	908.5	795.9	694.1	856.1	804.6	980.2	669.4	861	856.9	838	712	928	922.1	910.2	1185.1	1268.6	928.2	994.9	821.2
2	Coa6	26.6	16	15.7	34.4	43.5	33.1	31.7	24.8	22	42.7	16.6	26.6	46.1	40	39	30	24.5	28.9	31.4
2	Eif2b1	591.4	414.4	487.1	363.7	323.5	274.6	314.5	448.9	332.5	367	226.2	333.8	331.5	322	385.9	367.5	354.3	300.7	451.9
2	Anapc11	255.8	243.4	275	285.4	262.6	344.3	293.1	451.5	306.3	373.8	443.6	377.2	393	367.7	368.5	373.7	413.9	402.5	449.3
2	2810004N23Rik	250.4	405.9	434.8	321.3	417.7	377.8	387.4	441.2	334.6	501.8	377	445.3	412.8	454.5	320.3	370	375.6	437.5	514.7
2	Bub3	905.8	1109.2	885.2	1041.5	1049.1	978.6	930.9	969	945	913.1	1224.3	1048.9	1121.9	950.7	933.6	1021.2	1054.5	871.9	967.9
2	Chchd2	207.8	192	149.3	219.8	185.9	211.8	164	164.5	175.2	213.3	229.6	178.8	184.4	210.1	225.7	243.7	281.7	200.5	221.4
2	Sap30	301	183.6	188.6	95.1	161.2	218	234.5	166.2	204.5	240.7	206.3	241.8	215.2	173	439	473.7	580	580.2	542.2
2	Nipsnap3b	231.8	256	319.5	260.6	310.9	236.9	301.8	289.6	259.1	167.3	170.8	272.1	230.5	247.2	273	317.5	406.1	373.7	254.1
2	Ndufa2	85.3	77.5	94.3	71.9	87.5	143.3	118.8	84.8	79.7	295.3	199.6	101.8	101	171.9	112	118.7	158.6	180.8	116.6
2	Acat1	836.5	879.2	869.5	844.1	845.7	932.4	928.5	764.2	919.8	737.3	831.7	865	955	887.3	1413.3	1357.4	1258	1269.8	1334.7
2	Timm17a	546.1	576.9	578.8	756.9	501	652	588.6	748.8	755.2	636.6	737.5	612.4	667.4	593.3	698.8	681.2	666.9	794.4	656.2
2	Tmem242	191.8	229.1	178.1	173.5	286.1	266.9	192.5	257.9	187.7	256	311.6	250.2	208.6	295.8	293.8	287.5	293.7	278	324.8
2	Lsm1	183.8	117.1	125.7	137.5	167.8	169.1	130.7	102.8	139.5	180.9	180.8	133.5	120.8	159.3	152.7	126.2	194.7	174.7	206.9
2	Polr1d	327.7	235	241	296.5	281.3	307.3	259.1	264.7	195.1	397.7	399.2	322.1	390.8	419.7	332.8	351.2	337.2	350.9	272.4
2	Tomm6	0	0	2.6	0.8	4.8	3.5	2.4	0.9	2.1	8.5	0	2.8	6.6	1.1	0	0	3.2	4.6	5.2
2	Srsf3	8373.2	7292.5	7286.2	8204.1	6587.2	6672	7849.5	7408.3	7421.5	5526.4	6721.4	6909.5	6564.6	6838.8	9256.5	7693	9001.7	8345	7387.2
2	Haus8	130.5	152.4	157.1	97.5	150.3	199.5	160	161.1	197.2	189.4	170.8	171.3	164.7	137.6	771.8	723.7	786.7	709.3	681.1
2	A430005L14Rik	53.3	88.4	57.6	87.1	67.6	48.1	47.5	69.4	55.6	97.3	118.7	75.2	46.1	55.4	51.5	76.2	65.2	66.8	61.6
2	Idh3a	418.3	392.5	481.9	395.7	379.1	381.3	414.3	418.1	440.5	276.5	302.7	384.6	349.1	381.4	543.6	385	370.9	428.3	394.2
2	Galk2	1206.8	1053.6	814.5	960.8	1277.2	1034.8	1053.7	1344.2	1276.4	708.3	1189.9	913	974.8	1000.9	1560.2	1448.6	1285.8	1301.7	1566.5
2	Fam107b	1928.8	1913.5	2799.8	2019.1	2034.8	2101.3	1844.3	2168.4	2206.7	2037.9	1987.3	2446.9	2208.7	2081.3	3178.5	3168.4	2912.4	2822.2	2952.2
2	Tpt1	396.9	302.3	241	278.2	363.4	277.3	267.8	280.2	303.1	503.5	439.2	342.2	338.1	359.2	373.4	368.7	385.7	370.6	313
2	Glrx5	114.6	70.7	65.5	84.7	117.1	126.3	133.9	119.9	122.7	216.8	210.7	112.5	169.1	203.3	124.5	103.7	109.2	123	141.5
2	Swi5	740.6	747.9	654.8	715.4	788.9	890	842.9	922.7	798.2	803.9	765.2	934.1	1020.9	1018.1	762.7	1093.6	1139.6	1110.3	1058.3
2	Cct4	2784	2311	2200	2071	2075.8	1718.5	1779.4	1857.4	2095.6	1778.4	2012.8	2103.8	1866.2	2130.9	3262.3	2699.7	3000.3	2462.2	2480.7
2	Mpc2	295.7	359.6	390.2	441.2	405.6	378.6	376.3	466.1	493	382.3	492.4	445.3	401.8	440.2	453.9	485	517.5	575.7	619.5
2	Npm3	2.7	4.2	2.6	2.4	1.8	1.2	3.2	0.9	3.1	1.7	5.5	5.6	6.6	3.4	7.5	3.7	5.6	3	2.6
2	Sptssa	311.7	339.4	298.6	259.8	284.3	276.9	221.8	297.3	232.8	486.4	280.6	347.8	371	329.5	449.8	582.4	485.2	498.2	506.9
2	Emg1	977.7	891.9	830.2	830.5	666.4	673.2	838.2	733.4	741.5	1283.5	910.5	817.4	856.3	935.3	624.1	677.4	725.7	777.7	640.5
2	Snrpb	271.7	185.3	238.3	313.3	326	312.7	296.3	255.3	234.9	332.8	484.6	293.1	230.5	312.9	363.5	365	346.4	363	399.5
2	Cetn3	1017.7	687.2	670.5	665.8	818.5	813	649.6	810.5	756.2	759.5	856.1	820.2	658.7	954.1	461.4	583.7	679.9	855.2	836.9
2	Srp9	796.6	917.1	602.4	781.7	690.5	617.8	795.4	794.2	770.9	728.8	721.9	855.2	792.6	901	780.1	901.2	841.8	843	936.5
2	Ube2e1	343.7	288.9	408.6	408.4	406.8	287.7	344.6	390.7	383.9	361.8	372.6	381.8	346.9	330.6	307.9	371.2	314	344.8	320.9
2	Ola1	420.9	488.5	251.4	347.7	351.9	385.9	377.9	399.2	494	375.5	323.8	406.1	445.7	375.7	650.6	622.4	487.9	572.6	512.1
2	Pyurf	45.3	16	21	44.8	30.2	43.5	28.5	31.7	56.6	18.8	52.1	31.7	46.1	26.3	74.7	71.2	68.5	48.6	58.9
2	Txn2	407.6	384.9	395.5	517.2	505.8	540	378.7	459.2	421.6	575.2	541.2	395.8	399.6	467.6	589.2	657.4	773.8	627.3	644.4
2	Pop4	221.1	187	159.8	166.3	213.1	267.3	209.2	173.9	187.7	293.6	231.8	187.7	219.6	168.4	315.4	293.7	286.8	253.7	285.5
2	Egfl7	37.3	13.5	5.2	67.9	45.3	25.8	16.6	11.1	23.1	80.2	6.7	17.3	63.7	26.8	40.7	32.5	19	16.7	6.5
2	Rps3	2096.6	2309.3	2168.6	2260.5	3006	3017.9	2280.1	2557.4	2378.8	5285.8	4057.7	3677.4	4134.2	5072.7	5269.8	5492	5621.7	5732.4	4889.4
2	Rpl36al	186.5	197.1	151.9	135.1	200.4	224.5	175.9	191.9	215	483	249.5	243.2	208.6	343.7	303.7	391.2	353.4	361.5	340.5
2	Rpl6	287.7	395	225.2	238.2	292.1	363.9	281.2	257	286.3	428.4	476.9	346.4	349.1	359.2	495.4	475	450.5	358.5	454.5
2	Cyc1	548.8	726	777.9	641	620.5	720.2	434.1	566.3	551.7	831.2	546.7	547.5	625.7	697.8	685.5	589.9	646.6	595.4	603.8
2	Naa38	34.6	26.1	28.8	23.2	32.6	37.7	19	31.7	51.4	64.9	23.3	35.9	28.5	73.1	44	31.2	49	56.2	43.2
2	Capg	130.5	164.2	261.9	161.5	476.9	463.7	424.6	472.9	394.4	390.8	486.8	286.1	318.3	357.4	335.3	335	349.7	350.9	451.9
2	Vdac1	2293.8	2122.3	1781	1508.3	1850.7	2105.5	1698.6	1843.7	1888.9	2271.7	2172.5	2172.9	2230.6	2189.8	2327.8	2529.8	2493.4	2693.1	3051.8
2	Cycs	24	8.4	36.7	20	32	17.3	29.3	28.3	13.6	66.6	23.3	31.3	15.4	20	22.4	26.2	20.8	30.4	21
2	Chchd1	50.6	16.8	62.9	53.6	28.4	35.4	33.3	42.8	30.4	109.2	21.1	38.3	52.7	51.4	25.7	31.2	42.1	95.7	41.9
2	Nt5c	77.3	165.9	60.2	159.9	152.1	155.2	114.1	150.8	114.3	227	147.5	125.1	144.9	224.4	240.7	296.2	282.6	252.1	263.3
2	Dtd1	399.6	406.8	272.4	372.5	342.9	231.5	246.4	239	280	349.9	360.4	332.4	445.7	358	390.9	358.7	408.4	399.5	352.3
2	Serpinb8	34.6	94.3	107.4	90.3	460.6	450.2	175.1	276.7	175.2	177.5	196.3	70.5	68.1	106.8	3302.9	2599.8	3205.1	2683.9	3429
2	Lage3	154.5	188.7	110	147.9	153.3	158.3	122.8	218.5	225.5	208.2	105.4	134	199.8	195.3	185.1	187.5	205.8	200.5	235.8
2	Cyb5r4	1100.3	1246.4	1089.5	1304.5	1348.5	1298.7	1034.7	1199.4	1519.8	1153.8	1253.1	1472.7	1405.1	1512	1806.7	1799.8	1938.4	1775.6	2136.3
2	Txnrd1	623.4	667	568.3	577.1	711.7	749.1	670.2	556	640.8	626.4	574.4	563	502.8	511	693	664.9	815.9	660.7	928.6
2	Add3	1761	2026.3	2417.4	1899.2	1452.3	1562.9	1521.1	1655.2	1568	1544.6	1700	2199.1	1659.8	1549.1	615.8	694.9	628.5	710.9	704.7
2	Timm10b	103.9	91	102.1	129.5	113.5	79.7	87.9	62.5	79.7	199.7	128.6	96.6	90	131.9	142.7	92.5	136.4	167.1	136.2
2	Ppdpf	29.3	39.6	31.4	19.2	26.6	25.8	33.3	20.6	31.5	41	42.1	24.3	19.8	30.8	9.1	32.5	20.8	13.7	26.2
2	Skp2	500.8	531.4	387.6	451.6	716.5	633.9	827.1	597.2	757.3	392.6	336	320.7	368.8	371.7	950.2	912.4	962.5	806.5	843.5
2	Timm8b	24	44.6	60.2	46.4	46.5	60.1	58.6	41.1	53.5	85.3	61	44.8	54.9	62.2	64.7	95	47.2	71.4	73.3
2	Coa3	122.5	100.2	76	110.3	86.9	133.3	94.3	103.7	62.9	73.4	141.9	107.4	98.8	134.8	83.8	55	133.7	71.4	74.7
2	Strap	1185.5	1210.2	1042.4	1015.9	980.3	983.2	899.2	1144.6	978.6	959.2	994.7	1119.4	1174.6	1142	1069.7	1074.9	1036.9	1054.1	1054.4
2	Fkbp1b	34.6	71.6	31.4	39.2	27.2	64.7	19.8	16.3	26.2	37.5	43.2	42.5	19.8	71.4	150.2	147.5	122.6	120	112.6
2	Agbl5	599.4	789.1	649.5	648.2	626.5	630.5	635.4	696.5	629.3	546.2	587.8	795.9	777.2	819.4	645.7	639.9	744.6	770.1	747.9
2	Psmb4	1300.1	1103.3	882.6	1125.4	1470.4	1472.7	1318.3	1119.8	1246	1880.8	1498.2	1296.3	1312.9	1616.5	1367.7	1313.6	1548.9	1553.9	1406.7
2	Gins4	839.2	907.9	796.2	624.3	685.7	642.4	640.1	633.1	653.4	681	999.2	703.5	720.1	809.1	744.4	683.7	865.8	794.4	745.3
2	Nkiras1	287.7	338.6	319.5	316.5	380.3	338.5	345.4	334.1	290.5	378.9	462.4	454.2	564.2	475.6	363.5	320	452.8	341.8	402.1
2	Adk	29.3	36.2	78.6	32.8	21.7	41.6	37.2	30.8	48.2	41	38.8	21.9	28.5	39.4	81.3	42.5	48.1	66.8	100.9
2	Manf	663.4	662.8	728.1	753	807.6	655.9	553.8	567.2	597.8	1164	1074.6	895.3	961.6	944.4	459.8	495	593.4	554.4	594.6
2	Acp1	215.8	304.9	209.5	228.6	341	282.7	257.5	221.9	282.1	305.5	316.1	295.9	276.6	318.6	385.1	308.7	313.1	302.3	292.1
2	Cox8a	119.9	154.1	76	123.1	169.6	174.1	126	189.3	124.8	436.9	316.1	250.7	226.1	221.5	136.1	203.7	236.3	273.4	188.6
2	Park7	290.4	300.7	361.4	304.5	380.9	415.2	387.4	305.9	354.5	486.4	435.8	343.6	447.9	481.9	426.6	412.5	438.5	429.9	403.4
2	Txnl1	988.4	1149.6	1011	833.7	918.7	813.8	919.8	806.2	883.1	856.8	768.5	827.2	895.8	862.8	819.1	861.2	805.2	841.5	789.8
2	Ndufc1	48	30.3	57.6	42.4	39.8	22.7	31.7	47.1	52.4	63.1	37.7	24.7	19.8	38.8	24.1	46.2	56.4	54.7	31.4
2	Cdv3	556.8	506.2	476.7	505.2	586.1	589.6	569.6	605.7	573.7	493.2	539	529.3	542.3	524.2	736.1	662.4	645.7	718.5	653.6
2	Wbp11	743.3	724.3	649.5	623.5	736.4	716.3	648	879	617.8	918.2	821.7	775.3	772.8	660.1	794.2	873.7	828.8	785.3	874.9
2	Rrp15	170.5	159.2	141.4	193.4	182.3	265.7	204.4	145.6	164.7	126.3	212.9	195.1	182.2	225	258.1	303.7	207.7	224.8	213.5
2	Mrpl45	141.2	186.1	220	176.6	198.6	189.5	158.4	183.3	203.5	268	138.6	207.3	164.7	232.4	218.3	245	236.8	197.5	239.7
2	Tmem165	724.6	600.5	746.4	637.9	720.7	717.5	755	692.3	721.6	600.8	524.5	693.7	726.7	700	700.4	812.4	802	745.8	788.5
2	Sept7	1816.9	1575.7	1553.1	1123	1366.6	1262.1	1113.1	1172	1195.7	1273.2	1120.1	1058.2	854.1	909.6	915.4	1014.9	893.6	975.2	943
2	Mettl9	346.3	389.9	374.5	361.3	430.4	389.8	296.3	323	346.1	281.6	314.9	245.5	298.6	385.4	359.3	342.5	364	366.1	310.4
2	Hnrnpc	1958.1	1767.8	1746.9	1704.9	1474	1402.3	1600.3	1572.1	1649.8	1787	1896.3	2025.9	1782.8	1824.9	1825.7	1703.6	1852.8	1881.9	1993.5
2	Uqcrh	245.1	301.5	259.3	265.4	346.5	380.1	291.5	351.3	344	756.1	566.7	433.7	491.8	645.2	516.2	554.9	617.4	674.4	521.3
2	Pebp1	103.9	108.6	115.2	115.1	118.3	94.4	101.4	135.4	131.1	220.2	226.2	158.7	164.7	203.3	192.5	196.2	227.1	309.9	176.8
2	Cript	943.1	787.4	801.4	729.8	846.3	626.2	724.9	614.3	552.7	692.9	908.2	668	511.6	554.4	523.7	525	563.3	524	496.4
2	Dynlt1f	13.3	21.1	13.1	17.6	18.1	14.6	2.4	8.6	7.3	10.2	10	14	11	8.6	17.4	16.2	27.8	19.7	23.6
2	Naa50	1063	947.5	801.4	920.8	1127.5	958.2	998.2	1050.4	956.5	1300.5	1076.8	967.7	849.7	926.1	900.4	1036.2	1061.4	1102.7	880.2
2	Eid1	743.3	976.1	791	848.9	737.6	644.7	676.6	617.7	639.8	902.9	1116.7	717.9	808	693.8	1425.7	1528.6	1336.6	1327.5	1490.5
2	Chchd4	389	285.5	340.5	195	214.3	295.4	221	227	180.4	276.5	187.4	171.3	208.6	231.8	295.4	276.2	286.3	250.6	246.2
2	Bcas2	1286.8	1058.6	948.1	1087.1	1067.2	1089.2	1285	1172.9	1413.8	880.7	1044.6	1181.9	1027.5	1103.7	1572.6	1536.1	1716.8	1520.4	1461.7
2	Pola1	290.4	167.6	406	218.2	397.8	347.4	567.2	395	420.6	102.4	173	236.2	210.8	232.4	405	432.5	457.4	565	616.9
2	Tcof1	1145.6	1369.4	1377.6	1039.9	930.2	1076.8	1117.1	958.7	860	1146.9	1091.2	1097.4	887	887.9	1211.6	1226.1	1229.8	1083	1211.5
2	Mrpl40	85.3	93.5	131	102.3	104.4	90.5	100.6	119.1	131.1	117.8	128.6	105	81.2	123.9	110.4	110	108.7	151.9	110
2	Dynlt1c	29.3	46.3	34	45.6	37.4	22.7	31.7	39.4	34.6	27.3	32.2	52.3	35.1	32.5	75.5	68.7	91.1	80.5	104.8
2	Ywhaq	423.6	385.7	547.4	389.3	297.6	264.2	400.9	249.3	163.6	285	267.3	231.5	171.3	198.1	225.7	240	246.1	197.5	205.6
2	Llph	135.9	113.7	117.9	91.1	114.1	126.7	131.5	105.4	128	143.4	136.4	114.8	118.6	145.6	205	140	145.2	156.4	171.6
2	Nop16	530.2	382.4	398.1	403.7	365.2	433.3	357.3	399.2	442.6	778.3	431.4	395.8	436.9	456.8	393.4	395	442.2	346.3	375.9
2	Nxt1	42.6	43	23.6	38.4	38	38.1	44.4	38.6	33.6	20.5	21.1	27.1	63.7	36	44	65	51.3	53.2	66.8
2	Cytip	53.3	58.1	112.6	57.6	87.5	64.7	41.2	76.3	30.4	252.6	45.5	74.7	48.3	61.7	386.7	355	560.1	378.2	332.7
2	Rheb	796.6	688.9	605	641.8	787.1	812.6	668.6	818.2	675.4	674.2	565.6	651.2	676.2	693.2	850.6	979.9	873.7	1029.8	737.4
2	Sra1	929.8	659.4	644.3	690.6	820.3	741	649.6	748.8	668.1	710	705.3	721.2	803.6	894.7	814.9	858.7	870.4	911.4	878.9
2	Phf5a	274.4	285.5	343.1	346.9	362.8	370.1	312.1	377	345.1	414.7	693.1	340.8	327.1	376.9	323.7	295	345	331.1	244.9
2	Minos1	322.4	488.5	324.8	315.7	352.5	360.1	392.2	392.4	368.1	575.2	456.9	362.2	436.9	572.1	371.8	452.5	416.3	460.2	449.3
2	Pomp	871.2	985.4	869.5	906.4	977.2	962.1	789.9	833.6	939.8	1215.2	1238.7	851.4	992.4	1120.3	989.2	1272.4	1145.2	1099.7	1028.2
2	Fam136a	71.9	52.2	65.5	44	80.9	76.6	54.7	78.8	56.6	134.8	39.9	52.7	76.8	83.4	60.6	68.7	84.2	86.6	86.4
2	Med8	628.7	497.7	599.8	655.4	539	584.2	524.5	532	546.4	660.5	500.1	554.1	542.3	622.4	601.7	480	610	560.5	529.2
2	Mtx2	287.7	272.9	212.1	235.8	207.6	251.1	244	210.8	248.6	298.7	170.8	213.3	184.4	161	173.4	203.7	236.3	220.2	241
2	Tmem55a	386.3	306.6	314.3	334.9	253.5	260	337.5	281	250.7	252.6	230.7	268.9	316.2	277.5	330.3	348.7	325.1	243	292.1
2	Adsl	570.1	597.1	872.1	533.9	524.5	524.2	606.1	538	608.3	471.1	327.1	599.4	581.8	577.8	843.2	762.4	783.9	795.9	725.6
2	Pycrl	98.6	50.5	81.2	103.9	57.3	79.3	65	100.2	66.1	133.1	157.5	74.2	59.3	95.4	122.8	107.5	123	127.6	103.5
2	Dld	2288.5	1935.4	1833.3	1752.1	1765.6	1678.8	1832.4	1772.6	1580.6	1483.2	1766.6	1569.8	1477.6	1404.1	1812.5	1492.4	1606.7	1494.6	1341.2
2	Lxn	151.9	206.3	191.2	147.9	166	133.6	158.4	198.8	232.8	114.4	170.8	185.8	186.6	205	255.6	235	265	226.3	197.8
2	Nsf	1840.9	1934.5	2179.1	1776.1	1666.6	1834	1982.2	1857.4	1664.5	1773.3	1616.9	1931.1	1703.7	1621.6	2330.3	2119.8	1894.9	1907.8	2282.9
2	Guk1	146.5	62.3	76	82.3	74.8	78.6	58.6	116.5	73.4	93.9	185.2	75.6	87.8	147.3	145.2	173.7	173	110.9	82.5
2	Cmpk1	631.4	529.7	461	477.2	603	613.9	606.1	635.7	618.8	815.8	514.6	606.8	595	676.6	798.3	841.2	767.3	914.4	733.5
2	Med28	511.5	398.4	387.6	434	511.3	456.8	436.5	518.3	574.8	621.3	814	572.3	614.7	544.2	733.6	707.4	716	826.3	712.5
2	Prr5	133.2	151.6	178.1	155.1	149.1	154.8	150.5	212.5	119.6	157	120.9	175	243.7	165	154.4	151.2	178.5	258.2	259.3
2	Vmp1	1670.4	1862.9	1765.3	1591.4	2284.1	1987.3	2208.8	1858.3	1751.6	2391.2	1777.7	2375	2309.7	1911.1	2869.7	2888.5	2407.3	2674.8	2492.5
2	Suclg1	351.7	300.7	348.3	368.5	278.3	351.2	354.1	299.9	433.2	503.5	305	304.8	287.6	347.7	342.7	302.5	367.2	328.1	267.2
2	Mmd	234.4	255.2	259.3	273.4	395.4	459.8	427.8	501.2	540.1	300.4	221.8	292.2	252.5	360.3	292.9	328.7	274.3	288.6	335.3
2	Mrpl12	21.3	46.3	39.3	40	66.4	50.5	107.7	56.5	62.9	117.8	76.5	50.4	54.9	68.5	53.9	73.7	27.3	66.8	66.8
2	Pbdc1	189.2	139	178.1	199.8	204.6	142.5	219.4	159.4	166.8	150.2	207.4	164.3	175.6	166.2	149.4	130	179.5	220.2	145.4
2	Tomm22	327.7	319.2	282.9	285.4	284.3	332.8	248	326.4	345.1	281.6	341.6	361.8	371	412.8	389.2	361.2	386.7	419.2	407.3
2	Ndufb6	55.9	43.8	15.7	18.4	46.5	39.3	30.1	46.3	40.9	51.2	59.9	16.3	19.8	42.8	24.9	36.2	48.6	69.9	30.1
2	Commd4	519.5	476.7	481.9	421.2	600	573.5	482.5	573.2	475.1	723.7	713.1	462.6	581.8	690.3	540.3	657.4	735.4	738.2	772.8
2	Tmsb4x	5104.4	5694.9	6322.4	5266.7	7021.2	6602.7	4451.6	6052.9	5595.5	10936.8	8696.5	6606.1	7337.4	9251.2	7558.6	8951.6	8754.3	9077.1	8317.1
2	Tomm20	1196.2	1066.2	1076.4	1014.3	1048.5	1133.8	1109.9	1217.4	1012.1	790.2	1118.9	1047	1018.7	1139.7	733.6	992.4	800.6	1025.3	1080.6
2	Odc1	442.2	362.1	269.8	325.3	421.3	405.5	386.6	389.8	387	629.8	733	451.9	344.7	484.8	585.1	576.2	495.8	413.1	569.8
2	Anapc16	996.4	951.7	772.6	868.9	1218.1	1052.2	774.8	859.3	1062.5	1490	1170	868.7	992.4	1162	729.5	917.4	1104	1098.2	867.1
2	Fam162a	93.2	97.7	81.2	34.4	62.8	67	69.7	76.3	78.7	114.4	105.4	68.2	72.5	119.3	127.8	105	109.2	133.7	110
2	Emc6	90.6	128.9	65.5	106.3	79.7	95.9	76.1	78.8	120.6	99	115.3	82.2	96.6	113.6	93.8	76.2	90.7	110.9	91.7
2	Cox5b	71.9	75	49.8	65.5	97.8	114.8	76.8	69.4	56.6	191.2	104.2	106	107.6	170.7	129.5	117.5	177.6	176.2	144.1
2	Med11	111.9	90.1	120.5	77.5	114.7	104.8	105.4	122.5	98.6	180.9	168.6	120.9	98.8	153	274.7	266.2	170.7	212.6	179.4
2	Sept2	4305.2	3447.9	3630	3789.5	4535.5	3934.1	3962.8	4826.1	4432.4	3519.3	4055.5	4732.8	4551.3	4093.4	4239.9	4699.6	4216.6	4332	4199.2
2	Tnfaip8	1499.9	1430.9	1681.4	1219.8	1372	1034.1	1623.3	789.9	809.7	1271.5	1793.2	933.1	854.1	1024.9	2881.4	2267.3	2745	2428.8	2654.9
2	Ckap4	492.9	408.5	861.7	350.1	328.4	445.6	421.5	335	315.7	436.9	309.4	432.3	393	387.7	234	336.2	309.4	274.9	299.9
2	Nhp2l1	48	56.4	23.6	47.2	58.6	54.7	25.4	55.7	58.7	76.8	65.4	38.3	59.3	61.1	69.7	77.5	82.3	69.9	64.2
2	Ubfd1	2704.1	2582.2	2231.4	2792	2691.5	2443.7	2144.6	2489.7	2782.6	2833.2	2395.4	2455.3	2676.3	2644.8	3426.6	3345.9	3733.8	3209.5	3243
2	Nme6	133.2	147.4	123.1	188.6	148.5	164.5	183.8	152.5	145.8	191.2	210.7	141.9	197.6	217.5	164.3	155	187.8	203.5	282.9
2	Mrpl48	263.7	195.4	243.6	263.8	201	219.9	178.3	248.5	224.5	165.6	165.2	151.7	188.8	233.5	278.8	225	169.7	235.4	222.7
2	Prim2	319.7	267.8	248.8	217.4	357.3	246.1	309.8	309.3	359.7	163.8	126.4	196.1	239.3	251.8	284.7	237.5	238.2	230.9	269.8
2	Fdx1l	210.5	169.3	99.5	139.1	166.6	235.7	116.5	237.3	188.8	215.1	259.5	173.6	234.9	258.1	279.7	282.5	320.5	437.5	402.1
2	Mrpl11	93.2	132.2	201.7	111.1	140	121.3	132.3	131.9	116.4	134.8	221.8	143.3	195.4	185.6	140.3	148.7	157.7	185.3	131
2	Rpl10	1284.1	1360.1	921.9	980.8	1155.3	1148.8	896.8	1135.2	1337.3	1962.8	1666.8	1503.1	1381	1344.7	1400.8	1514.9	1468.4	1509.8	1689.6
2	Rnf181	636.7	600.5	644.3	630.7	622.3	575.8	501.5	499.5	484.6	757.8	639.9	634.8	601.6	569.3	722	636.2	776.1	712.4	720.4
2	Mtpn	5482.7	4771.9	4201	4164.4	4363.5	3516.2	4075.3	4328.3	3775.8	3172.8	3224.9	4300.6	3791.7	3805.7	5616.7	5527	5187.9	4945.6	5336
2	Exosc3	317	266.1	243.6	253.4	322.9	270.4	246.4	308.4	249.6	322.6	194.1	286.1	261.3	329.5	229	288.7	334.4	268.8	263.3
2	Clns1a	801.9	955	654.8	804.1	731	763.7	740.7	675.1	740.5	1027.5	836.2	879	902.4	929.6	824.9	773.7	838.1	864.3	872.3
2	Ska3	5.3	24.4	28.8	16	55.5	29.7	50.7	54.8	64	8.5	49.9	3.3	2.2	6.3	26.6	7.5	10.6	10.6	26.2
2	Prps2	2810.6	2937.6	2124.1	2533.8	3044	2694.4	2687.3	2574.5	2775.2	1437.1	1757.7	1871.8	1558.8	1723.8	1766.8	1613.6	1602.1	1506.8	1782.6
2	Zwint	1180.2	1223.7	1105.2	991.9	1141.4	1059.1	1281.8	1023.8	1174.7	856.8	659.8	1048.9	816.7	1096.3	1300.4	1308.6	1245.5	1262.2	1190.6
2	Eif4a1	2416.3	2413.7	2255	1884.8	2386.1	2470.2	2189.7	2546.3	2883.2	2560.1	2600.5	3624.7	2783.9	2863.5	2848.2	3313.4	2910.1	2503.2	3004.6
2	Zfp207	11599.4	9721.4	10044.1	9240.1	9746.5	8174	8454	8546.9	9448.9	7938.1	8765.3	8006.5	8793	8298.2	10049.9	10211.5	9981.3	10703.9	10994.3
2	Ghitm	3759	3320.8	2951.7	3191.7	3201	3111.1	3350.4	3404.7	3320.6	2805.9	3383.5	3676	3618.2	3458.5	3265.6	3156	3458.1	3113.8	3292.8
2	D8Ertd738e	197.1	152.4	196.4	160.7	190.7	221.5	179	165.4	156.3	477.9	301.6	250.2	300.8	326.6	251.5	267.5	338.1	364.5	305.2
2	Hmgn5	109.2	117.9	125.7	126.3	103.8	149	80.8	147.4	133.2	117.8	127.5	141.9	94.4	162.7	47.3	87.5	86	94.2	117.9
2	Dars	1057.6	1126.9	1005.7	873.6	907.8	799.1	936.4	903	1085.5	694.6	931.5	919.1	755.3	819.9	1366	1108.6	1190	1128.6	1083.2
2	Polr2j	77.3	49.7	47.1	51.2	64	66.6	43.6	33.4	43	83.6	62.1	58.3	59.3	83.9	44.8	50	67.1	66.8	52.4
2	Arcn1	3700.4	3044.5	2917.6	3192.5	2937.2	3205.4	3074.7	3266.8	3350	2539.6	2814.6	3137.8	3144	2639.7	3327	3194.7	3080.7	2825.2	3040
2	Ppif	279.7	302.3	191.2	378.9	251.7	360.5	337.5	235.6	263.3	300.4	283.9	238.5	287.6	302.6	282.2	291.2	309.4	246.1	310.4
2	Eef1b2	1225.5	1450.3	1105.2	1006.3	1479.5	1588.7	1257.3	1284.3	1267	2578.9	1989.5	1831.2	2015.5	2455.8	3329.5	3192.2	3258.3	3167	3009.9
2	Cks2	0	11.8	10.5	6.4	4.8	2.7	10.3	9.4	8.4	5.1	1.1	7.9	0	8.6	3.3	6.2	5.6	0	5.2
2	Cnbp	5389.5	5165.2	4669.8	4112.5	4363.5	3969.9	5003.8	3951.3	3264	4382.9	4490.2	3980.4	2970.5	3607.5	3400.9	3617.2	3609.8	3763.9	3841.6
2	Qdpr	271.7	310.8	227.9	258.2	291.5	284.2	260.6	292.2	247.5	225.3	433.6	295.5	281	342.6	339.4	312.5	357.5	337.2	326.1
2	Ppp1ca	2549.5	2464.3	2286.4	2103	2142.2	2235.7	2140.6	1980.8	2171.1	2510.6	2807.9	2414.7	2112.1	2166.3	2188.4	2197.3	2207.1	1830.3	2310.5
2	Timm8a1	13.3	10.9	7.9	3.2	6	3.1	11.9	1.7	2.1	1.7	0	5.1	2.2	3.4	6.6	11.2	3.2	0	2.6
2	Spcs3	5293.5	4364.2	3389.1	4135.6	3653.1	2760.2	3813.8	3187.1	2687.1	2570.4	3483.3	2875.9	2961.8	2699.1	2772.6	3098.5	3077	2881.4	2717.8
2	St8sia4	804.6	940.7	903.6	857.7	923.5	972.5	744.7	813.1	745.7	660.5	703.1	945.7	926.5	814.8	5241.6	4782	3700	4090.5	4026.3
2	Ndufa7	194.5	162.5	157.1	259	202.8	251.5	154.5	246.7	243.3	274.8	191.9	252.1	318.3	212.4	262.2	315	372.3	332.6	260.6
2	Hnrnpk	5815.7	6186.7	5031.2	4898.2	5176	5660.7	5649.4	6758	5531.5	4850.6	4488	6417.5	6070.6	5430.1	5694.7	6300.7	5634.7	6315.7	5735.5
2	Dnajc15	79.9	94.3	73.3	107.1	76.1	77	105.4	70.3	66.1	129.7	151.9	108.3	83.4	81.1	97.1	101.2	152.2	145.8	74.7
2	Ech1	418.3	340.2	406	297.3	369.4	442.9	319.3	287	366	387.4	439.2	366.4	300.8	418.5	425.7	392.5	437.5	323.5	400.8
2	Nudt5	570.1	498.6	461	414	472.6	524.2	538.7	556.9	548.5	547.9	430.3	554.1	498.4	457.9	556.9	544.9	584.1	622.8	522.6
2	Milr1	295.7	362.1	437.4	262.2	612.1	758.3	564.1	634	545.4	665.6	700.9	420.6	553.3	546.4	2106.2	2332.3	2043.3	2322.4	2010.5
2	Ptpmt1	133.2	149.1	141.4	131.1	144.9	158.7	129.9	90	105.9	134.8	97.6	113.4	147.1	159.3	156	167.5	166.5	183.8	146.7
2	Rp9	175.8	207.2	214.8	166.3	153.3	215.7	155.3	201.3	174.1	298.7	217.4	232	199.8	246.1	210	236.2	199.8	208.1	197.8
2	Ssr2	1262.8	943.3	903.6	898.4	1184.9	1234.3	934	1148	1127.5	1568.5	1478.3	1016.7	1258	1051.8	745.2	844.9	984.2	773.1	1019
2	Nol12	183.8	240.9	217.4	241.4	197.4	249.2	197.3	233	237	245.8	257.3	235.3	265.7	242.7	196.7	173.7	191	217.2	182.1
2	Nolc1	964.4	923	974.3	577.9	846.9	830	857.2	832.8	784.5	856.8	739.7	617.1	682.8	600.7	566.8	601.2	686.8	527.1	644.4
2	Dck	564.8	611.4	508.1	456.4	897	786.1	907.1	766.8	1007.9	477.9	452.5	711.4	553.3	711.5	1317	1491.1	1366.7	1420.2	1153.9
2	Gcsh	317	236.7	269.8	310.9	263.8	313.9	275.7	317.9	345.1	308.9	298.3	353.4	425.9	369.4	387.6	358.7	364	437.5	349.7
2	2310039H08Rik	10.7	16.8	0	6.4	7.8	8.5	11.1	6.9	6.3	11.9	8.9	9.8	6.6	8	2.5	13.7	13.9	7.6	15.7
2	Mdh1	1300.1	1259.9	1189.1	1238.9	1251.3	1180	1286.6	1196.9	1218.7	1373.9	1583.6	1359.3	1442.5	1671.9	1757.7	1693.6	1593.3	1638.9	1480.1
2	Atp5g1	146.5	203	141.4	181.4	133.4	113.2	131.5	191.1	160.5	99	155.3	191.4	151.5	127.9	85.5	66.2	81.9	112.4	148
2	Cnn3	58.6	47.2	110	69.5	30.8	62.8	50.7	53.1	71.3	73.4	68.8	33.6	37.3	49.1	74.7	23.7	31.9	38	18.3
2	Sin3b	2125.9	1881.5	1726	1964.7	1674.4	1721.9	1616.2	1754.6	1764.1	2428.7	1915.2	2017.5	1806.9	1878.6	1548.6	1762.3	1866.7	1522	1912.3
2	Glipr2	5.3	35.4	201.7	16	26.6	15	23.8	58.3	6.3	274.8	2.2	10.7	2.2	7.4	3.3	8.7	4.2	21.3	15.7
2	1810037I17Rik	66.6	70.7	49.8	44.8	78.5	77.4	49.9	73.7	78.7	140	132	123.2	103.2	114.2	70.5	87.5	93.4	107.8	89.1
2	Tufm	87.9	69.1	62.9	44	42.3	61.2	65.8	51.4	28.3	44.4	72.1	51.8	37.3	63.4	88.8	40	61.5	39.5	40.6
2	Ndufb8	226.4	239.2	186	242.2	222.1	298.5	180.6	266.4	298.9	269.7	370.4	280.1	300.8	233.5	427.4	401.2	413.9	341.8	334
2	Gtf2h5	157.2	187.8	146.7	246.2	200.4	157.9	156.1	179.1	139.5	189.4	181.9	191.4	213	159.3	228.2	245	216	244.5	179.4
2	Tmem14c	229.1	221.5	214.8	290.9	324.7	287.7	194.9	216.8	239.1	238.9	313.8	307.2	307.4	355.7	265.6	307.5	333.9	252.1	317
2	Glrx3	186.5	208.9	243.6	152.7	238.4	183.7	204.4	172.2	183.5	134.8	277.2	185.3	180	171.9	210.8	206.2	174.4	171.6	235.8
2	Syncrip	3127.6	2626	2469.8	2215.7	2431.3	2353.9	2604.1	2694.5	2561.2	2433.8	2389.8	2536.1	2186.7	2242.9	2597.5	2731	2757.9	2940.6	2854
2	Slc16a1	301	301.5	296	327.7	240.8	168.7	264.6	245	205.6	268	190.7	204	208.6	199.8	124.5	116.2	139.7	145.8	62.9
2	Rad23b	993.7	1151.3	916.7	865.7	976.6	1034.8	961	960.4	863.2	1174.2	1038	1003.1	983.6	993	758.5	778.7	832	881	874.9
2	Sptbn1	5373.5	3236.5	4936.9	5770.2	5575	5058.3	3922.4	4557	4383.1	6734.8	4118.7	4852.8	4535.9	4382.9	10651.6	8366.7	6773.4	7588.6	6958.9
2	Chrac1	101.2	201.3	154.5	175.8	166	198.7	168	143.9	139.5	177.5	157.5	147.5	147.1	193.6	185.9	192.5	167.4	195.9	175.5
2	Psma5	295.7	259.4	225.2	244.6	357.3	307.7	257.5	275	284.2	380.6	337.1	286.6	335.9	322	362.7	292.5	309.4	302.3	299.9
2	Tsen15	207.8	184.4	141.4	220.6	236	206.8	224.2	245	204.5	203.1	174.1	228.3	221.7	232.4	262.2	283.7	292.8	237	233.1
2	Rpl27a	298.4	507.8	421.7	382.1	486.5	484.1	519.7	408.7	444.7	669	753	706.3	544.5	648.1	468.9	441.2	499	460.2	430.9
2	Atp5d	269.1	339.4	314.3	351.7	385.1	338.9	249.6	337.6	248.6	423.3	388.1	353.8	362.3	363.2	533.6	562.4	501.8	451.1	449.3
2	Snrpa	444.9	543.2	303.8	470.8	497.4	493	434.1	457.5	426.9	824.4	785.1	581.6	573	471.1	272.2	391.2	361.7	349.4	458.4
2	Ada	167.8	171	264.5	138.3	100.8	109.8	170.3	90.8	116.4	203.1	103.1	115.8	169.1	127.3	149.4	173.7	119.8	182.3	125.7
2	Csnk2b	402.3	576.1	395.5	394.9	359.1	492.2	386.6	413	394.4	404.5	414.8	422	335.9	345.5	309.5	322.5	337.2	355.4	343.2
2	Ube2d3	2173.9	2156.9	2014.1	1722.5	1868.2	1670.7	1727.9	1684.4	1547	2078.8	1940.7	1687.9	1653.2	1570.8	1575.1	1727.3	1578.1	1420.2	1663.4
2	Rbm17	1065.6	1142.9	1018.8	770.5	886.7	1011.4	1005.3	927	984.9	1189.6	1165.5	1026	827.7	866.8	1094.6	1068.6	1100.3	961.5	1050.4
2	Slmo2	500.8	513.7	547.4	436.4	550.5	588.1	533.2	626.3	539.1	981.4	582.2	766	641.1	719.4	433.2	572.4	498.1	631.9	416.5
2	Chmp2b	1086.9	920.5	568.3	803.3	824.5	720.2	747.1	806.2	715.3	716.8	885	880.8	821.1	750.3	918.7	929.9	877.4	811.1	969.2
2	Rps23	16	29.5	7.9	12.8	33.2	31.6	15.8	6.9	18.9	20.5	29.9	22.4	24.2	26.8	35.7	36.2	25	18.2	21
2	Csrp2	5.3	7.6	2.6	20.8	12.7	22.3	23.8	6.9	15.7	78.5	22.2	0.5	17.6	12	17.4	11.2	18.5	6.1	24.9
2	Limd1	618.1	699.9	1008.3	578.7	759.3	825.3	879.4	747.9	770.9	716.8	902.7	687.6	669.6	721.7	2010.8	2074.8	2007.7	1854.6	2002.7
2	Slbp	660.7	545.7	783.1	479.6	613.9	675.5	744.7	694.8	751	506.9	487.9	540.1	559.9	498.5	495.4	613.7	644.3	472.4	459.7
2	Ptges3l	0	5.9	0	13.6	44.7	33.1	23	30.8	21	6.8	26.6	13.1	19.8	19.4	88.8	103.7	80.5	92.7	127
2	Cox19	170.5	156.6	165	222.2	185.3	172.9	185.4	228.8	152.1	402.8	170.8	250.7	199.8	282.1	136.9	197.5	207.2	214.2	209.6
2	Eed	1670.4	1243.9	1330.5	1089.5	1431.8	1214.3	1304.8	1179.7	1283.8	1457.6	1206.6	1200.1	1009.9	1141.4	1405	1514.9	1570.7	1395.9	1258.7
2	Ddx19a	796.6	867.5	872.1	655.4	793.7	684	842.9	621.1	779.3	704.9	860.6	652.6	689.4	610.4	783.4	651.2	659.1	628.8	678.5
2	Ptprc	37627.6	32977.7	37918.8	28055.9	28617.8	26907.2	32078.5	29236.5	29732.3	30030.2	33428.7	40985	32447.5	32349	53072	49796.5	50385.1	46011.3	46439.6
2	Eif4h	1928.8	2455.8	2113.6	2066.2	2025.7	1955.3	2058.2	1668.1	1883.7	1778.4	1880.8	2165	2050.6	2244.6	1743.6	1943.6	2026.7	1894.1	1883.5
2	Luc7l3	6892	6758.6	6890.8	7283.3	6384.4	5505.8	6778.4	7117.9	6030.8	4970	6324.4	6291	5488.8	5919.5	6490.5	6703.1	7081.9	8565.2	8369.5
2	Mrps6	69.3	86.7	76	60.7	61.6	49.3	61.8	65.1	75.5	146.8	75.4	69.1	96.6	71.9	70.5	65	73.1	53.2	64.2
2	Itgb1bp1	471.5	411.8	366.7	494	405	476.4	564.1	459.2	597.8	221.9	431.4	510.2	515.9	511	566.8	493.7	597.6	601.5	512.1
2	Mrps17	468.9	539	589.3	550.7	537.2	490.3	564.9	565.5	457.3	430.1	347.1	546.6	614.7	602.4	625.7	541.2	709	566.6	492.5
2	Eef1e1	114.6	134.8	107.4	92.7	81.5	107.8	100.6	99.4	81.8	116.1	45.5	99	131.7	126.8	137.8	108.7	122.1	123	121.8
2	Asf1a	527.5	411	424.3	364.5	350.7	393.2	327.2	353.8	388.1	431.8	428.1	362.2	399.6	401.4	364.3	402.5	363.1	452.6	348.4
2	Impa1	682	661.1	657.4	629.1	683.9	607	541.9	727.4	649.2	448.9	468	657.2	610.4	565.9	565.2	551.2	608.7	668.3	546.2
2	Copb2	3050.4	3289.6	3273.8	2329.2	3030.1	3238.6	3112.7	2984.9	3161.2	2462.8	2317.7	3469.7	2887.1	2508.9	2997.5	3233.4	2820.8	2709.8	2754.5
2	Etf1	2464.3	2014.5	2074.3	2083.8	2155.5	2343.9	2288	2269.5	2435.4	2363.8	2239	2155.7	2272.4	2016.7	2680.5	2774.7	2411	2325.5	2531.8
2	Map2k3	431.6	795.9	571	565.1	395.4	596.6	643.3	486.6	552.7	677.6	511.2	516.3	656.5	468.2	522.8	554.9	537.4	443.5	449.3
2	Kif5b	4164	3421	3755.7	3436.2	3758.7	3030.6	3600.7	3313	2841.3	2688.1	2746.9	3102.3	2109.9	2365	2659	2462.3	2449	2096.1	2656.2
2	Isy1	687.3	797.6	615.5	629.1	588.5	636.6	534.8	495.2	549.6	698.1	642.1	677.8	737.7	603.5	649	719.9	789	698.7	766.2
2	Bnip3	181.2	176	151.9	219.8	199.2	174.8	216.3	191.9	187.7	126.3	185.2	171.3	142.7	234.7	188.4	176.2	258.5	311.4	206.9
2	Timm9	175.8	105.3	44.5	113.5	62.2	94.4	83.2	86.5	82.9	121.2	68.8	88.7	94.4	121.1	144.4	142.5	148.5	139.7	123.1
2	Ap3s1	58.6	52.2	55	49.6	44.7	39.7	19.8	42	35.7	52.9	26.6	39.7	39.5	40.5	56.4	70	43	50.1	74.7
2	Timm23	66.6	54.7	36.7	79.1	53.1	45.4	61	61.7	68.2	11.9	55.4	42	39.5	54.2	43.2	58.7	67.1	56.2	45.8
2	Naca	967.1	1051.1	1026.7	1190.2	1117.3	982.5	1160.6	1155.8	1043.6	1307.4	1023.6	1097.9	1315.1	1206.5	908.7	852.4	994.8	976.7	814.7
2	Commd6	234.4	285.5	159.8	272.6	196.2	208.7	175.9	266.4	204.5	314	260.6	225.5	250.3	246.7	187.6	228.7	251.6	214.2	172.9
2	Mthfd1l	319.7	277.9	424.3	200.6	368.8	443.3	520.5	412.1	484.6	283.3	439.2	291.7	234.9	405.4	677.2	621.2	639.6	581.7	601.2
2	Sdha	5869	5779.1	4853.1	4934.2	5443.4	5798.9	5087	5752.2	5274.6	5688.6	6867.8	6598.6	5368	5740.8	6029.1	5895.7	5967.2	6198.7	6457.2
2	Rbx1	447.6	347.8	309	319.7	298.8	262.7	339.1	324.7	332.5	322.6	346	227.3	259.1	327.7	356.9	275	332.1	361.5	252.8
2	Bccip	1092.3	877.6	1086.9	1012.7	1180.7	1034.5	1235.9	1108.6	1164.2	1065	1474.9	1060.6	1040.7	1162	1246.5	1174.9	1153.5	1133.1	1440.8
2	Eif1b	282.4	309.1	233.1	296.5	288.5	248	274.1	237.3	324.1	358.4	458	291.3	355.7	390.6	362.7	312.5	426.4	356.9	352.3
2	Dcun1d5	559.5	520.5	534.3	370.1	296.4	281.1	515	311	317.8	421.6	327.1	268.9	226.1	324.3	279.7	246.2	310.3	326.6	296
2	Tmem51	2.7	5.9	44.5	4.8	25.4	13.5	11.9	4.3	1	11.9	55.4	2.3	4.4	6.3	63.1	76.2	61.5	41	57.6
2	Eif6	476.9	403.4	327.4	474.8	429.2	609.3	527.6	500.3	380.7	732.2	608.8	502.7	515.9	611.5	503.7	493.7	534.2	528.6	514.7
2	Mrpl19	303.7	321.7	296	352.5	326.6	325.4	206.8	365	414.3	312.3	280.6	378.6	390.8	324.9	371	418.7	418.6	396.4	374.6
2	Hnrnpa2b1	20377.6	17379.5	17118.2	16889.5	18914.8	15728	13140	18475.8	16725.7	20523.6	21112.5	21251.7	20370	20335.3	21072.4	23319	23395.3	23584.4	24228.3
2	Rnft1	559.5	526.4	550	513.2	551.1	510.3	453.2	587.7	613.6	426.7	637.7	624.1	702.6	599	909.6	874.9	795.5	894.6	882.8
2	Gatad1	833.9	842.2	770	772.9	830.6	790.7	672.6	889.3	913.5	810.7	857.2	960.2	935.3	983.8	740.3	961.2	941.7	981.2	852.7
2	Babam1	311.7	272.9	220	267	311.5	320	258.3	221	236	399.4	408.1	258.6	303	256.4	229.9	230	216.9	240	298.6
2	Rps19bp1	61.3	62.3	36.7	51.2	46.5	66.2	65	60	62.9	180.9	87.6	49.5	50.5	88.5	83.8	62.5	61.5	34.9	56.3
2	Nans	234.4	201.3	204.3	201.4	257.1	275	307.4	172.2	179.4	367	384.8	251.1	261.3	245	242.3	240	228.9	217.2	279
2	Stra13	95.9	151.6	165	131.1	171.4	169.8	100.6	172.2	90.2	194.6	247.3	159.2	173.4	198.1	136.9	175	142	180.8	150.6
2	U2af1	255.8	211.4	222.6	248.6	158.1	236.9	275.7	203.9	229.7	227	159.7	208.7	177.8	166.2	282.2	182.5	260.4	186.8	220
2	Adh5	1172.2	1109.2	1076.4	852.1	902.4	959.4	861.2	982.7	1036.2	858.5	1033.6	835.1	981.4	993	1119.5	883.7	920.8	870.3	953.5
2	Wdr89	16	5.9	2.6	10.4	6	7.3	26.1	18.8	9.4	11.9	2.2	4.2	13.2	7.4	6.6	8.7	4.2	9.1	3.9
2	Sod2	420.9	315	390.2	382.9	411.1	367.4	386.6	417.2	368.1	524	387	518.6	397.4	435.1	450.6	492.5	431.5	551.4	437.5
2	Ssna1	138.5	189.5	248.8	218.2	204	238	178.3	96.8	141.6	281.6	164.1	168	182.2	201	169.3	160	185	161	182.1
2	Mrpl42	146.5	235	180.7	184.6	207	203.3	157.7	200.5	181.4	378.9	317.2	223.1	259.1	230.1	207.5	266.2	257.6	224.8	247.5
2	Eif2s3x	111.9	107	81.2	82.3	104.4	94.4	51.5	98.5	77.6	78.5	90.9	87.8	83.4	69.7	97.1	110	73.1	92.7	110
2	Capza2	22865.9	16399.2	14019.9	15784	17046.6	14603	14804.5	15525.1	11872.8	9772.8	13378.6	16595	11278.4	12685.2	7494.7	9129.1	7969.4	8746	9013.9
2	Commd7	1974.1	2244.4	1760	1958.3	2071.6	2134.4	1853	2286.7	2247.6	1609.5	2054.9	2071.6	1997.9	2226.9	1585.9	1926.1	1825	1872.8	1911
2	Cinp	322.4	278.8	206.9	240.6	239.6	281.5	288.4	248.5	241.2	358.4	271.7	270.3	237.1	214.7	327	273.7	312.7	271.9	251.5
2	Rnf7	450.2	415.2	280.2	299.7	391.1	314.7	322.4	377.8	402.8	484.7	318.3	415.9	469.8	588.7	423.2	386.2	379.3	440.5	302.6
2	Polr2c	79.9	80	44.5	61.5	71.2	73.2	63.4	66	72.4	78.5	47.7	76.6	83.4	73.1	81.3	80	62	82	66.8
2	Cbfb	1958.1	1958.1	1728.6	1300.5	1658.7	1499.3	1490.2	1553.3	1282.7	1430.3	1385.1	1600.6	1334.9	1227.1	1509.6	1776.1	1352.8	1441.5	1334.7
2	Plk4	130.5	120.4	285.5	149.5	208.8	215.3	244.8	199.6	231.8	162.1	100.9	116.7	164.7	159.9	207.5	212.5	249.3	302.3	174.2
2	Dctd	125.2	180.2	162.4	182.2	224.5	307.7	234.5	227.9	164.7	257.7	202.9	191.9	276.6	234.1	282.2	293.7	273.3	270.4	347.1
2	Rpl15	146.5	162.5	186	126.3	169.6	145.2	136.3	166.2	181.4	121.2	146.4	198.4	188.8	150.2	243.2	285	206.7	215.7	179.4
2	Seh1l	935.1	1020.7	974.3	981.6	1040.6	927	1007.7	993.8	978.6	844.8	885	997.1	948.5	877	1338.6	1207.4	1177.5	1143.8	915.5
2	Tceb2	32	33.7	34	40	35	38.9	24.6	54	52.4	42.7	59.9	45.7	46.1	56	44	62.5	54.6	33.4	57.6
2	Bphl	53.3	75.8	112.6	107.1	84.5	118.6	122	100.2	69.2	117.8	113.1	112	133.9	135.3	175.9	155	142	153.4	145.4
2	Mtap	500.8	569.3	445.2	496.4	490.1	478.7	518.9	424.1	510.8	413	305	525.1	559.9	520.7	505.4	431.2	458.3	396.4	487.2
2	Rnaseh2c	167.8	102.7	107.4	111.9	90.5	104.8	109.3	66.8	112.2	233.8	149.7	118.6	171.3	146.2	133.6	183.7	165.6	148.9	144.1
2	Pole4	175.8	180.2	188.6	163.9	164.2	158.3	212.3	229.6	221.3	184.3	130.9	137.7	193.2	177.6	247.3	228.7	259.5	274.9	216.1
2	Pdf	58.6	34.5	18.3	32	30.2	50.5	38.8	61.7	27.3	44.4	33.3	25.7	24.2	29.7	33.2	32.5	22.7	25.8	32.7
2	Acadl	484.9	447.2	411.2	410.8	415.9	380.5	387.4	453.2	467.8	401.1	460.2	406.1	353.5	358.6	577.6	515	530.5	489.1	449.3
2	Pitrm1	1364	1482.3	1183.8	1309.3	1320.1	1312.1	1309.6	1321.1	1292.2	1285.2	1209.9	1310.8	1328.3	1208.2	2093	1872.3	1896.7	1865.2	2128.4
2	Aldh9a1	1705	1862.1	1775.7	1553.9	1523.5	1701.1	1621.7	1517.3	1546	1525.8	1647.9	1860.6	1591.7	1787.2	3143.6	2623.5	2515.6	2507.7	2613
2	Ostc	423.6	421.9	332.6	490	421.9	445.6	365.2	501.2	399.6	670.8	524.5	492	592.8	549.3	400.8	390	378.8	426.8	416.5
2	Ska2	74.6	53.1	60.2	93.5	101.4	120.2	107.7	125.1	104.9	63.1	76.5	70.5	76.8	73.7	81.3	67.5	117.9	86.6	74.7
2	Pradc1	82.6	61.5	60.2	60.7	51.3	67.8	30.9	68.5	51.4	51.2	28.8	67.2	43.9	64	70.5	73.7	69.8	56.2	68.1
2	Rpe	578.1	605.5	526.4	588.3	577.7	474.1	453.2	486.6	472	506.9	506.8	593.3	610.4	479.1	491.3	579.9	499	587.8	699.4
2	Psmd7	1936.8	1505.8	1610.7	1498.7	1774.6	1862.5	1719.2	1825.7	1873.2	1868.9	1714.5	1572.6	1407.3	1554.8	1268.9	1463.6	1404.6	1362.5	1503.6
2	Wdr55	242.4	214.8	264.5	251.8	252.3	237.6	266.2	231.3	240.2	295.3	486.8	181.6	254.7	254.7	372.6	268.7	320.5	290.1	218.7
2	Faim	474.2	539.8	447.9	466.8	598.8	582.7	533.2	593.7	518.1	515.4	670.9	532.1	616.9	646.9	704.6	791.2	788.1	701.7	801.6
2	Rpl31	21.3	44.6	36.7	36	18.7	68.9	39.6	55.7	40.9	46.1	89.8	60.2	50.5	75.4	44.8	60	95.7	65.3	58.9
2	Rpa3	55.9	29.5	26.2	32	41.6	19.6	38.8	15.4	32.5	34.1	36.6	29.9	37.3	45.1	49	32.5	64.8	41	24.9
2	Pfkp	194.5	235.8	204.3	364.5	260.8	357.8	236.9	229.6	248.6	411.3	382.6	319.8	217.4	202.1	737.8	736.2	681.7	647.1	581.5
2	Polr3h	93.2	55.6	52.4	95.9	108.7	116.7	130.7	84.8	79.7	129.7	110.9	78.4	81.2	110.2	83.8	112.5	107.3	83.5	64.2
2	Coa4	127.9	169.3	123.1	102.3	157.5	75.9	84.8	154.2	151	281.6	114.2	144.2	171.3	156.5	145.2	167.5	169.7	164	151.9
2	Ppie	117.2	155	115.2	129.5	143.7	181.4	130.7	142.2	143.7	148.5	81	119.5	122.9	123.3	200	158.7	201.7	211.1	179.4
2	Eri1	1254.8	1099.9	1063.3	1062.3	1463.8	958.2	1048.1	1229.4	1103.4	1102.6	1087.9	1325.7	1297.6	1240.2	1439	1572.4	1445.8	1330.6	1283.6
2	Cox7c	138.5	115.4	70.7	126.3	120.7	97.4	86.4	104.5	66.1	117.8	123.1	75.2	76.8	104.5	119.5	135	107.8	109.4	116.6
2	Stard4	197.1	203	131	233.4	365.2	415.9	305.8	383	293.7	397.7	531.2	499.5	507.2	453.9	489.6	435	444.9	467.8	427
2	Map3k12	458.2	542.4	594.5	569.1	450.9	446.4	413.5	507.2	515	505.2	405.9	428.5	540.1	579.6	366.8	326.2	354.3	344.8	323.5
2	Zfp422	428.9	453.9	463.6	392.5	371.8	387.4	401.7	383	343	361.8	217.4	359.9	423.7	400.8	216.6	377.5	310.3	378.2	340.5
2	Cisd1	58.6	56.4	60.2	70.3	83.3	59.3	41.2	86.5	52.4	44.4	53.2	53.7	57.1	79.4	44.8	60	48.1	69.9	27.5
2	Sec22b	1252.1	1222.9	1194.3	1347.6	1224.7	1206.2	1398.3	1274	1200.9	1305.7	1296.4	1147.4	1271.2	1344.1	1010.8	1103.6	1242.3	1178.7	1054.4
2	Nudt2	8	9.3	10.5	18.4	19.3	8.9	12.7	15.4	4.2	11.9	2.2	21.5	6.6	10.3	24.9	23.7	18	12.2	13.1
2	Psma2	658	583.6	620.7	661.8	651.9	625.5	595.8	620.3	556.9	522.3	583.3	593.8	570.8	663.5	622.4	571.2	583.2	604.5	668
2	Mapre2	4289.2	4467	4677.7	3551.3	4164.3	3552.1	3644.3	3173.4	3659.4	3824.8	4238.5	4200.2	3967.3	4072.9	4149.4	3577.2	3488.2	3396.3	3862.5
2	Nifk	450.2	342.8	280.2	332.5	374.2	385.1	415.9	353	376.5	273.1	412.5	324.4	314	363.2	339.4	322.5	360.8	367.6	402.1
2	Coq7	50.6	69.1	104.8	87.9	85.1	117.5	91.9	87.4	81.8	133.1	132	83.1	76.8	102.2	102.1	102.5	116.1	79	61.6
2	Ndufc2	410.3	389.9	264.5	352.5	402.6	365.9	324.8	320.4	348.2	588.8	627.7	394	546.7	547	464.7	488.7	532.8	565	472.8
2	Sept11	884.5	796.7	793.6	782.5	873.4	747.9	850.9	824.2	903	739	858.3	678.3	630.1	706.9	1060.6	1006.2	884.3	931.1	1045.2
2	Nsmce2	559.5	538.2	531.7	523.5	562.6	418.3	644.1	556.9	570.6	663.9	627.7	323	476.4	436.2	899.6	857.4	709.5	786.8	831.7
2	Pmvk	189.2	236.7	227.9	152.7	178.1	278.1	180.6	283.6	178.3	295.3	231.8	246.9	261.3	302.1	303.7	386.2	337.6	381.3	352.3
2	Psph	301	227.4	327.4	338.1	325.3	269.6	309.8	289.6	250.7	303.8	433.6	307.2	298.6	347.2	289.6	265	342.7	293.2	294.7
2	1700025G04Rik	253.1	396.7	413.8	322.1	333.2	316.2	213.9	340.1	304.2	334.5	314.9	380.9	327.1	384.8	833.2	841.2	898.6	922	1131.7
2	Sike1	2155.2	2268	2451.4	2437.9	2122.9	2219.1	2025	2841.8	2488.9	2427	2870	2615.9	3115.4	2996.6	2238.2	2822.2	2927.6	3024.2	3054.4
2	Pcbd2	69.3	84.2	94.3	74.3	85.1	79.7	107	83.1	77.6	128	122	105.5	103.2	149	121.2	72.5	124	145.8	112.6
2	Ddx21	2038	1713	1524.3	1527.5	1497	1862.9	1723.1	1957.7	1944.5	1816	1642.4	1890.5	1473.2	1502.9	1483.8	1572.4	1434.2	1365.5	1511.5
2	Mthfd2	74.6	128.9	186	101.5	138.8	181	212.3	106.2	163.6	90.5	28.8	97.1	74.6	70.8	141.1	121.2	115.6	139.7	132.3
2	Mrps14	210.5	157.5	141.4	143.9	177.5	182.6	156.1	256.2	139.5	191.2	146.4	213.3	158.1	237.5	182.6	218.7	226.2	267.3	182.1
2	Sdhaf2	426.3	478.4	510.7	506	482.3	413.6	423.8	487.5	389.1	425	466.9	423.8	489.6	452.2	673	525	564.7	592.4	505.6
2	Shmt1	277.1	162.5	201.7	247	188.9	277.7	247.2	269	263.3	157	145.3	225	166.9	166.7	203.3	197.5	204.4	226.3	210.9
2	Rpl26	93.2	159.2	138.8	137.5	162.4	137.9	97.4	137.9	164.7	268	285	168	173.4	213	297.1	326.2	307.6	314.4	246.2
2	Fau	37.3	40.4	10.5	24	63.4	60.1	20.6	46.3	21	63.1	65.4	48.1	43.9	60.5	37.3	32.5	48.6	34.9	47.2
2	Snrpe	71.9	67.4	44.5	52.8	64.6	83.2	91.1	73.7	92.3	97.3	71	53.2	74.6	78.8	85.5	100	69.8	117	112.6
2	Rps9	1617.1	1959.8	1836	1597.8	2179.6	2084.7	1645.5	1912.3	1923.6	3597.8	3369	2479.6	2628	3094.8	3339.5	3552.2	3538.2	2998.4	3457.8
2	Wdr61	306.4	328.5	311.7	280.6	381.5	267.3	343	258.7	331.4	320.9	449.1	251.1	401.8	332.3	426.6	433.7	363.1	347.8	383.8
2	Ap4s1	205.1	161.7	138.8	113.5	112.9	136.7	106.2	116.5	156.3	117.8	204	169.9	140.5	182.7	139.4	167.5	145.2	171.6	149.3
2	Eif3l	2986.4	2775	2341.4	2314.8	2165.8	2390.9	2644.5	2189.8	2374.6	2090.8	2392	2220.1	1918.9	2023.6	2942.8	2668.5	2626.6	2093.1	2855.3
2	Timm17b	207.8	245.1	204.3	290.2	278.3	223	248.8	243.3	251.7	252.6	297.2	269.8	298.6	330.6	267.2	193.7	241.4	299.2	313
2	Pcbp2	1569.1	1508.4	1343.6	1442	1570	1493.5	1342.8	1363.9	1538.6	1756.2	1472.7	1601.6	1413.9	1670.2	2085.5	2019.8	1904.6	1733.1	2074.7
2	Taf11	247.8	257.7	212.1	191.8	204	296.2	227.4	228.8	281.1	221.9	208.5	184.4	202	203.3	298.8	240	269.6	270.4	264.6
2	Tmem107	2.7	2.5	2.6	4	7.8	1.9	16.6	0	2.1	3.4	0	0.9	2.2	8.6	6.6	5	5.6	1.5	2.6
2	Rpl3	1947.5	2236.9	1715.5	1724.1	2016.7	2038.9	2049.5	1914	1790.4	2073.7	2458.6	2270.5	2564.4	2628.8	2947.8	3126	2729.2	2472.8	2970.6
2	Vps26b	2717.4	3239.9	3221.5	2625.7	2532.1	2479.9	2372.7	2424.6	2528.7	2684.7	2778	2451.6	2691.7	2481.5	2650.7	2557.3	2654.8	2612.6	2809.5
2	Ccdc124	66.6	72.4	47.1	83.1	82.1	84.3	37.2	43.7	82.9	119.5	59.9	51.3	59.3	73.1	50.6	67.5	61.5	85.1	60.2
2	Lrr1	0	0	23.6	1.6	7.2	16.6	24.6	32.6	15.7	0	0	0	0	0.6	1.7	6.2	2.3	1.5	0
2	Smu1	2648.1	2465.9	2315.3	2182.1	2250.3	2151	2470.2	2112.7	2370.4	1679.4	2466.3	2324.2	2006.7	2268.6	2487.2	2108.5	2317.6	2286	2289.5
2	Wbscr22	700.7	603.9	770	682.6	587.3	507.2	720.1	547.5	540.1	764.6	893.8	527	603.8	646.4	410.8	431.2	490.7	507.3	447.9
2	Pxdc1	279.7	342.8	248.8	259	585.5	543	401.7	477.2	614.6	793.6	1009.2	703.9	654.3	869	2547.7	2511	2898	2320.9	2573.7
2	Arl2bp	255.8	260.2	204.3	276.6	298.8	400.9	235.3	271.6	323	174.1	286.1	304.3	355.7	275.2	494.6	470	367.2	364.5	396.9
2	Gtf2h1	596.8	526.4	521.2	493.2	627.8	566.5	660.7	564.6	602	571.8	653.2	462.6	599.4	483.1	856.4	859.9	759.9	738.2	808.1
2	Polr2h	159.8	143.2	70.7	118.3	148.5	154.4	137.8	137.1	125.9	203.1	183	180.2	206.4	191.3	169.3	141.2	217.4	218.7	136.2
2	Clint1	7328.9	6591	6031.7	5363.4	6259.4	6681.6	7013.7	6470.2	6703.1	6190.4	6021.7	6683.1	6404.3	6154.2	6866.5	7129.3	5975.5	6142.5	6704.8
2	Pgap1	985.7	732.7	853.8	696.2	997.2	876.9	811.3	983.5	1017.4	815.8	918.2	995.7	928.7	854.8	4312.1	4217.1	3964.6	4353.2	4234.5
2	Prpf31	666	729.3	738.6	755.4	866.2	968.2	739.9	741.9	834.9	667.3	886.1	881.3	895.8	683.5	974.3	856.2	868.6	849.1	819.9
2	Rps2	143.9	134.8	125.7	153.5	204	149.4	209.9	172.2	154.2	286.7	334.9	169.4	199.8	265.5	450.6	402.5	413.5	364.5	319.6
2	Coro2a	514.2	563.4	843.3	438	439.4	484.1	402.5	367.5	326.2	616.1	561.1	489.2	531.3	756	361	456.2	450	487.6	561.9
2	Zcchc17	396.9	366.4	450.5	350.9	472.6	361.3	363.6	345.3	402.8	349.9	522.3	449.5	397.4	387.1	369.3	376.2	389.9	373.7	375.9
2	Apopt1	133.2	239.2	256.7	258.2	184.7	177.9	196.5	211.6	188.8	194.6	218.5	196.1	230.5	280.4	239.8	247.5	261.3	279.5	189.9
2	Id3	26.6	27	13.1	38.4	46.5	23.9	18.2	24	12.6	134.8	51	13.5	22	22.8	44.8	37.5	23.1	16.7	21
2	Rpl7l1	418.3	382.4	481.9	423.6	416.5	453.7	385.8	478.1	389.1	593.9	632.1	538.7	474.2	555	413.3	306.2	410.7	350.9	419.1
2	Lcp1	24746.7	29331	32452.8	19730.2	21993.8	23844.6	23538.1	24112.3	22689.4	25867.4	27336	29099	23031	22028.9	28952.2	26291.3	24873.4	23835	27535.5
2	Stoml2	282.4	261.1	379.8	287	262	245.3	248	248.5	195.1	259.4	230.7	252.1	228.3	229.5	256.4	215	243.7	170.1	256.7
2	Uqcrq	71.9	63.2	89	85.5	112.3	93.2	83.2	66	70.3	124.6	134.2	82.6	90	146.2	88	107.5	90.7	127.6	131
2	Lypla1	596.8	541.5	489.8	543.5	734.6	508.4	553.8	747.1	618.8	465.9	557.8	726.3	680.6	718.3	554.4	792.4	649.8	662.3	626.1
2	Pcmt1	1713	1585	1223.1	1290.1	1609.8	1457.3	1401.5	1496.7	1443.2	1394.4	1128.9	1440.5	1506.1	1650.2	1522.8	1569.9	1413.4	1481	1292.8
2	Rbm7	799.2	628.3	529.1	596.3	678.5	649.7	743.9	694.8	694.3	667.3	581.1	625.5	645.5	721.7	850.6	914.9	841.8	659.2	960.1
2	Ten1	202.5	271.2	188.6	187	228.2	233.4	234.5	276.7	174.1	300.4	208.5	224.5	173.4	290.6	219.1	278.7	253.9	287.1	182.1
2	Mrpl9	551.5	466.6	385	454.8	354.9	359.7	551.4	389.8	410.1	448.9	431.4	440.2	393	395.1	507.1	452.5	522.2	507.3	400.8
2	Dynlt1a	2.7	0	0	0	1.8	4.2	3.2	3.4	5.2	0	2.2	0.9	0	1.1	5.8	11.2	8.3	4.6	14.4
2	Hp	0	4.2	581.4	40.8	16.3	8.1	10.3	11.1	5.2	300.4	8.9	4.2	8.8	21.7	1.7	8.7	7.9	7.6	6.5
2	Ndufa10	1545.2	2062.5	1754.8	1589.8	1726.3	1666.1	1532.2	1582.4	1614.2	1918.4	1723.3	1729.9	1899.1	1760.9	1905.4	1832.3	1722.4	1637.4	1876.9
2	Eif4e	500.8	561.7	652.1	623.5	601.2	623.5	587.8	529.5	574.8	505.2	531.2	613.4	606	545.9	648.1	678.7	684.5	633.4	585.5
2	Imp3	50.6	37.9	68.1	56	51.3	43.9	26.1	38.6	29.4	75.1	52.1	46.7	52.7	50.2	58.9	71.2	48.1	82	58.9
2	Actr2	7043.9	6324.9	5560.3	5988.5	6651.8	6367	5990.1	7035.6	6547.9	5657.9	5944.1	7248.8	6784.1	6672	6099.7	6903.1	6445	6739.5	6404.8
2	Bet1	354.3	261.9	277.6	314.1	299.4	292.7	221.8	361.5	324.1	247.5	271.7	374.4	303	358.6	289.6	341.2	341.8	369.1	349.7
2	Vti1b	522.2	533.9	358.8	547.5	661	535.3	484.1	561.2	579	638.3	777.4	589.6	612.5	666.9	636.5	627.4	681.3	741.2	652.3
2	Vwa9	2309.8	2366.6	2035	2048.6	2095.7	2094.3	2312.5	2022.8	2205.7	1872.3	2035	1892.9	2035.2	1900.3	1994.2	1892.3	1796.8	1556.9	2011.8
2	Tfg	3218.2	2503	2336.2	2059	2294.3	2469.8	2139	2386	2546.6	1536.1	2500.7	2487.1	2428.2	2254.8	2378.5	2229.8	2276.4	1976.1	2538.4
2	Hsp90b1	75921.2	63793.5	52949.7	60995.6	67635.2	65031.3	58612	72564.9	77736.3	52967.2	79872.2	81299.2	54984.5	54087.2	49970.7	45666.9	54668.8	49712.9	65693.3
2	Mrps36	8	11.8	7.9	7.2	7.8	5.4	10.3	6.9	5.2	13.7	12.2	7.5	13.2	7.4	13.3	8.7	6.9	24.3	7.9
2	Aven	173.2	174.3	146.7	183.8	139.4	100.9	70.5	156.8	159.4	187.7	238.4	158.7	142.7	187.3	101.2	111.2	154.5	162.5	136.2
2	As3mt	658	619.9	563.1	609.1	566.8	604.3	606.9	478.9	593.6	455.7	524.5	627.4	663	616.1	597.5	583.7	569.8	536.2	620.8
2	Mrps7	205.1	201.3	214.8	163.9	230.6	167.9	146.6	139.7	188.8	331.1	257.3	231.5	184.4	256.4	273.9	190	301.6	258.2	262
2	Arf1	3204.9	3976.8	3046	3397.1	3372.4	3286.3	2870.3	3336.2	2774.2	3947.7	3280.3	3252.6	3144	3612.1	2571	2932.2	2670.5	2573.1	2821.3
2	Mrpl44	125.2	134.8	186	119.9	106.2	105.1	107	147.4	95.4	64.9	136.4	102.2	103.2	126.2	125.3	152.5	166	138.2	90.4
2	Sdf2l1	964.4	1331.5	1034.5	1103.1	1309.8	1388.4	1052.1	1472.8	1002.7	2268.3	2175.8	1617.4	1679.6	1379.5	874.7	954.9	1028.1	982.7	1239.1
2	Snx1	1603.8	1585	1597.6	1529.9	1552.5	1647.6	1680.3	1443.6	1551.2	1749.4	1582.5	1526	1506.1	1637.6	2183.4	1893.6	1920.8	1772.6	2065.5
2	Apaf1	1049.7	1037.6	1330.5	1298.1	1796.3	1426.9	1540.1	1625.3	1664.5	1621.4	1887.5	1353.2	1521.5	1493.1	2774.3	2919.7	3096.5	2735.6	2606.5
2	Agps	7992.3	6569.1	6807	7553.5	7120.8	6908.5	7538.1	7768.1	7562.1	4224.2	5878.6	7711	6691.9	5842.4	7922.9	8467.9	6673.5	7442.7	7323
2	Chchd3	463.6	445.5	440	444.4	431.6	401.7	377.9	315.3	311.5	384	466.9	454.2	535.7	498.5	571	438.7	433.8	404	530.5
2	Ppp1cb	4939.2	4179.8	3975.7	3749.6	3927.7	3158.8	3622.9	3592.3	3114	2568.7	3091.8	3402.5	2377.7	2977.2	2288	2463.5	2893	2469.8	3189.3
2	Ece2	103.9	109.5	62.9	65.5	134.6	65.5	108.5	78	94.4	211.6	133.1	125.1	107.6	72.5	49	76.2	84.2	132.1	72
2	Cpsf2	3660.5	3536.4	3289.5	2831.2	2914.8	3267.5	3178.5	3261.6	3608	2019.1	3530.9	3244.2	2777.3	2885.2	3532.8	3579.7	3248.6	2803.9	2881.5
2	P4hb	6732.2	6799.9	6267.4	5511.3	6124.2	6441.3	5865.7	6040.9	6378	6792.8	6393.2	6469.3	6323.1	5923.5	8114.6	7621.8	7234	6408.3	6844.9
2	Ptgr1	277.1	290.6	272.4	271.8	260.8	292.3	297.1	263	300	322.6	403.7	367.8	461.1	426	263.9	268.7	282.6	237	337.9
2	Commd2	253.1	307.4	227.9	272.6	306.6	250.7	296.3	205.6	230.7	372.1	330.5	195.1	263.5	348.3	245.6	275	284	249.1	247.5
2	Ppp1cc	554.1	637.5	733.3	767.3	752.7	704	850.1	765.9	741.5	425	531.2	696.9	654.3	813.7	796.7	798.7	762.7	753.4	865.8
2	Hars	538.1	623.2	709.8	497.2	619.9	752.5	606.1	572.3	592.6	636.6	402.6	626	614.7	630.9	620.8	584.9	654	572.6	594.6
2	Ilf2	884.5	544.9	788.3	625.1	691.1	742.9	722.5	754.8	697.5	687.8	501.3	596.6	713.5	682.9	748.6	833.7	776.5	817.2	725.6
2	Psmg3	16	29.5	34	48	22.3	27.7	21.4	26.6	25.2	47.8	22.2	24.3	41.7	48.5	42.3	51.2	27.3	36.5	22.3
2	Kti12	85.3	73.3	96.9	80.7	82.1	97.8	86.4	84.8	80.8	121.2	67.6	74.2	83.4	103.3	102.9	78.7	108.2	95.7	89.1
2	1700123O20Rik	309	346.1	314.3	294.9	321.7	274.6	247.2	304.1	325.1	291.9	265	211	327.1	340.9	213.3	252.5	235	244.5	214.8
2	Slc40a1	5759.8	4461.1	4703.8	4377.8	4199.9	3273.6	4542.7	3715.7	3848.2	1967.9	2145.8	2534.7	2645.6	2471.8	332	527.4	426.4	428.3	563.2
2	Lsm3	146.5	117.9	112.6	113.5	147.3	97.1	100.6	110.5	133.2	162.1	277.2	168	171.3	238.1	189.2	158.7	215.5	229.4	165
2	Ufm1	253.1	208.9	159.8	215	271	279.6	237.7	283.6	298.9	266.3	219.6	255.8	298.6	276.9	227.4	266.2	242.8	281	224
2	Copz1	1060.3	1231.3	1071.2	1193.4	1280.9	1168.5	1087.7	1014.4	997.4	1230.6	1344.1	1267.3	1091.2	1203.7	1405	1402.4	1417.6	1099.7	1498.4
2	1110004F10Rik	807.2	720.1	620.7	791.3	669.4	690.9	642.5	741.9	577.9	766.3	870.5	753.9	781.6	773.7	726.1	703.7	688.7	821.7	585.5
2	Lrrfip1	6652.2	8625.7	8585.3	5579.2	6968.1	8449	7773.4	6920	7757.2	8095.1	7363.5	7191.9	6735.8	7094.6	10290.6	9799.1	10331.9	9792.5	10826.6
2	Hdac1	836.5	945.8	788.3	821.7	725.5	756.4	850.1	801.9	781.4	783.4	838.4	874.8	928.7	770.3	770.1	899.9	737.2	587.8	873.6
2	Ube2l3	767.3	779	798.8	894.4	795	773.7	748.7	706	728.9	774.9	942.6	907.9	966	813.1	704.6	742.4	757.6	764	757.1
2	Tmem70	191.8	202.1	191.2	176.6	176.3	190.3	187	172.2	143.7	257.7	173	162	175.6	165.6	132.8	216.2	179.9	177.7	163.7
2	Rbm19	122.5	169.3	131	134.3	114.7	192.2	156.9	153.4	125.9	227	137.5	133	175.6	162.2	119.5	140	126.7	100.2	145.4
2	Mtfr1	207.8	204.7	264.5	237.4	195	216.1	232.1	238.2	265.4	220.2	249.5	234.3	186.6	199.3	326.1	297.5	268.3	296.2	301.2
2	Psmd5	682	608.1	612.9	623.5	583.1	518.4	548.2	588.6	700.6	629.8	366	577.4	559.9	601.8	732.8	702.4	685.9	695.7	475.5
2	Mrpl49	588.8	368	387.6	382.9	296.4	348.5	408.8	331.6	373.4	228.7	293.9	289.4	412.8	394	372.6	352.5	424.1	329.6	336.6
2	Atxn7l1	1984.7	2835.7	2729.1	2599.4	2634.8	2574.6	2448.8	2634.5	2628.4	2747.9	2832.3	2831.6	2854.2	3174.7	3479.7	3425.9	3629.7	3610.5	3870.4
2	Umps	1057.6	1229.6	1291.2	1215.8	1157.1	981.3	1134.5	1003.3	1109.7	1070.1	1291.9	1015.7	895.8	903.9	1278	1022.4	1268.6	1136.2	1164.4
2	3110082I17Rik	245.1	166.8	238.3	205.4	382.1	431.7	280.5	384.7	219.2	520.6	495.7	335.6	436.9	436.2	235.7	386.2	256.2	335.7	339.2
2	Rad9a	1433.3	1383.7	1335.7	1307.7	974.2	1027.9	1140.8	987	1024.7	1189.6	1396.2	943.4	999	978.7	995.9	1028.7	996.2	718.5	952.2
2	Gm12657	5.3	13.5	7.9	6.4	9.7	5.4	10.3	5.1	3.1	0	2.2	13.1	6.6	16	15.8	17.5	5.6	9.1	10.5
2	Dnajc8	1049.7	907	827.6	922.4	1038.8	1048.3	966.5	1268.8	934.5	1322.7	1256.5	1132.9	1067	1032.4	736.9	954.9	935.6	1064.8	1091
2	0610010K14Rik	21.3	43.8	44.5	43.2	47.7	60.5	43.6	80.5	52.4	64.9	54.3	61.6	52.7	77.7	30.7	36.2	32.4	56.2	48.5
2	Tsta3	141.2	137.3	115.2	121.5	124.9	115.2	99	127.7	75.5	134.8	194.1	93.8	153.7	118.2	97.9	122.5	117.9	100.2	141.5
2	Ndufb5	748.6	611.4	552.6	759.3	565	665.1	728.9	634	872.6	733.9	622.1	801	779.4	769.7	817.4	677.4	1030	874.9	669.3
2	Imp4	2051.3	2017.9	1809.8	1883.2	1808.4	1830.5	1833.2	2032.2	1813.4	2150.5	1993.9	1733.2	1903.5	1847.7	1498.8	1592.3	1690.4	1499.2	1799.6
2	Fxr1	4518.3	3068.1	2710.7	3459.4	3543.8	2694	2726.1	2745.9	3362.6	3155.8	4098.7	3627.5	3315.2	3035.4	4499.6	4249.6	4922	3756.3	4611.7
2	Mrpl51	61.3	62.3	68.1	66.3	94.8	95.1	71.3	71.1	124.8	59.7	100.9	71	79	80.5	77.2	102.5	62.9	80.5	49.8
2	Mrpl43	247.8	307.4	227.9	233.4	245.7	276.9	190.1	215	171	198	270.6	237.1	270	274.6	215.8	287.5	218.8	205.1	259.3
2	Tstd3	87.9	131.4	128.3	82.3	89.9	95.9	85.6	100.2	73.4	71.7	167.5	102.2	70.3	93.1	72.2	66.2	61.1	50.1	30.1
2	Pde6d	242.4	233.3	201.7	298.1	275.9	204.5	167.2	270.7	252.8	203.1	399.2	212.9	204.2	299.2	263.1	208.7	261.3	173.2	238.4
2	Klhl6	3769.7	3261	2964.8	2558.6	2607.6	4121.7	3940.6	3588.9	3821.9	2560.1	2654.9	3740.4	3174.7	3072.5	7255.7	7069.3	6285.4	5932.9	6609.2
2	Exoc6	1982.1	1687.8	1757.4	1512.3	1877.2	1839.4	1632.8	1767.5	1842.8	1532.7	2080.4	2298	2208.7	2268	2626.6	2858.5	2641.8	2605	2590.7
2	Sf3a3	1110.9	1115.9	1194.3	965.6	1117.9	1215.1	1045.8	1167.7	1145.3	1437.1	1195.5	1264.1	1205.3	1278.5	896.3	984.9	999.5	1037.4	1030.8
2	Denr	287.7	350.4	371.9	318.1	338.6	370.5	426.2	382.1	397.5	517.1	523.4	287.5	404	390	315.4	210	195.2	284	154.6
2	Lbr	684.7	589.5	885.2	918.4	762.4	952	919.8	906.4	1027.9	807.3	972.6	849.1	742.1	705.7	941.1	816.2	938	852.1	817.3
2	Tpd52l2	1529.2	1447.7	1398.6	1500.3	1425.7	1425.4	1296.1	1560.1	1431.7	1232.3	1691.2	1449.9	1356.8	1472	1492.1	1353.6	1488.3	1421.7	1522
2	Rsu1	2853.2	3186	2988.4	2846.4	2889.5	3039.1	2788.7	3182.8	2774.2	2312.6	2522.9	2936.1	3012.2	2945.2	2489.7	2822.2	2617.3	2649	2855.3
2	Med30	40	66.5	36.7	43.2	59.8	73.9	41.2	60	50.3	64.9	82.1	73.8	85.6	101.1	70.5	68.7	80.5	50.1	64.2
2	Csnk1a1	7267.6	6728.3	6228.1	6483.2	6581.2	6222.6	7136.5	6662.9	6340.2	4744.8	5183.3	6340.5	5741.3	5866.4	5425	6548.1	5983.4	6244.3	5378
2	Gmds	58.6	60.6	31.4	71.1	65.8	68.6	71.3	103.7	108	56.3	56.6	91	85.6	102.8	107.1	126.2	86.5	130.6	108.7
2	Armc6	61.3	62.3	83.8	78.3	61	65.1	95.1	52.3	78.7	73.4	51	90.1	57.1	89.1	64.7	103.7	89.7	63.8	95.6
2	Mrps23	181.2	96	120.5	133.5	166.6	139.8	130.7	205.6	155.2	170.7	154.1	131.6	160.3	159.3	187.6	146.2	191.9	173.2	141.5
2	Rpl10a	391.6	342.8	282.9	332.5	489.5	526.5	366.8	400.1	387	739	710.8	435.1	483	569.8	563.5	621.2	489.8	566.6	584.2
2	Mrpl13	274.4	290.6	225.2	287	261.4	258.8	324.8	325.6	314.6	223.6	201.8	305.8	287.6	284.9	337.8	310	510.6	350.9	370.7
2	Myl12b	2989.1	4101.5	3389.1	3102.9	3306	3280.9	2840.2	2894.1	2631.5	4053.5	4251.8	3000.1	2775.1	3416.8	3377.6	3096	2971.1	2609.5	3436.9
2	Timm22	215.8	197.1	238.3	236.6	181.1	191.4	168	157.6	168.9	145.1	96.5	125.1	186.6	123.9	206.6	158.7	143.8	162.5	222.7
2	Dusp23	21.3	38.7	2.6	18.4	29	55.1	30.1	36.8	19.9	76.8	35.5	40.6	28.5	43.4	29	40	56	56.2	70.7
2	Uba52	26.6	35.4	34	33.6	41	33.9	29.3	27.4	43	44.4	42.1	49.9	50.5	57.7	33.2	75	72.6	45.6	78.6
2	Rsl1d1	3074.4	2498.8	2485.5	2139	1966.6	2416.7	2603.3	2274.7	2603.2	2367.3	2491.8	1950.7	1817.9	1928.2	2389.2	2273.5	2386.1	1974.6	2323.6
2	Dctn6	817.9	919.7	911.4	770.5	974.2	989.4	830.3	857.6	795	913.1	922.7	977.5	1163.6	1233.3	1143.6	1242.4	1176.6	1092.1	1239.1
2	Ndufa1	93.2	73.3	55	75.9	123.7	130.6	105.4	123.4	111.2	348.2	217.4	157.8	188.8	203.8	122	112.5	119.8	244.5	132.3
2	Nop58	1342.7	1038.4	877.4	907.2	1108.8	1009.8	1053.7	1081.2	1066.7	839.7	888.3	818.8	731.1	637.2	767.6	832.4	1057.7	993.4	1036
2	Zdhhc21	1374.7	1265.8	1228.3	1370	1666	1629.9	1689	1917.4	1627.8	1305.7	1304.1	1965.7	1861.8	1585.1	2410.8	2848.5	2160.4	2374.1	2385.1
2	Zmynd8	4744.7	5347.1	5356	4920.6	4708.2	4840.7	5474.4	5101.9	4927.4	6096.5	5284.2	5558.6	5317.5	4352.1	5210.8	4954.5	5191.1	4848.4	5600.6
2	Sfr1	1174.9	1126.9	924.5	889.6	1052.7	1107.6	935.6	995.5	945	945.5	1036.9	1232.8	1299.7	1244.8	1109.6	1039.9	990.2	1055.7	970.5
2	Clp1	658	503.6	432.1	652.2	480.5	508.8	604.5	418.1	563.2	604.2	471.3	444.9	515.9	430.5	648.1	597.4	670.2	507.3	453.2
2	Mettl6	817.9	672.1	646.9	597.9	688.7	702.5	866.7	811.3	733.1	781.7	872.8	657.2	548.9	692.6	882.2	742.4	709	779.2	778
2	Anapc1	6004.9	5219.1	5308.8	5994	5081.8	4976.3	6053.5	5625.4	6028.7	4205.4	4444.7	5629.1	5491	5065.3	6485.6	6244.4	5670.8	5790.1	5624.2
2	Cwc15	868.5	873.4	785.7	892	976	1023.3	743.1	859.3	920.9	1167.4	1184.4	970.9	1089	1182	1164.3	1026.2	1044.8	1136.2	1227.3
2	Dhx32	759.3	884.3	560.5	697	557.7	700.9	749.5	751.4	696.4	568.3	685.3	661.9	658.7	670.3	549.4	547.4	506.9	449.6	526.5
2	Dnajc19	77.3	75	57.6	64.7	57.9	72	84.8	88.2	70.3	80.2	56.6	83.1	105.4	81.7	58.9	70	70.8	66.8	58.9
2	Mrpl32	114.6	49.7	55	75.1	68.8	84.3	49.9	75.4	55.6	73.4	78.7	54.6	57.1	60.5	63.9	66.2	46.3	47.1	28.8
2	Isca2	719.3	729.3	678.3	598.7	706.8	838	613.2	799.3	706.9	856.8	754.1	869.6	832.1	986.7	868.1	967.4	929.6	1102.7	962.7
2	Rps6	135.9	277.9	180.7	173.5	156.9	182.9	178.3	195.3	150	131.4	115.3	155	105.4	194.1	84.6	143.7	135.5	142.8	175.5
2	2210013O21Rik	111.9	82.5	60.2	94.3	103.2	92	110.9	85.7	73.4	58	98.7	67.2	52.7	101.1	104.6	92.5	103.6	62.3	115.3
2	Ccz1	903.1	993.8	825	959.2	1019.5	1010.6	990.3	1042.7	1014.2	937	781.8	978.4	911.1	962.7	1097.1	1122.4	1158.6	1010.1	977.1
2	Timm10	130.5	107.8	60.2	88.7	95.4	89	97.4	91.7	81.8	95.6	113.1	94.3	92.2	134.8	90.5	115	106.8	118.5	77.3
2	Ube2f	1094.9	1163.1	1021.4	1098.3	950.7	894.7	1144.8	1106.9	1054.1	795.3	1002.5	1095.1	1174.6	1146	1093.8	1131.1	864.4	1043.5	881.5
2	Gemin6	53.3	44.6	81.2	52.8	60.4	87.8	61	34.3	87.1	70	47.7	71.4	46.1	73.7	129.5	101.2	85.1	136.7	81.2
2	Prpf38a	333	468.3	442.6	440.4	390.5	347	433.4	397.5	401.7	273.1	517.9	360.8	408.4	457.4	439.8	373.7	424.1	408.6	305.2
2	Taf12	333	466.6	489.8	503.6	443.7	393.6	419.9	512.3	386	331.1	381.5	499	496.2	467.1	353.5	363.7	347.3	328.1	311.7
2	Arpc5l	1009.7	1030	882.6	995.9	858.9	920.8	1071.1	975	997.4	943.8	943.7	1034.4	1073.6	983.8	789.2	803.7	889.4	770.1	711.2
2	Dnajc24	146.5	190.3	138.8	152.7	161.2	158.3	156.9	132.8	185.6	146.8	138.6	182.5	270	246.1	125.3	160	169.3	164	141.5
2	Emd	647.4	715.9	584.1	589.9	734	736.4	620.3	658.8	594.7	1003.6	705.3	789.8	849.7	824.5	654.8	748.7	793.7	795.9	886.7
2	Cenpu	111.9	162.5	128.3	91.9	205.2	142.1	145	125.1	156.3	87	118.7	152.2	147.1	142.7	136.1	201.2	162.8	158	171.6
2	Dnaja2	3090.3	2223.4	1935.5	1905.6	2299.2	2381.3	2082	2582.2	2757.4	2024.2	2626	2489.9	2419.5	2596.3	3123.7	3108.5	3336.5	2995.3	3105.5
2	Thyn1	69.3	59	83.8	87.9	102	105.1	49.1	77.1	88.1	44.4	89.8	61.2	65.9	65.1	88.8	88.7	88.8	113.9	99.5
2	Ndn	2.7	0	0	1.6	1.8	0	2.4	1.7	15.7	11.9	0	1.9	8.8	4	0.8	6.2	3.7	1.5	0
2	Exosc1	460.9	481.7	466.2	322.9	411.7	402.8	381.1	426.7	374.4	534.2	480.2	413.6	386.4	389.4	377.6	373.7	480.1	455.7	458.4
2	Msra	55.9	71.6	186	123.1	109.3	84	77.6	118.2	83.9	114.4	107.6	88.2	109.8	92.5	106.2	152.5	94.4	98.7	124.4
2	Mycbp	231.8	216.4	154.5	216.6	265.6	217.2	252.7	224.5	264.3	175.8	130.9	255.3	213	237	179.3	182.5	188.2	217.2	192.5
2	Cnih1	375.6	329.3	340.5	300.5	269.8	185.2	384.2	137.1	135.3	238.9	288.3	219.9	208.6	255.8	152.7	200	205.8	182.3	188.6
2	Tfrc	674	566	584.1	533.1	654.3	674	657.6	616.9	586.3	498.4	483.5	652.6	601.6	448.8	341.9	301.2	351.5	393.4	408.7
2	Snx24	1497.2	1492.4	1419.5	1055.1	1277.2	1559.8	1575.8	1495	1704.4	896	1357.4	1266.4	957.2	1149.4	1470.6	1764.8	1492.5	1704.2	1938.5
2	Pold3	1446.6	1423.3	1309.5	1349.2	1457.7	1399.2	1607.4	1534.4	1402.3	1609.5	1175.5	1347.2	1367.8	1232.2	1555.2	1436.1	1563.3	1303.2	1353
2	BC035044	2530.9	2738	2370.3	2789.6	1914.1	1739.3	1802.3	1808.6	1916.2	2148.8	1914.1	2089.8	2342.6	2028.7	1605.8	1439.9	1570.7	1277.4	1582.2
2	Mettl10	191.8	170.1	102.1	147.1	89.3	109	117.3	107.1	109.1	64.9	100.9	126.5	140.5	121.6	164.3	167.5	150.3	195.9	167.7
2	Prkci	1361.4	1240.5	1267.6	996.7	1058.1	916.2	1099.6	1071.8	1055.1	872.1	1070.2	1227.7	1012.1	962.1	1306.2	1362.4	1275.1	1105.8	1140.8
2	Ydjc	58.6	45.5	41.9	73.5	74.8	39.3	45.2	52.3	88.1	66.6	81	45.3	103.2	62.2	102.1	87.5	56.9	101.8	96.9
2	Msl3	658	590.4	610.2	709.8	686.9	689.8	648.8	672.5	752	718.5	831.7	588.6	478.6	539.6	684.7	709.9	718.7	782.2	819.9
2	Mrpl53	2.7	3.4	0	0	2.4	1.9	0	1.7	1	1.7	2.2	0	0	0	0	5	4.6	4.6	3.9
2	1110012L19Rik	53.3	75.8	68.1	67.1	64.6	35.4	79.2	37.7	46.1	35.8	59.9	57.9	30.7	83.9	60.6	53.7	74.9	85.1	53.7
2	0610009B22Rik	463.6	371.4	442.6	337.3	398.4	377	296.3	290.4	357.7	266.3	404.8	307.6	351.3	456.8	354.4	416.2	385.3	364.5	421.7
2	Asns	18.6	6.7	73.3	20.8	12.7	24.6	19.8	17.1	13.6	23.9	14.4	11.7	39.5	12.6	85.5	83.7	93.9	100.2	86.4
2	Ccnh	463.6	419.4	358.8	420.4	406.2	390.9	367.6	413.8	330.4	264.5	471.3	360.8	346.9	426.5	348.6	497.5	465.7	519.5	442.7
2	Yaf2	343.7	277.1	280.2	251.8	240.2	223.8	236.1	233.9	187.7	174.1	164.1	211.5	202	214.1	118.7	172.5	123	161	106.1
2	Rwdd1	40	44.6	47.1	35.2	47.1	44.3	65	65.1	52.4	37.5	37.7	35.5	54.9	53.1	38.2	37.5	45.8	41	62.9
2	Psma7	985.7	960.1	825	842.5	962.8	1025.6	921.4	973.3	961.8	1165.7	1213.2	902.8	930.9	1088.3	1249	1191.1	1321.8	1350.3	1290.1
2	Cdc123	1923.5	2072.6	2003.6	1841.6	2014.9	1981.9	1810.3	2363.8	2428	1868.9	2338.8	2041.8	2107.7	2220	1939.4	1984.8	2086.4	2026.2	2148
2	Tra2b	3021.1	2537.5	2186.9	1873.6	1844	1848.2	2313.3	2005.6	1986.5	2261.4	1898.6	2151.5	1967.2	2003.6	1860.6	1776.1	1648.4	1670.8	1671.3
2	Pwp1	346.3	318.3	327.4	293.3	328.4	351.2	492	429.2	394.4	326	303.9	324.4	298.6	382	644.8	558.7	489.3	511.9	433.5
2	Sucla2	599.4	453.9	497.6	412.4	425.5	403.6	465	408.7	464.6	426.7	471.3	420.1	362.3	422.5	403.3	476.2	443.1	454.2	395.6
2	Psmg4	8	8.4	18.3	20	35	17.3	15.1	12	19.9	51.2	10	14.5	26.3	26.8	29	22.5	46.3	38	41.9
2	Ube2g1	1643.7	1244.8	1162.9	1192.6	1060.5	732.5	966.5	762.5	694.3	739	994.7	633	522.5	622.4	473	673.7	540.7	548.3	725.6
2	Apitd1	5.3	2.5	15.7	6.4	10.3	15.8	9.5	24.8	29.4	35.8	14.4	11.7	15.4	22.3	10.8	20	10.6	12.2	19.6
2	Rpf1	623.4	699	594.5	522	513.1	392.8	417.5	426.7	402.8	457.4	454.7	508.8	393	471.1	597.5	518.7	543.9	502.8	492.5
2	Dcps	114.6	170.1	199	174.3	147.3	137.9	138.6	128.5	128	235.5	263.9	177.8	184.4	142.2	122	143.7	148.5	133.7	195.2
2	Pabpc4	221.1	286.3	337.9	283.8	240.8	326.2	281.2	288.7	265.4	215.1	244	258.1	228.3	243.8	211.6	246.2	245.6	259.7	220
2	Cops6	567.5	718.4	688.8	601.1	584.3	738.3	573.6	615.1	503.4	774.9	600	633.4	700.4	741.7	698.8	678.7	711.3	713.9	682.4
2	Dnph1	0	16	0	3.2	6	10.8	7.9	17.1	14.7	11.9	1.1	13.1	11	4	5	23.7	6.9	6.1	3.9
2	Commd3	839.2	958.4	628.6	727.4	1166.8	817.2	970.5	1010.1	927.2	745.8	694.2	641.8	555.5	662.4	654.8	611.2	625.3	648.6	665.4
2	Eif2b2	684.7	548.3	455.7	517.2	642.2	668.2	538.7	696.5	591.5	774.9	629.9	563.4	568.6	617.8	644	557.4	654.4	493.7	510.8
2	Mrvi1	85.3	37.9	52.4	103.9	146.7	141.3	87.9	219.3	110.1	182.6	115.3	46.7	32.9	86.2	118.7	77.5	157.7	92.7	73.3
2	Bud31	255.8	323.4	371.9	278.2	307.2	314.7	292.3	287.9	285.3	498.4	342.7	299.7	250.3	371.1	275.5	340	321	291.6	286.8
2	Mrpl16	468.9	527.2	413.8	410.8	450.3	390.9	416.7	490.1	446.8	471.1	357.1	447.7	476.4	415.1	329.5	346.2	342.7	341.8	416.5
2	Yy1	1510.5	1503.3	1320	1169.4	1195.8	1313.7	1161.4	1199.4	1335.2	1469.5	1084.6	1457.8	1291	1248.8	1326.2	1283.6	1226.6	1266.8	1362.2
2	Rnf4	2522.9	2551.8	2558.8	2449.1	2555.7	2476	2701.5	2591.7	2631.5	1932	2128.1	2408.7	2292.1	2225.2	3210.8	2797.2	2803.2	2560.9	2800.3
2	Zmynd19	151.9	112.9	144	145.5	137	127.1	158.4	147.4	133.2	167.3	71	130.2	109.8	137	107.1	117.5	119.3	141.3	133.6
2	Rpl29	69.3	90.1	62.9	107.1	105	103.6	95.9	83.1	68.2	165.6	145.3	112.5	133.9	173.6	139.4	171.2	161.4	150.4	137.5
2	Golt1b	1382.7	1313	1160.2	1296.5	1411.8	1318.3	1391.2	1366.5	1338.3	1128.2	1205.4	1384	1508.3	1478.9	852.3	909.9	870.9	914.4	880.2
2	Mgat2	751.3	504.5	639.1	564.3	566.2	575.8	587	396.7	534.9	524	478	414.5	500.6	457.9	536.9	451.2	512.5	469.3	458.4
2	Vdac2	2485.6	2471.8	2307.4	2349.2	2584.1	2716.3	2668.3	2655.9	2453.2	2691.5	2664.8	2765.3	2808.1	2917.8	2714.6	3048.5	2548.4	2852.5	2427
2	Spr	151.9	107.8	86.4	91.1	107.4	100.9	85.6	83.1	102.8	336.2	210.7	88.2	107.6	133.6	95.4	113.7	135.1	95.7	146.7
2	Ak6	199.8	108.6	125.7	135.1	235.4	226.1	153.7	210.8	169.9	215.1	248.4	127.9	195.4	167.9	189.2	191.2	219.7	241.5	191.2
2	Naa10	559.5	491	586.7	593.9	427.4	390.1	428.6	487.5	500.3	384	282.8	408	606	573.3	793.4	583.7	672.5	651.6	669.3
2	Dr1	703.3	804.3	631.2	633.9	685.1	635.9	705.1	605.7	574.8	650.3	677.6	667.5	625.7	673.8	1072.2	1137.4	1039.7	893.1	906.4
2	Cpox	820.5	770.6	846	764.1	680.3	639.7	579.1	705.1	689.1	897.7	667.6	700.2	656.5	664.6	489.6	539.9	597.6	502.8	592
2	Rnf115	642	646.8	471.4	553.1	710.5	598.5	667.9	599.7	604.1	397.7	551.2	582.6	581.8	586.4	580.1	642.4	597.6	630.4	609
2	Pitpnb	1531.9	1531.1	1409.1	1390.8	1635.8	1532.4	1374.5	1516.4	1520.8	1203.3	1691.2	1568	1569.8	1621.6	1576.8	1589.8	1442.5	1386.8	1574.4
2	Rpl37	61.3	73.3	70.7	74.3	126.8	124.8	69.7	93.4	71.3	216.8	146.4	114.8	105.4	221	177.6	223.7	184.1	256.7	180.7
2	Gpatch4	290.4	272.9	272.4	227	210.7	279.6	316.1	246.7	257	580.3	291.7	284.3	259.1	190.7	433.2	361.2	388.5	332.6	373.3
2	Plac8	0	3.4	5.2	0.8	6	6.2	2.4	6.9	1	41	4.4	3.3	2.2	1.1	3.3	2.5	0	3	0
2	Ggh	287.7	304.9	261.9	265.4	258.3	297.3	292.3	209.9	199.3	324.3	352.7	229.2	234.9	264.9	376.8	370	333	293.2	296
2	Esd	317	388.3	337.9	297.3	312.1	308.5	438.9	263	282.1	312.3	303.9	329.6	314	351.7	529.5	496.2	435.2	390.4	434.8
2	Fig4	993.7	1099.9	1157.6	639.5	866.8	853.1	915.8	903.9	853.7	549.6	858.3	855.6	775	712.6	1187.6	1029.9	956.5	944.8	982.3
2	Ugdh	1129.6	1260.8	1427.4	1126.2	1055.7	1064.5	1163	1181.5	1185.2	1083.8	1347.4	1097.4	1348	1242.5	1501.3	1447.4	1461	1371.6	1246.9
2	Sumo2	122.5	110.3	96.9	126.3	138.8	97.8	164.8	143.1	131.1	54.6	92	95.2	96.6	101.1	122.8	118.7	123.5	159.5	110
2	Mrps27	122.5	139.8	131	146.3	161.2	153.3	155.3	138.8	119.6	242.4	56.6	131.2	149.3	165.6	186.7	215	170.7	130.6	169
2	Fancl	223.8	228.2	199	204.6	173.2	262.3	197.3	245.9	168.9	191.2	210.7	209.6	180	229	244.8	228.7	222.5	258.2	191.2
2	Rpp25l	117.2	77.5	55	82.3	64.6	64.3	55.5	74.5	78.7	68.3	149.7	74.2	63.7	71.9	43.2	50	59.2	54.7	30.1
2	Mettl16	1667.7	1483.9	1401.2	1294.9	1496.4	1307.1	1484.7	1338.2	1298.5	1174.2	1467.2	1371	1602.7	1182	1380.9	1437.4	1298.2	1237.9	1562.6
2	Cav2	37.3	39.6	31.4	57.6	66.4	68.9	68.1	66.8	38.8	56.3	21.1	34.5	59.3	41.7	135.3	128.7	108.2	139.7	100.9
2	Spcs2	1750.3	1855.3	1503.3	1811.2	1536.8	1533.6	1422.1	1601.3	1587.9	1635.1	1976.2	1766.3	1870.6	1878.6	1595.9	1463.6	1569.3	1552.3	1540.3
3	Cenpa	74.6	101.1	89	76.7	122.5	99.4	114.9	113.1	156.3	70	47.7	107.8	48.3	98.2	486.3	468.7	389.4	338.7	427
3	H2afx	90.6	86.7	83.8	100.7	192.6	276.5	160	224.5	172	274.8	292.8	169.4	166.9	134.8	80.5	135	85.6	124.6	145.4
3	Cdca8	18.6	16.8	144	35.2	93	95.1	117.3	80.5	114.3	109.2	25.5	45.3	32.9	32.5	77.2	52.5	90.7	45.6	57.6
3	Stmn1	45.3	12.6	28.8	12.8	42.3	35.8	38.8	47.1	47.2	42.7	35.5	12.1	4.4	18.3	5	2.5	8.8	3	3.9
3	Top2a	90.6	154.1	1170.7	189.4	1072.6	1084.5	1433.9	1353.7	1907.8	133.1	69.9	64.9	72.5	33.1	323.7	285	168.8	227.8	217.4
3	Igf2bp3	29.3	43	60.2	56	55.5	41.2	41.2	48.8	32.5	47.8	46.6	48.1	43.9	46.3	53.9	52.5	32.4	60.8	45.8
3	Mcm5	95.9	96	227.9	81.5	220.3	288.5	323.2	237.3	276.9	221.9	95.4	96.2	90	99.4	97.1	118.7	112.4	150.4	129.7
3	Cdk1	29.3	16	110	47.2	184.1	177.9	170.3	131.1	162.6	41	20	55.1	81.2	52.5	119.5	96.2	101.8	91.1	115.3
3	Aurkb	16	49.7	136.2	33.6	254.1	227.6	204.4	293.9	303.1	70	119.8	56.5	61.5	61.1	169.3	141.2	122.6	123	183.4
3	Lmnb1	85.3	123	180.7	121.5	228.2	287.3	232.9	274.2	304.2	141.7	130.9	153.1	140.5	160.4	229.9	303.7	230.3	233.9	294.7
3	Nnat	85.3	51.4	55	75.1	66.4	111.3	61.8	57.4	82.9	124.6	109.8	76.1	193.2	80.5	63.1	68.7	49.5	75.9	56.3
3	Spc24	0	1.7	57.6	8	48.3	35.8	19.8	44.6	43	11.9	1.1	0.5	2.2	2.9	6.6	2.5	1.9	1.5	1.3
3	Emilin1	5.3	11.8	10.5	27.2	51.9	32.7	29.3	26.6	17.8	59.7	22.2	23.8	22	11.4	308.7	265	262.2	297.7	323.5
3	Pcna	396.9	507	440	310.9	473.2	491	400.1	425.8	470.9	392.6	446.9	382.8	296.4	343.7	258.9	331.2	334.4	358.5	357.6
3	Plk1	42.6	37.1	49.8	20	122.5	103.6	97.4	110.5	110.1	44.4	108.7	19.6	35.1	21.7	31.5	21.2	19	33.4	34.1
3	Tk1	913.8	733.5	1024.1	990.3	998.4	1007.1	1128.1	1108.6	1145.3	1292	1026.9	933.6	1154.8	1050.1	1337.8	1364.9	1362.5	1427.8	1548.2
3	Rrm2	16	14.3	377.1	27.2	149.7	234.9	216.3	205.6	339.8	56.3	8.9	3.3	0	21.7	41.5	28.7	22.7	10.6	27.5
3	Ccnb2	2.7	15.2	125.7	14.4	85.1	70.1	65.8	71.1	81.8	46.1	66.5	9.3	13.2	2.9	16.6	16.2	7.9	6.1	10.5
3	Anp32b	2237.8	1744.2	1799.3	1827.2	2742.8	2848	1822.1	2838.4	3201	2954.4	4054.4	2636.5	2544.6	2642	4511.3	4347.1	4579.7	4587.2	5768.3
3	H2afz	229.1	220.7	241	263.8	223.9	213.4	259.1	239.9	260.1	430.1	246.2	251.1	278.8	247.8	453.1	381.2	422.3	423.8	421.7
3	Mcm2	114.6	139	282.9	107.1	286.7	384.7	442.1	312.7	309.4	256	116.4	126	127.3	90.2	292.9	247.5	217.4	162.5	262
3	Knstrn	34.6	45.5	136.2	63.9	151.5	173.7	175.9	245.9	238.1	58	125.3	73.3	52.7	68.5	187.6	231.2	197.5	182.3	175.5
3	Incenp	343.7	321.7	468.8	364.5	579.5	662	522.1	689.7	486.7	442	524.5	434.6	393	348.3	685.5	736.2	580.4	697.2	707.3
3	Ccna2	40	75	180.7	62.3	163	166.8	243.2	237.3	279	70	26.6	29.9	26.3	27.4	46.5	33.7	21.3	24.3	15.7
3	Hmga1	53.3	67.4	41.9	75.9	68.2	77.8	67.3	55.7	51.4	73.4	76.5	85.4	74.6	74.2	44	66.2	39.8	47.1	57.6
3	Dnajc9	258.4	287.2	285.5	229.4	360.4	323.1	333.5	323.9	322	150.2	255.1	176.4	206.4	231.3	222.4	200	307.1	261.3	252.8
3	Tpx2	16	42.1	217.4	80.7	275.2	258	319.3	373.5	408	54.6	56.6	49.5	35.1	41.7	97.1	91.2	40.7	41	49.8
3	Fam64a	0	0	5.2	1.6	16.3	25.4	26.1	31.7	35.7	1.7	3.3	0	0	0	0	0	0	0	2.6
3	Uhrf1	26.6	28.6	78.6	23.2	193.8	217.6	270.9	141.4	183.5	17.1	34.4	29.9	28.5	5.7	42.3	27.5	24.1	21.3	31.4
3	Aurka	21.3	12.6	52.4	26.4	65.2	78.2	52.3	84.8	111.2	23.9	12.2	27.1	35.1	11.4	34	53.7	35.6	24.3	22.3
3	Racgap1	42.6	64.8	151.9	73.5	233.6	222.6	276.5	257	258	145.1	227.3	119	125.1	113.1	314.5	277.5	339	328.1	282.9
3	Ckap2l	42.6	64.8	104.8	38.4	216.7	181	226.6	227.9	316.7	46.1	33.3	53.2	70.3	59.4	78	75	70.3	63.8	96.9
3	Cdca3	8	14.3	47.1	8	43.5	37.4	46.7	43.7	32.5	25.6	0	8.4	4.4	14.8	13.3	21.2	5.6	10.6	14.4
3	Hsp90ab1	33764.7	30056.1	28901.4	34547.1	25564.1	17762.6	17148	18851.9	24780.8	41066	40912	31593.6	23410.8	21228.9	25135.6	22632.9	32804.4	20740.9	29307.6
3	Actg1	127.9	249.3	131	133.5	287.3	169.5	146.6	178.2	268.5	467.6	331.6	548.5	458.9	413.4	208.3	320	154	165.6	220
3	Tuba1b	871.2	712.5	780.5	764.9	829.4	882.7	701.1	729.1	672.3	906.3	934.9	843	759.6	914.2	586.7	633.7	638.3	510.4	590.7
3	Fen1	2.7	2.5	0	4	7.8	3.1	4	6.9	1	1.7	0	4.7	4.4	7.4	0	1.2	5.1	0	1.3
3	Cdt1	61.3	56.4	94.3	60.7	97.8	155.6	124.4	82.2	119.6	47.8	90.9	59.3	79	53.1	47.3	62.5	66.6	57.7	66.8
3	Cct3	1150.9	1026.6	984.8	1030.3	908.4	888.9	839.8	767.6	1022.6	1420	772.9	953.7	845.3	911.3	1185.9	938.7	1242.7	975.2	1041.3
3	Atp5b	8820.8	7267.3	8952	8449.5	8788.6	9109.5	8260.7	8645.4	9147.9	7750.3	9914.2	8344.4	8097.1	8531.2	14333.8	12563.8	11838.2	10160.1	11387.2
3	Tubb5	4491.7	3850.5	4025.5	3158.9	4799.3	5182.7	4400.1	4683.8	4827.8	4056.9	3483.3	3720.8	3802.6	3656.1	3320.4	3438.4	2808.3	2714.3	3021.7
3	Nusap1	26.6	40.4	191.2	36.8	162.4	142.5	195.7	177.3	202.4	59.7	22.2	25.2	28.5	20	34.9	36.2	25.4	15.2	10.5
3	Mxd3	2.7	0	0	0	4.8	13.9	14.3	6	7.3	1.7	0	0.9	0	1.1	5.8	0	0	0	0
3	Bub1b	95.9	144.9	259.3	56	403.2	407.9	426.2	360.7	499.2	71.7	92	54.6	81.2	91.4	311.2	285	216.9	227.8	256.7
3	Uqcr10	24	58.1	47.1	56.8	79.7	104.4	63.4	93.4	68.2	114.4	96.5	80.3	103.2	117.6	81.3	91.2	102.2	74.4	95.6
3	Rangap1	1086.9	1091.5	890.5	646.6	1014.1	869.6	737.6	1036.7	870.5	993.3	1095.7	823	797	762.3	698.8	746.2	714.6	809.6	808.1
3	Hspa8	12771.6	10290.7	11838.2	12637.1	8194	5569	6884.5	6823.1	9668.1	11829.5	12055.6	10775.9	7609.7	7412	12869	11086.4	14379.2	8987.5	12146.9
3	Acat3	18.6	16.8	21	26.4	21.1	10.8	23	21.4	11.5	11.9	10	16.8	8.8	21.7	6.6	8.7	21.3	16.7	5.2
3	Flna	5674.5	4338.1	7998.6	4476.2	5115	6480.6	5906.9	5072	5000.8	4191.8	3513.2	3891.2	3264.7	3353.4	7646.6	6273.2	5714.7	6258	5544.3
3	Ccnb1	5.3	1.7	18.3	5.6	29.6	37	59.4	37.7	43	18.8	1.1	3.3	0	1.1	2.5	6.2	1.4	3	5.2
3	Psmd14	708.6	792.5	738.6	722.6	993.5	845.7	779.6	656.3	853.7	527.4	685.3	679.7	779.4	784	815.8	833.7	717.3	747.3	627.4
3	Kif2c	5.3	10.9	65.5	20.8	70.6	88.6	114.1	70.3	56.6	126.3	75.4	16.3	37.3	13.1	14.9	22.5	6	1.5	3.9
3	Rnpep	3199.6	3372.1	3166.5	3306.8	3365.1	3350.6	3824.9	3624.9	3710.8	3189.9	4344.9	3585.4	3139.6	3484.2	3857.3	3918.4	3857.7	3888.4	3759.1
3	Tubb4b	119.9	104.4	117.9	83.1	109.3	151.4	123.6	75.4	133.2	146.8	133.1	78	118.6	67.9	69.7	50	60.6	54.7	82.5
3	Ccnf	58.6	103.6	91.7	59.1	170.2	166.8	198.9	163.6	245.4	25.6	5.5	34.1	70.3	48	122.8	86.2	125.8	53.2	61.6
3	Pkm	1225.5	1427.5	1490.2	1235.7	1436	1545.9	1444.2	1340.8	1251.3	1718.7	1737.8	1695.4	1547.8	1464.6	1563.5	1519.9	1425	1417.2	1664.7
3	Tuba1c	149.2	91	167.6	79.1	187.7	156.7	229	168.8	142.6	192.9	175.2	79.8	59.3	133.6	273.9	206.2	303.4	189.9	252.8
3	Paics	2552.2	2403.6	2056	1914.4	2279.2	1976.9	1947.3	1884.8	2148	1421.7	1846.4	1903.1	1602.7	1744.4	2487.2	2706	2371.3	2424.2	1942.4
3	Angptl4	8	1.7	5.2	24.8	28.4	2.7	7.1	2.6	4.2	34.1	7.8	0	0	3.4	4.1	3.7	4.6	1.5	9.2
3	Atp5g2	55.9	60.6	68.1	43.2	56.7	55.1	45.2	88.2	48.2	49.5	24.4	59.3	39.5	73.1	57.3	58.7	76.3	75.9	93
3	Sae1	690	739.4	662.6	638.7	741.8	662	714.6	694.8	680.7	877.3	922.7	704.9	691.6	781.7	756.9	743.7	719.7	689.6	719.1
3	Zwilch	18.6	46.3	49.8	23.2	179.9	181.8	166.4	143.1	198.2	37.5	33.3	16.8	65.9	75.4	131.1	107.5	137.4	115.4	104.8
3	H2afv	106.6	106.1	162.4	90.3	131.6	132.9	92.7	122.5	80.8	153.6	112	111.6	96.6	156.5	104.6	158.7	106.4	130.6	78.6
3	Ung	10.7	18.5	10.5	19.2	39.2	108.6	71.3	121.7	65	58	11.1	21	28.5	44	72.2	97.5	68.9	83.5	108.7
3	Snrnp25	42.6	53.1	39.3	43.2	57.3	108.6	100.6	67.7	78.7	133.1	98.7	65.4	76.8	73.7	69.7	87.5	71.2	86.6	64.2
3	Cdc34	109.2	153.3	120.5	139.1	185.9	186	141	196.2	116.4	172.4	170.8	148.4	112	113.6	117.8	111.2	117.9	101.8	138.8
3	Rpl22	921.8	961.8	1021.4	900.8	1147.5	1200.1	1047.3	1054.7	1075.1	1759.7	1420.6	1432.6	1352.4	1652.5	1898.8	2118.5	2189	2115.9	2034.1
3	Kif11	58.6	64.8	523.8	60.7	421.9	345.8	515.7	446.4	662.9	78.5	27.7	42.5	41.7	33.7	115.4	53.7	50.4	47.1	49.8
3	Chaf1a	21.3	27	73.3	12	75.5	139.4	159.2	103.7	154.2	83.6	24.4	14.5	19.8	29.7	113.7	67.5	70.3	51.6	87.8
3	Gpi1	2352.4	2380	2862.6	2260.5	2735.6	2625.8	2522.5	2268.7	2654.6	3580.8	3526.5	2585.6	2289.9	2490.7	4637.4	4455.8	4408.1	4084.4	4644.5
3	Ipo5	3220.9	3065.6	2839.1	2685.7	2842.4	3077.2	3062	3056	3271.3	2374.1	3403.4	3197.1	2852	2927.5	3435.7	3333.4	3161.2	3050	3169.7
3	Fam166a	0	0.8	0	0	1.2	0.4	0.8	3.4	12.6	0	5.5	0.5	4.4	0	10	0	2.3	0	5.2
3	Prc1	85.3	92.6	233.1	109.5	302.4	357.8	377.9	351.3	387	64.9	194.1	61.2	81.2	98.2	98.8	140	115.2	130.6	157.2
3	Pfdn1	63.9	56.4	31.4	49.6	61.6	58.2	45.2	53.1	34.6	70	47.7	51.3	79	64	80.5	67.5	74	63.8	49.8
3	Hmgn2	141.2	123	196.4	185.4	233	138.6	130.7	189.3	159.4	180.9	161.9	155.9	116.4	201	112	150	142.9	153.4	178.1
3	Rad51ap1	8	27.8	49.8	32	103.2	86.7	117.3	47.1	96.5	10.2	22.2	31.3	26.3	30.3	15.8	30	29.6	21.3	22.3
3	Arpc2	6505.7	6513.5	6199.3	7363.3	8365.4	7880.2	7428.8	7549.7	8228.1	6134	7177.2	7175.6	7201.3	7048.9	10246.6	9151.6	8658.1	8343.5	9790.6
3	Cdc23	2003.4	2024.6	1946	2128.6	1734.2	1813.6	2067.7	2073.3	1920.4	1437.1	1987.3	2091.7	1971.6	1826	2327.8	2361	2221.4	2372.6	2136.3
3	Kars	732.6	738.6	644.3	591.5	653.7	677.4	617.9	520.9	700.6	675.9	602.2	567.2	671.8	592.1	836.5	653.7	632.7	593.9	615.6
3	Rpa1	783.2	683	853.8	685	866.8	769.1	926.9	744.5	912.5	537.6	662.1	757.6	682.8	629.2	867.2	816.2	759.9	721.5	708.6
3	Abhd17a	117.2	56.4	89	79.9	104.4	102.4	57.8	70.3	53.5	157	125.3	55.5	48.3	94.2	94.6	78.7	98.1	127.6	77.3
3	Ezh2	482.2	432.9	741.2	442	738.8	786.4	930.9	985.3	833.8	529.1	593.3	532.6	575.2	587.6	1196.7	1004.9	1002.2	969.1	975.8
3	Cbx5	2472.3	2029.7	2121.4	2389.9	2777.8	2888.1	2774.4	2809.3	3472.7	1633.4	1808.7	1971.3	1932.1	1811.8	2797.5	2981	2713	2725	2533.1
3	Hmmr	13.3	21.1	89	33.6	285.5	240.3	263	343.6	416.4	68.3	25.5	8.9	11	2.9	21.6	5	16.7	6.1	6.5
3	Cenpn	24	60.6	60.2	23.2	45.9	62	46.7	81.4	49.3	44.4	15.5	35	28.5	20.6	24.1	20	26.8	28.9	34.1
3	Taldo1	554.1	614.8	733.3	593.9	603.6	640.9	568.8	472.1	518.1	809	811.8	652.1	612.5	630.4	561.8	649.9	624.4	581.7	759.7
3	Ccnd3	3015.8	2623.4	2794.5	2614.6	3157.5	2091.3	2377.5	2054.5	3186.4	2993.6	3272.6	2195.3	2977.1	3296.3	2439	3028.5	2978.5	3581.6	2415.2
3	Atad2	1233.5	861.6	1204.8	964.8	1810.8	1261.7	1495.7	1359.7	1792.5	1237.4	936	907.4	928.7	847.4	1821.6	1704.8	1792.7	1523.5	1548.2
3	Rpa2	183.8	203	201.7	186.2	266.8	220.7	271.7	259.6	315.7	276.5	235.1	180.6	263.5	225.5	208.3	231.2	224.3	194.4	192.5
3	Cdca5	10.7	8.4	86.4	41.6	29.6	54.3	47.5	64.3	55.6	34.1	6.7	20.1	15.4	25.1	60.6	30	49.5	33.4	30.1
3	Rps26	63.9	75.8	62.9	62.3	117.1	120.2	59.4	84	90.2	233.8	208.5	137.2	202	181.6	240.7	325	305.3	267.3	237.1
3	Mcm3	1039	1033.4	950.7	1102.3	1293.5	1392.6	1737.4	1343.4	1341.5	1157.2	1243.2	1026	1209.7	1040.9	1302.1	1158.6	1010.1	1081.5	1184
3	Hdgf	676.7	768.9	576.2	552.3	569.8	691.3	427.8	681.1	588.4	720.2	894.9	658.6	645.5	616.1	585.1	736.2	669.7	666.8	669.3
3	Tcf19	45.3	12.6	13.1	20.8	50.7	77.8	87.9	60.8	67.1	44.4	2.2	6.5	8.8	14.8	39	13.7	25.4	9.1	31.4
3	Tmpo	1702.4	1692.8	1904.1	1689.7	1860.9	1832.1	2074.9	2213.8	2069.3	1614.6	1666.8	2019.8	1714.7	1769.5	2209.2	2203.5	2302.3	2108.3	1819.3
3	Rcc2	1870.2	1972.4	1699.8	1394.8	1614.7	1572.9	1476.7	1788	1617.3	2155.6	1866.4	1656.2	1438.1	1561.1	1667.2	1817.3	1675.6	1783.2	1983
3	Eif3h	876.5	1135.3	843.3	944	1070.8	1019.8	922.2	1133.5	1090.8	1618	1460.5	1319.2	1207.5	1390.9	2343.6	2207.3	2177.9	1860.7	2043.3
3	Itgal	8	50.5	285.5	34.4	254.1	251.9	126.8	173.9	169.9	396	205.2	91	122.9	83.4	5833.3	5583.2	5367.8	4591.7	4926.1
3	Hnrnpa3	682	736.9	733.3	803.3	833.6	656.3	831.8	720.5	855.8	699.8	646.5	869.6	755.3	759.4	726.1	908.7	904.2	929.6	919.5
3	E2f8	32	40.4	487.1	51.2	252.9	332	301	373.5	328.3	128	15.5	26.6	28.5	32	244.8	242.5	188.7	139.7	138.8
3	Elavl3	8	46.3	52.4	20	8.5	21.2	15.1	20.6	22	81.9	62.1	33.1	39.5	43.4	12.4	3.7	19.4	47.1	9.2
3	Tubb2a	508.8	312.5	319.5	396.5	361.6	315.4	432.6	318.7	341.9	445.5	316.1	300.6	318.3	255.2	373.4	285	328.4	249.1	313
3	Tomm70a	1486.6	1238.9	1251.9	1171.8	1358.7	1421.1	1309.6	1192.6	1268	945.5	1157.8	1211.3	898	1054.6	1429.1	1303.6	1139.1	1090.6	1301.9
3	Ncapd2	242.4	228.2	489.8	256.6	612.7	562.3	606.9	559.5	716.4	303.8	176.3	217.5	263.5	263.2	396.7	388.7	284	279.5	281.6
3	Fyn	365	379.8	337.9	350.9	578.3	543	487.2	528.6	525.5	471.1	515.7	564.8	472	526.5	205	256.2	203	262.8	213.5
3	Topbp1	1635.8	1408.1	1676.2	1518.7	2005.2	2457.5	2232.5	2123.9	2070.4	1017.2	1758.8	1671.1	1532.5	1585.1	2393.4	2642.2	2303.3	2295.1	2391.7
3	Sox11	8	7.6	15.7	6.4	4.8	3.5	7.1	6.9	4.2	30.7	18.9	4.2	11	20.6	3.3	1.2	0.5	0	1.3
3	Ezr	285.1	167.6	413.8	257.4	257.7	287.3	225	173.9	283.2	455.7	377	264.2	199.8	189.6	753.5	746.2	738.6	733.6	779.3
3	Hmgn1	663.4	696.5	589.3	733.8	770.2	655.1	602.9	710.2	701.7	957.5	727.5	680.6	717.9	884.5	780.1	864.9	839	811.1	741.3
3	Ndufa8	90.6	118.7	104.8	133.5	170.2	174.1	93.5	115.7	108	261.1	161.9	168.5	173.4	208.4	158.5	131.2	142.9	153.4	155.9
3	Nudc	261.1	280.4	332.6	282.2	267.4	271.5	274.1	197.9	274.8	276.5	493.5	313.7	234.9	336.3	256.4	246.2	273.3	200.5	265.9
3	Psmc1	996.4	1018.2	880	757.7	988.7	1022.5	953.9	851.6	1070.9	803.9	1013.6	898.1	797	923.9	834.9	739.9	838.1	735.2	833
3	Ckap2	8	42.1	39.3	12	66.4	113.2	140.2	122.5	217.1	41	35.5	12.6	11	8	34.9	33.7	24.1	19.7	13.1
3	Ahcy	10.7	27.8	7.9	8	12.7	24.3	30.9	20.6	16.8	3.4	13.3	21.5	22	24.6	20.7	22.5	33.8	30.4	26.2
3	Npm1	1729	1876.4	1639.5	1222.1	1551.3	1622.2	1536.1	1651	1698.1	1659	2049.4	1748.6	1679.6	1871.1	3260.6	3368.4	2960.5	2697.6	3751.2
3	Haus4	125.2	160	107.4	96.7	195.6	150.6	130.7	167.1	117.5	126.3	138.6	104.1	127.3	174.7	194.2	223.7	217.8	240	214.8
3	Lamtor2	370.3	400.9	251.4	398.1	351.9	391.3	289.2	421.5	377.6	677.6	624.3	432.7	498.4	447.1	398.3	501.2	595.2	606.1	554
3	Hnrnpm	4843.3	4954.6	5568.1	4858.2	5246.6	4987.1	5008.5	5065.1	4964.1	4852.3	5606.9	5836.8	5515.1	5443.3	5756.1	5390.7	5881.2	5860	6188.7
3	Pabpc1	14844.3	16918.8	16913.9	14826.5	18509.7	18172	17076.7	17108.4	19678.2	19388.6	22617.4	23387.8	21430.4	21701.1	23382	22606.6	19597.7	17880.8	23882.5
3	Dnmt1	2006.1	2093.7	2684.5	1569.9	2129.5	2486	2499.5	2216.4	2507.8	1438.8	1623.5	1965.2	1670.8	1512	2756.9	2666	2210.8	2220.7	2758.4
3	Snrnp200	6316.6	6543	6655	5188.3	5699.9	6274.9	6452	6441	6714.6	4679.9	5160	6536.5	4948.7	4667.9	7796.8	6841.9	6707.2	6333.9	7009.9
3	Vcp	924.4	1169.8	935	851.3	973.6	1019.4	834.2	1038.4	825.4	908	993.6	891.6	869.4	788	885.5	832.4	707.2	795.9	871
3	Pbk	5.3	3.4	49.8	4	70	72.8	93.5	137.9	154.2	0	6.7	0	2.2	1.1	1.7	6.2	6	3	6.5
3	Bysl	247.8	220.7	282.9	290.9	226.4	243.4	356.5	345.3	282.1	146.8	250.6	223.1	217.4	199.3	212.5	137.5	126.3	135.2	148
3	Sf3b4	396.9	412.7	230.5	234.2	293.4	367.8	214.7	277.6	240.2	334.5	297.2	282.4	219.6	262.1	200.8	193.7	202.6	214.2	180.7
3	Polr2m	807.2	757.1	688.8	721	680.9	643.9	521.3	789.1	752	655.4	768.5	634.8	720.1	716.6	874.7	821.2	880.6	876.4	825.2
3	Thoc3	325	284.7	322.1	243	190.7	213.7	327.2	242.5	292.6	244.1	310.5	297.8	281	322	318.7	256.2	313.1	349.4	319.6
3	Ptma	857.8	722.6	594.5	363.7	405.6	462.9	330.4	389.8	527.6	904.6	746.3	809	595	599	611.6	682.4	499	449.6	578.9
3	Dhx9	12574.5	7246.2	9227	6899.7	10464.2	9920.2	8294.7	7968.6	11181.6	7787.9	8849.6	8580.1	9186	10830	15141.3	15931	12809.5	14074.4	14123.4
3	Kif4	18.6	43.8	138.8	26.4	173.8	171	206	221	283.2	1.7	16.6	2.3	4.4	2.3	29.9	22.5	9.7	22.8	11.8
3	Stip1	2725.4	2556.1	2891.4	2188.5	1963.5	1478.9	1385.6	1199.4	1669.7	3481.8	2700.3	2214.5	1894.7	1690.7	2175.1	1759.8	2702.4	1570.6	2374.6
3	Sfxn1	532.8	537.3	544.8	598.7	546.9	604.3	719.4	651.1	687	568.3	674.3	595.2	584	666.9	866.4	788.7	548.1	628.8	724.3
3	Fignl1	16	55.6	44.5	14.4	134.6	171.4	136.3	243.3	169.9	17.1	15.5	31.3	48.3	91.4	82.2	73.7	74.9	88.1	85.1
3	Bag1	1318.7	1533.6	1286	1134.2	1669.6	1918.7	1384.8	1613.3	1646.7	1821.1	2225.7	1871.4	1844.2	1904.8	1706.2	1672.3	1516.5	1531.1	1912.3
3	Slc1a5	87.9	117.1	125.7	125.5	128	134.8	97.4	146.5	121.7	175.8	366	170.4	171.3	162.7	619.9	608.7	728.4	636.4	691.6
3	Actn1	895.1	872.5	1411.7	599.5	799.2	796.5	843.7	739.4	890.5	476.2	194.1	310.4	375.4	265.5	337.8	248.7	297.9	205.1	349.7
3	Lsp1	1020.3	1181.6	1278.1	1026.3	1323.1	1513.2	1253.3	1083.8	1323.6	1457.6	1458.3	1687	1385.4	1661.6	2393.4	2408.5	2733.9	2246.5	2484.7
3	Nuf2	24	41.3	120.5	25.6	190.7	163.3	176.7	100.2	214	22.2	37.7	11.2	15.4	14.3	28.2	31.2	27.8	34.9	18.3
3	Hnrnpa1	1217.5	1335.7	956	1156.6	1262.8	1355.7	1245.4	1290.3	1329.9	1080.4	1242	1619.3	1530.3	1498.9	1456.4	1572.4	1473.5	1573.6	1596.6
3	Dynll2	338.3	302.3	204.3	311.7	338.6	322.7	281.2	313.6	290.5	592.2	458	439.7	441.3	388.3	252.3	255	302	300.7	410
3	Oaz1	1084.3	1064.5	1094.8	988.8	1390.7	1353	1075.9	1320.2	1061.4	1739.2	1637.9	1711.3	1710.3	1686.1	1345.2	1697.3	1650.7	1581.2	2005.3
3	Gyg	618.1	589.5	654.8	601.9	693.5	590.8	580.7	619.4	544.3	575.2	573.3	643.2	529.1	597.8	805.8	721.2	654.9	789.8	1028.2
3	Idh2	1039	1354.2	1092.2	1238.9	1162.6	1141.9	1136.9	992.1	969.1	761.2	998.1	837.4	856.3	758.8	1068.1	831.2	742.3	881	751.8
3	Timeless	63.9	17.7	83.8	29.6	106.2	154.8	175.1	130.2	115.4	49.5	12.2	30.8	17.6	30.8	59.8	67.5	54.1	85.1	43.2
3	Atic	1310.7	971.9	1160.2	875.2	1050.9	1198.5	1209.7	1343.4	1324.7	1247.6	1436.1	1371.9	1326.1	1205.4	1349.4	1514.9	1453.2	1339.7	1731.5
3	Bri3bp	474.2	420.3	385	418.8	454.5	371.7	437.3	455.8	416.4	481.3	507.9	479.9	614.7	440.2	424.1	453.7	426.4	419.2	500.3
3	Atxn10	1204.2	1176.5	1385.5	1053.5	947.7	942.8	1143.2	1198.6	1176.8	867	1082.4	1180.5	1126.3	1060.3	869.7	1009.9	764.1	877.9	822.5
3	Kif23	5.3	25.3	220	60.7	255.3	214.9	259.9	282.7	380.7	105.8	13.3	18.7	2.2	32.5	78	68.7	59.2	53.2	57.6
3	Pola2	317	386.6	366.7	320.5	436.4	490.3	415.9	308.4	336.7	356.7	371.5	329.6	322.7	363.2	433.2	416.2	398.7	376.7	495.1
3	Rpl4	4164	5043.9	4360.7	4441.8	5366.7	5268.2	4547.4	4201.5	4475.4	6564.1	6771.3	5889.5	5714.9	6475	11721.3	10529	9864.3	8197.6	9269.3
3	Impa2	53.3	27.8	39.3	44	35	52	70.5	55.7	40.9	49.5	51	36.4	26.3	35.4	112.9	103.7	83.7	88.1	98.2
3	Pdk3	479.5	345.3	371.9	266.2	290.3	292.3	348.6	264.7	344	326	318.3	299.2	272.2	311.2	288	332.5	245.6	264.3	246.2
3	Cfl1	1587.8	2060	1474.5	1483.5	2020.9	2242.6	1632	1741.8	1506.1	2164.2	1928.5	1806	1870.6	1914.5	1410.8	1674.8	1456	1449.1	1638.5
3	Rpl41	125.2	168.4	131	122.3	274	259.6	189.3	207.3	176.2	518.9	348.2	273.5	259.1	419.7	313.7	403.7	389.9	358.5	455.8
3	Prkar2a	1579.8	1650.7	1733.8	1456.3	1826.5	1527	1414.9	1498.5	1799.8	1870.6	1879.7	1969.4	1793.7	1926.5	1879.7	1819.8	1772.3	1515.9	1649
3	Dlgap5	5.3	31.2	112.6	24	126.2	100.5	153.7	91.7	162.6	51.2	0	16.3	13.2	8.6	27.4	18.7	15.7	28.9	17
3	Anln	101.2	170.1	484.5	171.1	495.6	709.4	626.7	594.6	770.9	268	333.8	258.1	252.5	207.3	1135.3	976.2	871.8	840	916.8
3	Cenpm	0	2.5	2.6	2.4	13.3	9.2	10.3	1.7	13.6	0	0	0	0	0	0	2.5	6.5	4.6	0
3	Eif4a3	1281.4	1215.3	1160.2	1073.5	1107	1180	1178.8	1163.5	1125.4	860.2	1184.4	1085.3	994.6	1101.4	1189.2	969.9	1131.7	1064.8	1043.9
3	Slc43a3	178.5	173.5	466.2	191.8	496.8	545	609.2	480.6	534.9	143.4	265	252.1	191	243.2	175.1	226.2	154.5	223.3	184.7
3	Urm1	303.7	251	217.4	310.9	254.7	313.5	228.2	466.9	326.2	361.8	306.1	324.9	395.2	394.6	399.2	332.5	397.8	451.1	366.7
3	Rpl19	21.3	38.7	49.8	38.4	45.9	28.5	46.7	47.1	48.2	47.8	57.7	38.7	50.5	61.7	52.3	77.5	44.4	50.1	60.2
3	Cdc25a	330.3	236.7	364.1	240.6	237.2	303.1	290	307.6	279	353.3	329.4	311.4	276.6	274.1	265.6	280	278.4	300.7	256.7
3	Suv39h1	343.7	267.8	408.6	358.1	383.3	375.5	437.3	358.1	442.6	479.6	267.3	310.4	379.8	456.8	575.9	561.2	600.3	519.5	615.6
3	Cep55	13.3	5.1	23.6	0.8	76.1	69.7	84	37.7	68.2	8.5	0	8.4	19.8	14.8	21.6	16.2	10.6	22.8	30.1
3	Ccne2	29.3	66.5	83.8	24.8	79.7	67.8	130.7	63.4	61.9	35.8	13.3	19.6	13.2	17.1	31.5	15	13.4	27.3	26.2
3	Pa2g4	2365.7	2284	2270.7	2190.9	2289.5	2541.5	2337.9	2661.9	2603.2	2384.3	2140.3	2265.8	2489.7	2161.8	2512.1	2589.8	2450.3	2413.6	2526.6
3	Top1	4363.8	4234.5	3871	3564.1	4033.9	3106.9	3051.7	3257.4	3578.6	3104.6	3812.6	3416.5	3651.1	3103.3	3870.6	3824.6	3862.8	3413	3722.4
3	Neil3	2.7	26.1	183.3	5.6	242.7	230.3	187.8	142.2	371.3	39.3	0	0.5	2.2	1.7	24.9	15	6	9.1	2.6
3	Hsp90aa1	2227.2	1270.9	1854.3	3041.4	1140.8	876.6	1075.1	1210.6	1984.4	1624.8	2087.1	1443.8	840.9	1008.4	1213.3	1429.9	1826	1840.9	1507.6
3	Ube2s	8	13.5	0	8.8	9.1	8.9	7.1	19.7	11.5	17.1	22.2	4.2	6.6	5.1	4.1	15	8.8	19.7	17
3	Dhx15	5211	4315.4	3957.4	3664.1	4233.7	4041.6	4029.3	4264	4385.2	3946	3646.3	4671.7	3960.7	3990.1	4156.9	4909.5	4429.4	4415.5	4303.9
3	Prim1	101.2	73.3	154.5	91.1	277.1	307.3	354.9	278.4	349.3	196.3	106.5	100.4	149.3	137.6	242.3	211.2	301.1	221.8	206.9
3	Rfc2	309	357.9	426.9	370.9	350.1	383.2	397.7	443.8	358.7	522.3	319.4	381.8	349.1	504.2	639.8	579.9	636.9	499.7	534.4
3	Ubap2	1686.4	1782.9	2142.4	1638.6	2073.4	2099.4	1962.4	1807.7	1977	1725.5	1655.7	1687	1800.3	1991.6	2444	2442.3	2056.3	2023.2	2475.5
3	Dbf4	295.7	283	311.7	302.9	391.7	250.7	374.7	298.1	306.3	450.6	328.3	278.2	307.4	279.2	526.1	482.5	518	521	395.6
3	G6pdx	2770.7	2770.8	3905	2377.2	2533.4	2482.2	2390.2	2574.5	2655.6	3085.8	2755.8	2657.5	2643.4	2611.1	3512.1	2981	3420.2	3300.6	3291.5
3	Hn1l	564.8	636.7	599.8	528.3	639.2	600.4	587	579.2	590.5	524	582.2	564.8	573	576.1	527	619.9	538.8	569.6	596
3	Eif1ad	714	696.5	670.5	569.1	620.5	680.5	666.3	637.4	616.7	669	490.2	545.2	562.1	581.3	426.6	355	428.3	356.9	320.9
3	Eif4b	5352.2	5601.4	4824.3	4316.3	5506.1	5699.9	5657.4	5173.9	5893.4	5652.7	6660.5	5934.4	5319.7	5968.6	10561.9	10551.5	9053.5	7865	10040.8
3	Cct8	4150.7	3389	2928.1	3107.7	2885.3	2796.4	2913.1	2871.8	3369.9	2744.4	3279.2	3484.6	2799.3	2801.9	3849	3134.7	4229.1	3265.7	3586.2
3	Cdca7l	8	8.4	49.8	16.8	42.9	42.4	44.4	47.1	58.7	22.2	18.9	40.1	59.3	56.5	188.4	208.7	168.8	214.2	210.9
3	Cct7	2091.3	1938.7	2291.7	1832.8	1626.7	1386.9	1597.1	1383.6	1601.6	2696.7	1970.6	1738.3	1721.3	1961.9	1787.6	1624.8	1953.2	1640.4	1477.4
3	Kif20a	24	32.8	57.6	32	54.3	66.2	49.1	82.2	86	58	27.7	24.3	22	14.8	27.4	25	21.7	19.7	30.1
3	Eef1g	463.6	409.3	421.7	401.3	501	563.4	391.4	457.5	510.8	515.4	454.7	516.7	518.1	519.6	646.5	792.4	677.6	683.5	732.2
3	Nup210	325	414.4	468.8	340.5	615.7	613.5	841.4	574.9	753.1	571.8	331.6	648.4	933.1	585.3	1461.4	1368.6	1240	1277.4	1374
3	Cse1l	3487.3	3030.2	2849.5	2297.2	2445.8	2595	3059.6	2721.9	2687.1	1653.8	2219	2271.9	1969.4	2166.3	3009.2	3189.7	2905.4	2843.4	2589.4
3	Srsf1	4379.8	3630.7	3692.9	4082.9	3490.7	2845.7	3651.4	3620.6	2943	2758.1	3122.8	2995	2931	2735.1	5032.4	4800.8	4495.5	4760.3	4552.8
3	Samm50	1057.6	1063.7	1186.4	1026.3	946.5	1029.8	1091.7	1025.5	1103.4	1153.8	1113.4	1049.8	1020.9	1010.1	1127	1138.6	1092	956.9	1147.4
3	Psmd1	5195	4633.7	4879.3	3705.6	4208.4	5122.6	4755.8	4797.8	4821.5	2623.3	3661.8	3944.9	3848.7	3410	4098.8	3912.1	3512.7	3440.4	3802.3
3	Ccne1	18.6	8.4	5.2	20.8	31.4	38.9	74.5	44.6	23.1	3.4	0	0.5	2.2	4	2.5	5	11.1	22.8	18.3
3	Usp1	642	602.2	670.5	619.5	590.9	593.9	602.1	535.5	651.3	529.1	597.7	535.9	507.2	425.4	668.1	618.7	667.9	539.2	529.2
3	Acat2	93.2	78.3	68.1	57.6	93	78.2	102.2	48	52.4	59.7	46.6	42.9	68.1	87.9	109.5	83.7	88.8	95.7	68.1
3	Rad21	5845	6068	4696	4592.9	5684.2	5520.9	5402.3	5568.9	6018.2	4183.2	5611.4	6453.4	5348.3	5373.6	5346.1	5013.3	5117.1	5004.9	5307.2
3	Spdl1	74.6	88.4	117.9	59.9	170.8	98.6	170.3	135.4	151	81.9	99.8	97.1	68.1	77.1	126.1	121.2	118.9	118.5	68.1
3	Rcc1	250.4	192.9	204.3	202.2	240.2	312	274.9	360.7	224.5	247.5	189.6	176.9	195.4	187.3	239	280	158.6	179.2	163.7
3	Usp14	1880.8	1718.9	1296.4	1414	1756.5	1604.1	1752.4	1668.1	1787.2	1416.6	1883	1737.4	1365.6	1331	1378.4	1932.3	1814.4	2024.7	2132.3
3	Melk	2.7	4.2	28.8	1.6	41.6	45.4	55.5	45.4	56.6	10.2	3.3	0	4.4	0	25.7	5	12.5	1.5	5.2
3	Smc3	6503	5822.1	5861.5	4596	5725.9	5765.4	5777	5460.9	6604.5	4388	5367.4	5759.3	5405.4	4996.2	7210	6340.6	6267.4	5361.8	6293.5
3	Myo1h	0	1.7	0	0	4.2	1.5	0	0	4.2	13.7	0	0.5	0	0	0	0	0.9	0	5.2
3	Cdca2	24	34.5	94.3	39.2	225.8	187.6	191.7	187.6	267.5	29	41	43.4	28.5	28.5	145.2	72.5	77.7	79	83.8
3	Vps35	3580.5	2845.8	3344.5	2872.7	2918.5	2504.1	3593.6	2687.6	2910.5	1423.4	2008.3	2423.1	1868.4	2120.1	3328.7	2642.2	2772.2	2270.8	2506.9
3	Kctd10	394.3	455.6	345.7	441.2	379.1	498.7	421.5	447.2	394.4	512	471.3	433.2	399.6	430.5	594.2	559.9	567	540.7	538.3
3	Lig1	460.9	549.1	822.4	454	753.3	918.2	835.8	764.2	706.9	539.3	449.1	522.8	443.5	552.7	757.7	708.7	875.1	764	737.4
3	Wdr1	3660.5	3640	3713.8	2780	2756.7	3234.7	3406.6	3200.8	3210.5	2599.4	2875.5	2999.2	2847.6	2692.8	2745.3	2627.3	2507.2	2197.9	2541
3	Larp7	551.5	519.6	555.2	407.6	455.1	584.2	466.6	616	549.6	575.2	588.9	732.4	564.2	579	580.9	563.7	668.8	709.3	679.8
3	Dap3	402.3	405.1	544.8	504.4	438.2	410.2	434.1	411.2	363.9	455.7	502.4	471.9	419.3	527	566	480	503.2	452.6	442.7
3	Wee1	16	2.5	41.9	23.2	86.3	128.2	109.3	110.5	101.7	42.7	66.5	7.5	4.4	21.1	124.5	83.7	119.3	66.8	58.9
3	Evi2b	0	5.1	2.6	3.2	4.2	1.9	2.4	1.7	2.1	0	0	3.3	8.8	0.6	2.5	2.5	0.9	4.6	1.3
3	Spag5	8	22.7	128.3	32.8	161.8	83.2	150.5	98.5	157.3	92.2	3.3	0.5	26.3	9.1	34.9	36.2	33.3	39.5	17
3	Nutf2	79.9	64	68.1	87.1	71.2	41.2	62.6	54	86	71.7	56.6	66.8	48.3	56	30.7	40	55	56.2	56.3
3	Sys1	261.1	245.1	241	192.6	250.5	232.6	182.2	137.9	237	351.6	306.1	198.9	292	276.9	234	273.7	289.1	226.3	301.2
3	Slc16a10	1209.5	1148.7	843.3	708.2	930.8	1296.4	1361.9	1109.5	1097.1	1165.7	1086.8	1086.2	955	825.7	1901.3	1889.8	1602.1	1725.5	1904.4
3	Mien1	93.2	114.5	55	124.7	138.8	125.2	130.7	106.2	117.5	244.1	226.2	99	118.6	146.7	200.8	156.2	224.8	259.7	191.2
3	Ssrp1	2464.3	2315.2	2459.3	1786.5	2112	2142.5	2195.3	2137.6	2227.7	2372.4	2153.6	2507.2	2254.8	2226.3	2474.7	2228.5	2125.2	2275.4	2398.2
3	Bard1	42.6	80.9	86.4	84.7	141.2	140.6	147.4	152.5	129	97.3	33.3	98	98.8	75.9	71.4	70	50.4	39.5	57.6
3	Cox6c	250.4	267.8	191.2	271.8	386.3	346.2	297.9	423.2	373.4	564.9	557.8	418.7	568.6	551	397.5	465	601.3	537.7	538.3
3	Sgol1	8	29.5	28.8	16	73	64.3	52.3	90.8	91.2	8.5	16.6	22.4	19.8	8.6	18.3	11.2	28.2	16.7	2.6
3	Uap1l1	831.2	785.8	785.7	653.8	966.4	906.2	855.6	873.9	870.5	1230.6	1025.8	866.4	737.7	1020.4	1373.5	1416.1	1524.4	1563	1456.5
3	Hsph1	10056.9	6004	5536.7	6240.2	4967.7	1550.9	2058.2	2219	4086.3	13220.5	8335	5320.1	3807	3448.8	4875.6	4429.6	9998.9	4146.7	5670
3	Fasn	937.8	736.1	969.1	745	1061.8	1406.5	1204.2	999.8	1036.2	1121.3	1233.2	917.7	1058.2	810.8	891.3	1002.4	931	651.6	947
3	Paox	29.3	51.4	55	57.6	99	77.8	53.1	105.4	78.7	70	83.2	55.1	39.5	64.5	366.8	306.2	353.4	338.7	446.6
3	4930579G24Rik	32	23.6	15.7	16	36.8	42.4	65.8	23.1	70.3	35.8	10	16.3	28.5	12	22.4	43.7	23.1	22.8	28.8
3	Ncapg2	207.8	154.1	413.8	180.6	600.6	658.2	614	630.6	756.2	151.9	257.3	357.1	250.3	241	1635.7	1364.9	1212.7	1324.5	1163.1
3	Cnot6	1867.5	1582.5	1299.1	1514.7	1617.1	1516.6	1775.4	1640.7	1647.7	1056.5	959.3	1471.8	1449	1488	1674.7	1814.8	1464.3	1499.2	1583.5
3	Gtse1	18.6	23.6	47.1	22.4	268.6	178.3	191.7	185.1	134.3	6.8	13.3	18.2	6.6	22.8	25.7	27.5	15.7	18.2	40.6
3	Eif4g2	31462.9	30427.5	30902.4	29654.5	26027.1	24359.5	27409.8	25328.9	30269.3	21033.9	23968.1	26176.9	23656.7	23327.3	25522.3	22875.3	23058.6	20428	23543.3
3	Ncaph	932.4	677.1	822.4	788.1	833.6	769.5	735.2	866.2	776.1	382.3	279.5	580.2	573	608.1	265.6	345	222.9	253.7	331.4
3	Whsc1	3106.3	2887.9	2881	3013.4	3896.9	3715.7	4324.8	4040.4	4133.4	2671.1	3243.7	3411.8	3242.8	3396.3	4176	4525.8	3821.2	4078.3	4170.3
3	Traip	2.7	8.4	23.6	4.8	14.5	26.6	28.5	28.3	44.1	13.7	14.4	12.6	13.2	18.8	24.1	18.7	26.8	28.9	26.2
3	Ywhae	8128.1	9362.6	8383.6	6841.3	8502.5	8363.9	7539.7	8399.6	7845.3	8668.6	9676.8	9535.7	8433	8249.7	5737	6541.9	5815.5	6340	6541
3	Rbbp4	2933.2	2429.7	2244.5	2556.2	2581.6	2348.5	2440.1	2748.4	2655.6	2210.2	2846.7	2517.9	2322.9	2461	2325.3	2192.3	2437.4	2557.9	2195.2
3	Caprin1	14847	13485.2	12592.5	11426.2	12135	12531.8	13882.4	13117.7	14091.1	9371.7	11891.4	13348	11392.5	10808.9	15218.4	14671.1	13505.6	12077	14794
3	Raly	719.3	694	468.8	649	601.2	665.9	630.6	583.4	709	850	694.2	633	698.2	784	689.6	806.2	647	682	793.7
3	Eftud2	1310.7	1296.1	1244.1	1039.9	1317.1	1378	1353.1	1387.9	1301.6	1133.3	1010.3	1262.2	1323.9	1022.1	1444	1563.6	1429.6	1275.9	1318.9
3	BC030867	2.7	3.4	0	11.2	36.8	39.3	45.9	58.3	66.1	0	1.1	4.7	2.2	0.6	0	1.2	1.9	3	2.6
3	Apex1	74.6	81.7	34	61.5	111.1	93.2	89.5	49.7	62.9	73.4	75.4	56.5	94.4	77.1	27.4	45	45.8	66.8	49.8
3	Mybl2	18.6	23.6	83.8	25.6	41.6	75.5	43.6	30	42	131.4	3.3	17.3	4.4	22.8	27.4	25	19.4	30.4	53.7
3	Dtl	2.7	16.8	99.5	20	216.7	301.2	228.2	202.2	248.6	15.4	44.4	0.5	0	10.3	39.8	31.2	18	28.9	26.2
3	Cenpe	55.9	80	369.3	103.9	487.7	484.9	572	439.5	666	80.2	154.1	113.9	70.3	110.8	297.9	262.5	344.1	309.9	193.8
3	Tubg1	514.2	283	220	287.8	325.3	234.2	284.4	268.2	244.4	278.2	263.9	212.9	248.1	299.2	176.8	196.2	222.9	191.4	191.2
3	Gspt1	4374.4	4257.3	3541	2898.3	2762.7	2714.8	3085	2753.6	3043.7	2619.9	2693.7	2737.7	2098.9	2902.9	1266.4	1637.3	1658.1	1757.4	1837.6
3	2700060E02Rik	404.9	384	296	330.9	357.9	370.1	379.5	394.1	430	419.9	442.5	358	305.2	448.8	507.9	415	494	513.4	447.9
3	Ints8	1601.1	1450.3	1715.5	1725.7	1390.7	1101.9	1402.3	1483.9	1366.6	1519	1464.9	1396.2	1541.3	1339.5	1772.6	1544.9	1639.1	1771.1	1325.5
3	Grhpr	90.6	74.1	52.4	91.9	53.1	65.1	40.4	57.4	85	56.3	118.7	54.6	65.9	68.5	71.4	88.7	88.3	59.2	96.9
3	Smyd2	45.3	31.2	44.5	41.6	43.5	43.1	23.8	29.1	57.7	18.8	78.7	68.6	15.4	29.7	155.2	93.7	114.2	68.4	85.1
3	Hnrnpa0	1065.6	1024.9	990	709	900	882.7	1029.1	744.5	764.6	814.1	868.3	705.8	658.7	681.8	816.6	774.9	681.7	650.1	381.1
3	Cotl1	889.8	864.9	749.1	965.6	1260.9	1207.8	1009.3	1334	888.4	1862.1	1752.2	1583.8	1440.3	1404.6	892.1	1146.1	1101.7	1070.8	1381.8
3	Map1b	447.6	279.6	306.4	478	359.1	233	271.7	235.6	406.9	809	755.2	248.3	311.8	193.6	348.6	172.5	203.5	226.3	199.1
3	Coro1c	2003.4	2020.4	1597.6	1639.4	2210.4	2306.9	2000.4	2039.9	2176.3	2537.9	2410.9	1991.8	1872.8	1886.6	3211.7	3280.9	3078	2831.3	3469.6
3	Hirip3	745.9	642.6	901	780.1	780.5	831.9	746.3	642.6	824.4	966	963.7	685.7	759.6	780	517.8	490	698.8	715.4	707.3
3	Fkbp4	4145.3	4153.7	4130.3	3966.2	3206.4	2496.8	2326	2799	2556	6154.5	5672.4	3738.6	2876.1	3162.2	2797.5	2427.3	3835.1	2513.8	3465.7
3	Aco2	2877.2	2778.4	2943.8	2576.2	2748.2	2880.4	2802.9	2482	2745.8	2520.9	2946.5	2634.1	2529.2	2506.7	2900.4	2779.7	2502.6	2240.4	2725.7
3	Rps16	66.6	49.7	18.3	34.4	64	68.2	33.3	51.4	52.4	63.1	57.7	67.7	65.9	78.2	124.5	155	107.8	69.9	125.7
3	Dnmt3b	492.9	551.6	505.5	350.9	453.9	456	502.3	474.6	466.7	588.8	517.9	548.5	584	519	844	782.4	680.3	682	821.2
3	Pdha1	740.6	602.2	618.1	677.8	656.1	665.9	610	681.1	697.5	467.6	697.5	681.5	678.4	685.2	872.2	868.7	677.1	767.1	788.5
3	Mapk1	2512.2	2517.3	2351.9	2087.8	2202.6	1863.3	2211.9	2220.7	2169	2143.7	1707.8	2144.9	2136.2	2008.7	2163.5	2494.8	2333.8	2298.1	1958.1
3	Hmbs	181.2	146.5	44.5	139.9	106.2	165.2	141.8	130.2	148.9	114.4	118.7	114.8	125.1	133	138.6	113.7	111.9	103.3	129.7
3	Dkc1	1398.6	1332.3	1189.1	1241.3	1265.8	1229.7	1238.3	1305.7	1367.7	827.8	1318.6	1483	1396.3	1276.7	1893	1759.8	1481.9	1561.5	1601.9
3	Nup188	1374.7	1206.9	1275.5	1353.2	1524.1	1562.1	1568.6	1565.3	1450.5	1152.1	1308.6	1350.9	1444.7	1395.5	1717.9	1814.8	1758.9	1547.8	1833.7
3	Blmh	1976.8	2076	1993.1	1849.6	1627.3	1928.4	2161.2	2009.1	1964.5	1862.1	1891.9	1886.3	1795.9	1725.5	1873.9	1908.6	1671.9	1951.8	1945
3	Rpl36a	79.9	76.6	60.2	52.8	86.9	104	54.7	72	61.9	78.5	88.7	77	54.9	117.6	73	72.5	72.2	110.9	90.4
3	Fubp1	5759.8	5994.7	6314.6	5999.6	5017.2	4477.2	5125.8	5388.1	5393.1	4379.5	4445.8	5478.8	5234.1	4995.6	5300.5	5447	5827.1	6842.8	6260.7
3	Tardbp	4627.5	5318.4	5308.8	5851	4565.7	4413.6	4799.4	5668.2	4633.7	4942.7	4840.6	5404.5	5341.7	5573.5	4915.4	5514.5	5945.5	6821.5	6575.1
3	Spc25	26.6	6.7	86.4	24.8	38	19.3	49.9	34.3	59.8	37.5	2.2	15.4	15.4	13.1	29.9	36.2	22.2	24.3	22.3
3	Tmem97	85.3	64	26.2	35.2	47.7	68.6	59.4	76.3	51.4	59.7	47.7	28.5	46.1	47.4	58.1	52.5	45.8	39.5	31.4
3	Ckap5	3825.6	3830.3	3831.7	3021.4	3666.9	3607.5	4023	3788.5	4023.3	1990.1	2732.5	3361.4	2931	2703.1	4006.7	3275.9	3251.4	2927	3311.1
3	Tubb3	16	10.1	7.9	6.4	5.4	20.4	2.4	4.3	0	25.6	18.9	2.3	0	2.9	14.9	1.2	5.6	6.1	9.2
3	Rpl9	967.1	1312.1	1228.3	1028.7	1166.2	1049.5	1184.4	1198.6	1191.5	1220.3	941.5	1205.3	1207.5	1429.8	1117	1197.4	1451.8	1382.2	1220.7
3	Asna1	799.2	926.4	1280.7	1183	1225.3	1088.8	1218.5	1126.6	1142.2	1624.8	1415	1092.3	1152.6	1187.1	1066.4	1148.6	1057.7	1078.4	1160.5
3	Heatr1	3775	3294.7	3216.2	3498.6	3545.6	3300.6	3537.3	3455.3	3778.9	2266.6	3069.6	3571	3049.6	3182.1	3369.3	2973.5	3536.8	2980.1	3261.4
3	Pif1	0	5.1	36.7	2.4	22.9	13.9	32.5	44.6	64	0	0	1.4	0	0	10.8	16.2	0.9	7.6	0
3	Cdc16	1451.9	1291.1	1094.8	1202.2	1213.3	1305.6	1510.8	1636.4	1556.5	974.6	1025.8	1225.8	1315.1	1200.8	1609.1	1428.6	1545.2	1541.7	1153.9
3	Dohh	130.5	205.5	138.8	112.7	138.2	168.7	101.4	132.8	133.2	121.2	206.3	131.2	164.7	132.5	115.4	143.7	113.8	141.3	158.5
3	Ruvbl1	325	288	261.9	219	240.8	298.1	259.1	311	322	213.3	251.7	283.8	311.8	287.2	220.7	256.2	235	230.9	231.8
3	Lyplal1	45.3	58.1	13.1	92.7	61.6	34.3	53.1	65.1	43	27.3	74.3	48.1	85.6	52.5	9.1	15	16.7	7.6	5.2
3	Ccdc58	178.5	224	222.6	186.2	239.6	256.1	203.6	246.7	229.7	134.8	139.7	232.9	226.1	274.6	277.2	282.5	294.2	261.3	335.3
3	Eef1a1	7011.9	7904.8	7718.4	6442.5	7664.7	7479.2	7002.6	6003.2	7225.4	10296.8	10430.9	9496.9	9293.6	10472.6	21495.7	18184.5	17374.4	14440.4	16394.5
3	Tcp1	1808.9	1579.1	1699.8	1599.4	1716.7	1594.8	1792.8	1533.6	1922.5	1868.9	2064.9	1731.3	1738.8	1656.4	2437.4	2189.8	2438.3	2090	1997.4
3	Ccdc50	9953	9062	7888.6	9555	9395.2	8368.5	9026.7	9416.5	9181.5	6168.2	7040.8	10404.4	9269.5	8803.6	8936.2	9922.8	8048.5	7745	8307.9
3	Polr2g	186.5	211.4	251.4	197.4	261.4	206.8	176.7	192.8	214	312.3	247.3	220.8	265.7	304.9	240.7	251.2	267.3	284	259.3
3	Atp5c1	1654.4	1715.5	1671	1706.5	1696.1	1617.2	1397.5	1594.4	1796.7	1886	1751.1	1741.6	1749.8	2063.6	2769.3	2414.8	2273.7	2342.2	2415.2
3	Psmd2	1595.8	1464.6	1574.1	1253.3	1623.1	1554.4	1611.4	1468.5	1651.9	1114.5	1441.7	1580.1	1330.5	1285.9	1488.8	1348.6	1361.6	1333.6	1367.4
3	G3bp1	1340	1109.2	1134.1	935.2	1124.5	1425.4	1342.8	1421.3	1263.8	1094	1268.7	1110.5	959.4	991.2	1224.9	1286.1	1170.1	1146.8	1235.1
3	Pgm2	207.8	263.6	225.2	204.6	160.6	251.9	301	283.6	220.3	140	312.7	231.1	250.3	262.1	286.3	328.7	246.1	340.2	309.1
3	Pygl	309	316.7	1191.7	345.3	263.8	346.6	347.8	269	292.6	547.9	109.8	209.6	116.4	190.1	253.1	293.7	227.1	290.1	335.3
3	Lmnb2	122.5	115.4	138.8	120.7	167.2	140.2	145.8	239.9	114.3	199.7	96.5	166.6	177.8	91.9	127	116.2	130.4	148.9	133.6
3	Got2	258.4	334.4	330	272.6	326.6	350.5	395.3	269	281.1	327.7	275	234.8	272.2	252.9	349.4	333.7	329.3	350.9	386.4
3	Ddx39	588.8	533.1	531.7	570.7	589.7	658.2	604.5	604	639.8	464.2	702	582.6	671.8	727.4	855.6	738.7	885.7	735.2	734.8
3	C330027C09Rik	74.6	69.1	110	53.6	173.2	154.8	189.3	215	243.3	99	49.9	64	68.1	76.5	168.5	157.5	160	126.1	125.7
3	Nsl1	90.6	92.6	159.8	166.3	127.4	131.7	188.6	167.9	114.3	93.9	96.5	130.2	213	117.1	140.3	98.7	121.6	129.1	134.9
3	Nsa2	167.8	191.2	188.6	173.5	205.2	189.9	150.5	171.3	222.4	247.5	236.2	255.8	213	239.2	297.1	365	329.8	343.3	336.6
3	Arl6ip4	410.3	419.4	510.7	421.2	586.7	534.2	393.7	428.4	481.4	592.2	602.2	514.4	592.8	728	559.3	487.5	567	531.6	596
3	Fam120a	4846	5205.6	5591.7	4369	5142.2	4947	5034.7	4464.5	4475.4	5161.2	4750.8	5082.5	4410.8	4684.4	4569.3	5097	4460.8	4725.4	4345.9
3	Trim59	13.3	10.9	23.6	12	21.1	28.1	42.8	39.4	23.1	22.2	31.1	14.5	13.2	8.6	68.1	62.5	56	75.9	62.9
3	Haus5	61.3	62.3	57.6	92.7	118.9	108.6	113.3	72	74.5	97.3	74.3	86.8	101	116.5	217.4	185	190.6	180.8	178.1
3	Cs	3295.5	3314.9	2786.7	2481.9	2631.7	3070.3	2856	2750.2	2833.9	2380.9	2868.9	3024.4	2737.8	2645.4	3158.5	3158.5	2486	2682.4	2622.2
3	Cdc25c	5.3	0	13.1	2.4	5.4	21.6	6.3	30	15.7	0	0	0	4.4	0	0	10	3.7	0	1.3
3	Dna2	74.6	81.7	175.5	142.3	394.2	436.7	369.2	520.9	499.2	634.9	433.6	373.4	375.4	444.2	1712.1	1696.1	1547.5	1427.8	1601.9
3	Eprs	5011.2	4918.4	4604.3	3429.1	3675.4	4553.4	5261.2	4594.7	5063.8	2724	3564.2	4618.9	3668.7	3365.4	4783.5	4948.3	4179.6	4316.8	4462.4
3	Rnf26	146.5	89.3	123.1	93.5	72.4	83.2	76.1	129.4	104.9	114.4	77.6	85.4	94.4	80.5	58.1	47.5	94.8	56.2	53.7
3	Ncbp1	991	947.5	1058.1	856.9	969.4	927.4	1014.9	822.5	958.6	722	848.4	965.3	858.4	960.4	1032.4	908.7	979.1	833.9	909
3	Morf4l1	1100.3	1003.1	950.7	1193.4	1145.7	1130.7	1138.4	1282.6	1215.6	1051.4	840.6	1249.1	1514.9	1290.4	1100.4	1281.1	1119.7	1341.2	1098.9
3	Eif3b	1745	1751.8	1665.7	1438	1440.8	1569	1653.4	1537	1712.7	1684.6	1344.1	1611.8	1192.2	1341.8	1538.6	1482.4	1260.3	1259.2	1639.8
3	Rbm3	964.4	1126	966.4	1209.4	976.6	1101.5	1159	1091.5	1046.7	1189.6	992.5	1202	1179	1193.4	1224.9	1154.9	1595.2	1534.1	1176.2
3	Ndufs5	2.7	16	7.9	15.2	24.7	23.5	8.7	10.3	10.5	22.2	18.9	10.3	22	12	18.3	21.2	22.2	19.7	14.4
3	Wdr26	18113.2	15325.4	17896.1	15254.9	16648.8	14083.9	15896.2	15446.3	15469.2	15278.8	15137.4	13443.2	12174.1	13761.5	13055.8	14284.9	13439.9	13769.1	14297.6
3	E2f6	303.7	254.3	175.5	283.8	391.7	374.7	278.9	376.1	377.6	220.2	266.2	201.2	228.3	295.8	337.8	331.2	503.2	344.8	491.2
3	Rbm38	428.9	415.2	277.6	355.7	415.3	419	262.2	269.9	225.5	401.1	533.4	313.2	274.4	287.8	150.2	165	185	161	216.1
3	Kpna2	114.6	54.7	94.3	64.7	96	85.9	97.4	84	104.9	64.9	73.2	75.2	72.5	87.9	90.5	101.2	77.2	66.8	65.5
3	Vdac3	210.5	218.1	206.9	199.8	173.8	206.4	224.2	262.2	216.1	175.8	179.7	169.9	188.8	203.8	161.8	187.5	231.3	206.6	163.7
3	Dnaja1	5088.4	2380.9	2695	3103.7	1956.9	1040.6	1570.2	1385.4	1933	2894.6	2097.1	1880.2	1455.6	1305.9	2427.4	2054.8	3828.1	2226.7	1973.8
3	Bop1	311.7	347.8	335.2	210.2	312.1	309.6	346.2	316.1	302.1	445.5	410.3	309.5	234.9	247.8	225.7	327.5	272.4	247.6	238.4
3	Sf3b2	3519.3	3735.1	3692.9	2559.4	2869	3223.5	2789.5	3023.5	2959.8	3643.9	3300.3	3610.2	2891.5	3150.2	3139.5	3194.7	3016	2969.5	3448.7
3	2410015M20Rik	93.2	71.6	120.5	111.1	163.6	132.5	107	91.7	87.1	213.3	215.1	172.7	193.2	266.7	114.5	173.7	179.9	185.3	148
3	Wars	1404	1223.7	1207.4	986.4	1110	983.6	1133.7	984.4	1065.6	933.6	1184.4	981.7	1012.1	878.2	841.5	858.7	831.1	718.5	884.1
3	Capn12	0	1.7	0	0	1.2	0	4	1.7	0	0	0	0.5	2.2	0.6	0	6.2	0	1.5	0
3	Tpgs2	378.3	316.7	251.4	292.5	239.6	246.1	270.9	343.6	347.2	290.1	220.7	249.7	215.2	268.9	252.3	271.2	291.8	312.9	262
3	Chek2	309	304	421.7	338.1	434	363.2	353.3	341.8	443.7	346.5	381.5	304.3	333.7	343.7	408.3	445	470.8	349.4	505.6
3	Ctps	178.5	169.3	175.5	171.1	172	288.8	286	287	194	128	183	172.2	144.9	143.9	204.2	150	126.7	120	78.6
3	Hdac9	1364	1008.1	1251.9	1074.3	1235.6	1079.9	1235.1	1160	1088.7	978	1378.4	1390.1	1493	1615.3	4017.5	3454.7	3374	3722.9	3909.7
3	Ctdspl	189.2	218.1	298.6	212.6	341	275.4	294.7	199.6	282.1	261.1	349.3	250.7	195.4	252.9	280.5	262.5	293.2	230.9	327.4
3	Nr2f1	13.3	2.5	2.6	8.8	6	8.1	2.4	4.3	4.2	11.9	0	4.7	0	2.3	1.7	2.5	3.7	0	3.9
3	Eif3a	14133	11200.3	11615.6	11251.1	14242.8	14052.3	13259.7	14738.6	17062.4	12175.9	13929.7	16019.9	15493.8	14787	20085.7	19338.2	18812.8	18224.1	22157.6
3	Arhgap1	2075.3	1982.5	2304.8	1847.2	2130.7	2052.4	2116.1	1942.2	1941.4	1578.7	1891.9	2025.9	2004.5	2206.3	1649.8	1708.6	1689.1	1593.4	1994.8
3	Gart	820.5	971	811.9	747.4	816.7	731.4	904.7	942.4	910.4	1017.2	926	1030.7	1102.1	980.4	1443.2	1264.9	1434.7	1409.6	1393.6
3	Cad	1166.9	1247.3	1107.9	1170.2	1253.7	1145.4	1201	1178.9	1124.3	877.3	1321.9	1256.6	1062.6	1035.2	1014.9	973.7	1055	900.7	969.2
3	Actl6a	777.9	725.1	667.9	653	723.1	680.1	683.7	807.9	731	512	734.1	771.1	665.2	678.9	809.1	789.9	797.4	718.5	840.9
3	Eif3d	1031	837.1	1058.1	781.7	875.2	803	902.4	771.1	817	896	847.3	667.5	586.2	706.9	1087.1	889.9	937.5	761	804.2
3	0610007P14Rik	431.6	446.4	411.2	445.2	491.9	668.6	522.1	628	568.5	578.6	660.9	492	590.6	529.3	441.5	482.5	556.9	516.4	626.1
3	Thumpd1	586.1	761.3	560.5	535.5	680.9	618.1	675.8	563.7	640.8	722	744.1	754.3	632.3	710.9	702.9	689.9	860.3	808.1	874.9
3	Gas2l3	282.4	241.7	206.9	200.6	607.2	647.4	553.8	589.4	687	315.7	299.4	300.1	292	270.7	1694.6	1281.1	1621.5	1569.1	1679.1
3	Mrpl37	1694.4	1683.5	2021.9	1599.4	1623.7	1708.4	1641.5	1967.1	2033.7	1657.3	1909.6	1823.8	1646.6	1880.3	1993.4	2133.5	2110.4	2050.5	2296
3	Hdac2	2424.3	1816.6	1479.8	1720.1	1697.4	1731.9	1900.6	1835.2	1808.2	1237.4	1772.1	1891	1747.6	1717	1677.2	1806.1	1690.9	1736.1	1443.4
3	Fntb	191.8	143.2	120.5	180.6	167.2	199.9	164	166.2	135.3	129.7	62.1	148.9	140.5	114.8	154.4	150	161	127.6	195.2
3	Psrc1	8	21.1	23.6	21.6	444.3	277.7	211.5	229.6	322	39.3	18.9	14.5	4.4	15.4	15.8	10	11.1	16.7	24.9
3	Actn4	2522.9	2535.8	2485.5	2219.7	2528.5	2621.2	2552.6	2175.3	2260.2	2621.6	2368.8	2362.4	2077	1841.4	2610	2609.8	2247.8	2202.4	2412.6
3	Hsd17b12	1116.3	1041.8	620.7	816.9	1142.6	1259.8	1289.8	1212.3	1215.6	1003.6	1356.3	1047.5	1045.1	1043.8	1814.1	1704.8	1696.9	1649.6	1690.9
3	Cops5	2176.6	2035.6	1642.2	1763.3	1701.6	2109	1751.6	1715.2	2053.6	1776.7	1748.8	1878.8	2074.8	2077.3	1962.7	1856.1	1925.9	1956.4	2116.6
3	Gale	16	14.3	18.3	24.8	16.3	18.5	5.5	18	6.3	11.9	8.9	7.5	24.2	4	19.9	25	19.9	10.6	11.8
3	Pdap1	490.2	455.6	337.9	396.5	416.5	378.2	381.9	459.2	420.6	848.3	568.9	529.3	579.6	579.6	309.5	380	436.6	531.6	527.8
3	Ticrr	8	53.1	133.6	30.4	121.9	154.4	145.8	88.2	108	68.3	1.1	22.9	26.3	30.3	79.7	75	64.3	68.4	93
3	Mthfd1	682	653.5	644.3	479.6	563.2	665.5	715.4	540.6	598.9	495	453.6	590	537.9	441.4	645.7	636.2	563.8	499.7	709.9
3	Parp1	4041.4	4691.9	4481.2	3214.8	3687.5	3983.8	3804.3	3481	3608	3730.9	3861.4	4496.2	4090.2	3754.8	5264.8	5032	4775.8	4547.7	5498.5
3	Psma1	972.4	904.5	916.7	823.3	1001.4	791.8	972.9	857.6	888.4	844.8	780.7	704.9	790.4	917	975.9	1042.4	920.8	966	874.9
3	Mrps9	700.7	741.1	670.5	679.4	835.4	662.4	747.1	734.2	784.5	754.4	532.3	799.6	748.7	778.8	880.5	841.2	959.7	966	830.4
3	Atox1	37.3	40.4	44.5	48	91.1	109.4	86.4	89.1	93.3	141.7	103.1	85	63.7	145	95.4	142.5	127.2	154.9	125.7
3	Tomm40	247.8	296.5	272.4	241.4	222.1	323.5	246.4	221	237	230.4	240.6	255.3	208.6	260.9	231.5	213.7	222.9	192.9	298.6
3	Net1	95.9	96.9	99.5	219.8	248.1	126.7	114.9	142.2	146.8	394.3	160.8	137.7	169.1	184.4	317	252.5	226.6	315.9	144.1
3	Parl	764.6	656.9	683.6	714.6	746.1	756.8	710.6	901.3	917.7	817.5	601.1	764.6	733.3	835.9	1115.4	1068.6	1054	1143.8	1021.6
3	Nop9	484.9	539	403.3	392.5	429.2	430.6	426.2	441.2	466.7	582	501.3	418.2	436.9	435.1	508.7	465	536.5	367.6	438.8
3	Kras	1550.5	1533.6	1678.8	1710.5	1679.2	1196.6	1466.4	1554.1	1171.5	1049.6	1064.6	1515.7	1194.4	1261.3	1176.8	1332.4	1275.1	1253.1	1109.4
3	Sf3b3	3090.3	2913.1	3040.7	2414.7	2797.7	2897.7	3131.7	2886.4	2982.9	2520.9	1980.6	2843.7	2575.3	2512.4	3263.1	3154.7	2755.6	2741.7	2736.1
3	Hnrnpll	2565.5	2421.3	2158.1	2050.2	2259.3	1851.3	2072.5	2049.3	2206.7	1814.3	1714.5	2221.9	1822.3	2037.9	3023.3	3136	3149.2	2782.7	2911.6
3	2810428I15Rik	133.2	94.3	60.2	139.9	130.4	132.5	163.2	144.8	124.8	177.5	180.8	100.4	147.1	168.4	150.2	157.5	156.8	164	212.2
3	Nras	6018.2	5790.1	5811.7	5378.6	6051.8	6307.3	6124	6563.6	6210.1	4836.9	5643.5	5878.8	5826.9	6040.5	5890.5	5639.5	5831.7	5636.7	5577
3	Ehbp1l1	2618.8	2475.2	2789.3	2562.6	2514	2984.4	2546.2	2842.7	2435.4	3804.3	3061.9	2722.3	3003.5	2847	3825.8	3969.6	3908.2	3827.7	3939.8
3	Ndufs1	1870.2	1529.4	1471.9	1419.6	1634.6	1556.7	1688.3	1680.1	1812.4	1186.2	1498.2	1630	1424.9	1437.8	2180.1	2031.1	1877.3	1676.9	1884.8
3	Thoc6	93.2	83.4	62.9	82.3	80.9	169.8	91.1	121.7	62.9	104.1	176.3	96.6	83.4	109.6	123.7	118.7	126.3	139.7	79.9
3	Wdhd1	290.4	249.3	293.3	198.2	683.3	847.7	892.1	724	786.6	230.4	331.6	310.9	267.9	321.5	774.3	632.4	676.2	546.8	551.4
3	Stard7	1784.9	1550.5	1741.7	1744.1	1404	1480.8	1873.6	1713.5	1727.4	1187.9	1496	1589	1416.1	1571.4	2348.6	2087.3	2071.6	1801.4	2231.9
3	Suz12	1294.7	1250.7	1042.4	1104.7	1131.8	852.3	1103.6	975.8	1018.4	887.5	896	883.6	797	714.3	895.4	914.9	972.6	871.9	916.8
3	Hif3a	197.1	112.9	149.3	52	370	278.8	100.6	83.1	310.5	732.2	425.8	85.9	57.1	224.4	19.1	30	75.9	133.7	62.9
3	Mrps26	85.3	83.4	47.1	84.7	83.3	153.3	104.6	80.5	74.5	155.3	61	91	138.3	100.5	151.9	113.7	164.2	109.4	86.4
3	Prep	865.8	934	1031.9	737.8	798.6	892	821.5	740.2	776.1	737.3	799.6	849.1	704.8	670.9	920.3	804.9	802.9	668.3	844.8
3	Api5	2371	2486.2	2231.4	2184.5	2148.9	2094.7	2161.2	2345.8	2602.2	1903	2587.2	2209.8	1956.2	2080.7	1703.8	1918.6	1856	1775.6	1853.3
3	Noc4l	282.4	274.6	233.1	230.2	225.8	279.2	269.4	226.2	245.4	278.2	334.9	271.2	259.1	270.7	316.2	300	308.5	276.4	294.7
3	Glud1	10904.1	11657.6	10211.7	9570.2	9728.4	10948.9	10704.7	11993.6	13105.2	7321.9	12251.9	12153.9	10490.2	9871.9	15372.8	14383.6	13196.1	11744.3	14291
3	Cd79b	271.7	186.1	298.6	274.2	236.6	282.7	285.2	196.2	217.1	102.4	55.4	49.9	101	90.8	69.7	21.2	17.1	24.3	40.6
3	Nup50	1859.5	1633	1896.2	1589	1830.1	1997.3	1988.5	1839.4	2094.5	1920.1	1544.8	1675.8	1602.7	1377.2	1366.8	1457.4	1491.1	1300.2	1508.9
3	Slc25a13	119.9	107.8	89	72.7	97.8	86.7	103	73.7	64	92.2	144.2	94.3	96.6	91.9	182.6	140	149.4	106.3	154.6
3	Rnaseh2b	194.5	143.2	254	142.3	282.5	233.8	235.3	253.6	217.1	286.7	265	210.5	228.3	296.3	328.6	306.2	332.5	335.7	323.5
3	Prmt3	626.1	557.5	413.8	463.6	649.5	583.5	604.5	641.7	639.8	512	568.9	738	715.7	641.2	883.8	1001.2	948.6	1092.1	910.3
3	Copb1	4550.3	3988.6	3509.5	3242	3485.3	3635.3	4068.1	3818.5	4106.2	2447.5	3157.2	3626.1	3067.1	2966.3	3522.9	3579.7	3355	3095.6	3457.8
3	Hnrnpu	2048.7	1975.8	2210.5	1700.1	1486.7	1495.1	1776.2	1732.3	1571.2	1519	1389.5	1502.6	1521.5	1359	1974.3	1978.6	1777.4	2071.8	1525.9
3	Nek2	0	53.1	55	12	68.2	55.1	97.4	90	126.9	11.9	12.2	3.3	4.4	4	11.6	16.2	2.3	4.6	5.2
3	Ndc1	357	389.9	479.3	287.8	383.3	297.7	401.7	375.3	373.4	310.6	353.8	383.7	375.4	304.9	380.1	433.7	429.2	372.1	303.9
3	Phpt1	69.3	59.8	55	56	35	70.1	53.1	24	65	81.9	113.1	91.5	107.6	118.2	39	43.7	43	38	58.9
3	Hdlbp	13136.6	13425.4	12977.5	11211.2	10541.5	10998.2	11363	10142.2	11115.5	10160.3	10662.7	12428.4	10193.8	9770.2	10941.2	10450.3	9337.5	8888.8	10255.6
3	Tsn	1507.9	1399.7	1707.6	1708.9	1521.7	1696.9	1736.6	1603	1767.3	1722.1	2009.4	1834	1831.1	1895.7	1422.4	1513.6	1719.6	1528	1561.3
3	Mdk	8	1.7	5.2	8	8.5	15	11.9	10.3	11.5	54.6	8.9	6.5	13.2	8	2.5	6.2	11.6	9.1	5.2
3	Ptrhd1	170.5	149.9	128.3	170.3	225.1	183.7	190.1	201.3	173.1	169	154.1	202.6	250.3	164.4	174.3	193.7	217.8	206.6	195.2
3	Ddx54	570.1	722.6	675.7	556.3	688.7	813.4	715.4	658	717.4	856.8	869.4	757.1	654.3	814.8	566	689.9	757.6	677.4	645.7
3	Kif15	162.5	193.7	413.8	204.6	423.1	408.2	511	438.7	513.9	179.2	73.2	170.8	158.1	235.2	220.7	257.5	215.1	177.7	186
3	Atp2a2	8258.7	9469.6	10211.7	8633.4	9396.4	8420.5	8863.5	8579.5	8867.9	7299.8	8172	9785.9	9168.5	7637	8905.5	7915.5	8384.3	6712.1	8833.2
3	Mtr	3503.3	3393.2	3093.1	3103.7	2968	2865.4	2960.6	3269.4	3193.7	2374.1	3171.6	3378.7	2867.3	3065.1	3239	3228.4	3327.2	3024.2	3205
3	Dpp9	706	734.4	730.7	669.8	688.1	688.2	613.2	488.3	574.8	954.1	1105.6	615.2	595	604.7	744.4	639.9	645.7	554.4	661.4
3	Hat1	716.6	550	631.2	478.8	685.1	596.6	644.9	611.7	435.3	394.3	766.3	367.4	294.2	463.1	684.7	537.4	718.3	563.5	656.2
3	Rtca	554.1	465.7	660	451.6	389.9	493.4	477.7	431.8	431.1	291.9	411.4	451.9	458.9	430.5	372.6	387.5	412.6	346.3	432.2
3	Rdx	5093.7	4511.6	3891.9	3683.2	3927.7	3808.2	3955.6	3960.7	4228.9	3125.1	4069.9	4056	3528.2	3217	3770.2	3937.1	3636.2	3487.5	3095
3	Pes1	410.3	441.3	416.4	274.2	444.3	489.9	412.8	476.4	453.1	483	398.1	456.5	515.9	508.8	357.7	351.2	383	373.7	420.4
3	Khdrbs1	1888.8	2329.5	1791.4	2121.4	2125.9	2159.8	1924.3	2122.2	1870.1	1966.2	2171.4	2477.7	2487.5	2330.2	2036.5	2347.3	2203.4	2384.7	2153.3
3	Dcp2	3511.3	3148.1	2949.1	2915.1	3284.2	2893.1	2941.6	3342.2	3122.4	2464.5	2499.6	3535	2957.4	3003.4	2383.4	3062.2	2754.2	2759.9	2956.2
3	Cdca7	468.9	284.7	476.7	310.1	212.5	360.5	389	360.7	361.8	491.5	328.3	317.9	368.8	365.4	198.3	208.7	227.1	202	213.5
3	Ube2t	29.3	37.1	28.8	48.8	108.7	68.2	71.3	82.2	89.2	56.3	75.4	66.8	48.3	49.7	141.1	133.7	165.6	145.8	99.5
3	Pfkl	1185.5	1329.8	1100	1121.4	1269.4	1297.5	1213.7	1272.3	1277.5	1715.3	2105.9	1785.5	1530.3	1607.9	1183.4	1302.4	1512.4	1295.6	1516.7
3	Trim27	911.1	840.5	809.3	664.2	790.1	921.6	804.1	771.1	835.9	940.4	908.2	912.1	900.2	801.7	809.1	856.2	885.2	938.7	785.9
3	Hspa5	53681.4	53379.8	45749.8	41324.5	44201.2	37133.2	41240.7	38019.1	52632.5	45082	48964.2	47768	42942.1	31732.3	41923.3	36299.1	41249.7	29143.6	43738.8
3	Abi2	1867.5	1821.7	1521.7	1692.9	1508.4	1654.5	1400.7	1455.6	1515.6	1222	1310.8	1312.2	1240.5	1288.7	958.5	961.2	1070.7	1127	1075.3
3	Hadha	3521.9	3784.8	3658.8	2843.2	3443.6	3708	3705.3	3140.8	3235.6	3454.5	3133.9	3595.7	3010.1	2905.8	3263.1	2878.5	2751.4	2401.4	3377.9
3	Xpnpep1	857.8	821.1	961.2	813.7	737	754.5	851.7	753.9	657.6	580.3	690.9	733.8	649.9	652.1	442.3	477.5	477.3	525.5	442.7
3	Sf3a1	1657.1	1697	1385.5	1465.9	1645.4	1753.9	1649.4	1567	1651.9	2483.3	1862	1765.4	1530.3	1762.1	1346.1	1411.1	1363.5	1275.9	1279.7
3	Rfwd3	1086.9	795	848.6	668.2	698.4	677.4	896	747.1	789.8	646.9	709.7	731	595	682.3	697.1	697.4	686.4	679	636.6
3	Ak3	1137.6	1075.5	1419.5	1274.1	1085.9	1118.4	1104.4	1028.1	1209.3	1083.8	945.9	1076.9	1126.3	1049.5	1418.3	1196.1	1340.3	1310.8	1342.5
3	Dus1l	562.1	604.7	681	529.9	441.2	514.9	527.6	487.5	441.6	715.1	665.4	518.1	584	544.7	563.5	502.5	599.9	505.8	522.6
3	Sept6	383.6	217.3	353.6	303.7	275.2	313.1	281.2	266.4	331.4	259.4	352.7	293.1	265.7	324.3	367.6	342.5	222.5	308.3	238.4
3	Sms	207.8	180.2	246.2	236.6	290.9	244.2	225.8	243.3	195.1	180.9	268.4	214.3	206.4	204.4	250.6	357.5	281.2	335.7	251.5
3	Rad54l	58.6	71.6	73.3	67.9	172	149.8	192.5	155.9	161.5	128	44.4	60.7	107.6	79.4	104.6	82.5	98.1	118.5	65.5
3	Hmgb1	692.7	763.9	560.5	601.9	655.5	602.7	645.7	783.1	694.3	445.5	608.8	640	476.4	568.1	463.1	716.2	657.7	688.1	745.3
3	Ddx1	2139.3	2086.1	1930.3	1809.6	1998.6	1939.1	2393.3	1920	2264.4	1565.1	1544.8	1985.7	1815.7	1911.1	2426.6	1939.8	2103.9	2088.5	2011.8
3	Iars	4843.3	3948.2	4020.3	3500.2	3731.5	4009.6	4309.8	4019.9	4438.7	3039.7	3509.9	3552.3	3319.6	3014.3	4658.1	4507.1	3993.7	4054	4589.5
3	Ywhab	10840.2	11703.9	12118.4	9652.5	9614.3	9739.2	8942.8	10717.1	10291.1	10264.4	12716.5	11604	11234.5	10982.5	9561.9	9910.3	9780.6	9897.3	10783.4
3	Rmi2	0	0	10.5	4.8	43.5	8.9	23.8	24	6.3	6.8	0	0	0	0	2.5	1.2	0	0	0
3	Fam83d	0	8.4	5.2	0.8	26	21.6	12.7	24.8	25.2	0	10	0.5	2.2	0	0.8	6.2	0	3	0
3	Thoc7	271.7	241.7	212.1	163.1	238.4	205.3	219.4	262.2	224.5	240.7	159.7	254.4	202	279.8	370.1	352.5	378.3	325.1	332.7
3	Ubr7	796.6	639.2	785.7	725	809.4	747.9	929.3	895.3	1038.3	623	862.8	664.2	660.9	672.6	864.7	886.2	765.4	788.3	698.1
3	Dgcr6	58.6	25.3	26.2	42.4	26	29.3	31.7	59.1	34.6	46.1	68.8	14.9	43.9	53.7	49.8	48.7	37.5	44	31.4
3	Ndc80	32	19.4	157.1	34.4	159.4	166.4	139.4	161.9	196.1	81.9	42.1	15.4	32.9	32	55.6	47.5	43.9	57.7	30.1
3	Cdkn2c	26.6	49.7	44.5	44.8	82.1	77.4	92.7	106.2	100.7	63.1	52.1	64.9	76.8	74.8	88.8	95	95.7	98.7	107.4
3	Fam50a	674	784.9	898.3	698.6	692.3	763.3	719.4	706	755.2	909.7	1125.6	713.7	735.5	810.8	883	646.2	838.5	879.5	939.1
3	Smn1	410.3	450.6	413.8	304.5	371.8	352.4	336.7	309.3	314.6	524	491.3	364.6	329.3	312.9	318.7	391.2	429.7	337.2	455.8
3	Ubap2l	9476.2	9323.9	9931.5	8384.8	9369.3	9151.5	9731	8754.3	8822.8	9018.4	9721.2	9714.9	9249.7	9058.8	11886.4	10822.7	10787	9625.4	11515.6
3	Aco1	759.3	762.2	704.5	701.8	794.4	799.1	804.9	799.3	685.9	687.8	586.6	763.2	656.5	610.4	951	792.4	874.1	757.9	964
3	Ttk	40	17.7	149.3	27.2	115.9	126.7	198.9	137.1	203.5	25.6	43.2	11.7	24.2	20.6	52.3	67.5	44.4	36.5	74.7
3	E2f7	10.7	13.5	89	24.8	100.8	82.8	118	108.8	166.8	46.1	13.3	8.4	0	1.7	7.5	5	5.6	12.2	1.3
3	Galk1	74.6	76.6	39.3	55.2	79.1	72	69.7	48	49.3	34.1	133.1	80.3	41.7	59.4	81.3	86.2	97.1	113.9	90.4
3	Zc3h15	1132.2	862.4	838.1	948	743	761.4	929.3	795.9	899.9	728.8	848.4	790.3	884.8	793.1	1049	947.4	1156.3	946.3	905.1
3	Gnas	258.4	316.7	267.1	150.3	160	204.9	240.8	185.1	201.4	155.3	178.5	264.2	208.6	221.5	98.8	121.2	142	132.1	102.2
3	Cdk2ap1	333	326.8	445.2	404.5	327.8	341.6	353.3	423.2	410.1	320.9	323.8	382.8	355.7	453.9	179.3	206.2	208.6	197.5	216.1
3	Pde7a	988.4	814.4	756.9	946.4	941	807.6	898.4	798.5	953.4	916.5	1029.1	879.4	818.9	899.9	1590.1	1669.8	1657.6	1689	1688.3
3	Nup160	1507.9	1770.3	1532.2	1585.8	1507.2	1275.6	1605.1	1568.7	1629.9	1024	1378.4	1454.1	1521.5	1207.1	1786.7	1574.9	1770.9	1584.2	1372.6
3	Lsm12	367.6	333.5	296	267.8	236.6	274.6	294.7	291.3	288.4	312.3	279.5	305.8	199.8	288.9	239.8	245	243.7	243	252.8
3	Psmc3ip	18.6	35.4	49.8	44	44.7	45.1	37.2	30.8	74.5	54.6	61	42	28.5	44	39	60	52.7	50.1	53.7
3	Hspa4	10344.7	9843.5	9412.9	7083.5	8385.4	8857.2	8602.9	8310.5	9150	7211	7962.4	9824.2	8018	7069.5	9902.2	9492.8	9515.5	8846.2	9843
3	Csde1	5954.2	5763.1	4701.2	4749.5	5162.1	4845	4935.6	5043.7	4882.3	4272	5449.5	5577.7	4461.3	4581.1	5809.2	5560.7	5123.6	5310.2	5643.8
3	Scarb1	711.3	680.5	694.1	561.9	706.8	916.6	869.9	771.9	717.4	551.3	389.2	344	371	407.1	362.7	421.2	316.4	411.6	465
3	Psip1	722	854	1003.1	880.8	865.6	700.6	706.7	713.7	717.4	675.9	737.5	733.8	823.3	765.7	875.5	997.4	1024	994.9	948.3
3	Uqcrc1	993.7	906.2	885.2	1009.5	985.1	1078.8	984.8	1103.5	1083.4	1416.6	1022.5	1151.1	1001.2	1102.6	1041.5	1197.4	1119.7	1037.4	1112
3	Rab1b	927.1	1013.2	657.4	1099.9	996	1042.2	1040.2	965.6	886.3	1254.5	1179.9	1038.2	878.2	795.4	818.3	957.4	944.9	821.7	1032.1
3	Sephs1	1188.2	1050.2	874.8	893.6	997.8	1123.8	1096.5	1046.1	1025.8	634.9	663.2	894.4	913.3	872.5	970.1	878.7	735.4	792.9	833
3	Smarcb1	985.7	1040.9	1018.8	1014.3	894.6	879.3	986.3	1005.8	1070.9	996.7	997	900	858.4	957.6	1021.6	1134.9	1021.2	1063.2	1032.1
3	Sigmar1	1071	817.8	984.8	1077.5	1108.8	989.4	797.8	1082.1	1106.5	1363.7	1714.5	1246.8	1161.4	1217.4	1394.2	1441.1	1589.2	1500.7	1945
3	Lsm6	730	802.6	741.2	681.8	723.7	754.5	688.5	634	716.4	691.2	736.4	837.4	952.9	986.7	478	632.4	486.6	651.6	645.7
3	Fbxw8	479.5	539	434.8	455.6	496.8	607.7	590.2	444.7	479.3	522.3	414.8	551.3	603.8	497.3	411.6	438.7	409.3	340.2	381.1
3	Prpf19	1044.3	1115.1	992.6	934.4	1020.1	1168.9	950.7	994.7	974.4	1331.3	1214.3	1034.4	1139.5	1027.2	767.6	854.9	908.8	917.4	823.9
3	Smarce1	620.7	550	649.5	585.9	515.5	555.7	544.3	606.6	559	479.6	505.7	484.1	544.5	497.3	493.8	534.9	500	557.4	533.1
3	Prex2	391.6	338.6	455.7	454.8	435.8	504.9	263	454.1	447.9	489.8	258.4	467.7	248.1	315.8	300.4	177.5	261.3	185.3	275.1
3	Hells	42.6	41.3	65.5	52.8	161.8	177.5	194.9	171.3	147.9	30.7	64.3	66.8	32.9	41.1	84.6	117.5	113.8	103.3	117.9
3	Taf10	311.7	311.6	261.9	342.1	275.2	285	244.8	242.5	274.8	297	266.2	314.6	298.6	278.6	313.7	292.5	345	329.6	293.4
3	Zdhhc6	612.7	684.7	667.9	563.5	694.2	650.1	709.8	632.3	684.9	720.2	625.5	612.4	641.1	588.7	717.9	707.4	708.6	660.7	738.7
3	Hspa14	1404	1093.2	1110.5	1260.5	1289.9	1343	1458.5	1495	1521.9	824.4	917.1	1313.1	1251.4	1271.6	1387.6	1478.6	1462.9	1344.2	1408
3	Agpat5	567.5	719.2	484.5	648.2	670	561.5	492	493.5	605.2	669	807.3	601.2	548.9	527	437.3	538.7	572.1	581.7	586.8
3	Parpbp	0	8.4	18.3	9.6	34.4	25	45.2	48	19.9	8.5	4.4	9.8	4.4	8.6	15.8	21.2	13	15.2	14.4
3	Tmem183a	1190.8	1234.7	1155	994.3	1232	1358.4	1139.2	1202	1133.8	815.8	1213.2	1098.8	1220.7	1264.7	1595	1679.8	1460.6	1306.3	1391
3	Uchl1	8	2.5	10.5	8.8	1.8	1.5	3.2	0.9	0	11.9	4.4	0.9	0	0.6	11.6	0	1.4	9.1	0
3	Myc	799.2	1598.5	1084.3	1041.5	1190.9	1119.2	770.1	1024.7	957.6	1740.9	1497.1	1856.4	1835.5	1964.2	847.3	968.7	908.4	780.7	991.5
3	Prps1	362.3	288.9	186	271	277.7	271.9	309.8	251	250.7	235.5	214	243.2	265.7	275.8	531.1	386.2	391.3	363	394.2
3	Xrcc6	679.3	602.2	565.7	435.6	437	612.4	645.7	440.4	587.3	515.4	372.6	536.3	478.6	468.2	762.7	627.4	657.2	625.8	628.7
3	Pafah1b2	4353.1	3621.4	3360.3	3515.4	4006.2	3656.4	3375.7	3816	4229.9	2551.6	3842.6	3521.5	3242.8	3049.1	2909.6	3128.5	2920.2	3074.3	2840.9
3	Maged2	410.3	328.5	293.3	332.5	262.6	312.7	324	219.3	312.6	332.8	249.5	337	237.1	247.8	229	223.7	185.9	212.6	186
3	Igbp1	1121.6	1211.1	1445.7	1122.2	1342.4	1272.1	1546.4	1365.7	1294.3	1305.7	1282	1241.7	1304.1	1439.5	2204.2	2153.5	2031.8	1953.3	2116.6
3	Nup107	551.5	557.5	468.8	456.4	534.8	586.2	599.7	547.5	488.8	459.1	320.5	436.9	533.5	476.2	575.9	584.9	659.1	540.7	589.4
3	Bag2	74.6	51.4	52.4	67.9	53.7	24.6	42.8	37.7	51.4	141.7	79.8	86.4	83.4	91.9	80.5	57.5	126.7	88.1	73.3
3	Lcorl	1364	1226.2	1306.9	1216.6	1535.6	1164.3	1368.2	1375.1	1400.2	1046.2	922.7	1148.8	1100	1142.6	1162.7	1473.6	1357.4	1570.6	1449.9
3	Rbm14	1172.2	1144.5	974.3	1204.6	1003.8	842.7	1006.1	868.7	830.7	1409.8	1238.7	1047.5	898	800	755.2	772.4	981	827.8	1079.3
3	Thop1	127.9	140.6	76	139.9	161.8	142.1	146.6	175.6	115.4	167.3	173	141.4	133.9	145	151	153.7	161.9	183.8	192.5
3	Nup205	1366.7	1063.7	1039.8	1210.2	1262.2	1158.9	1198.7	1122.3	1240.8	797.1	575.6	993.8	937.5	827.4	1910.4	1819.8	1572	1421.7	1711.9
3	Runx3	21.3	69.1	21	13.6	123.1	108.6	70.5	48	44.1	194.6	220.7	88.2	79	85.1	1822.4	2074.8	2391.1	1789.3	1929.3
3	Ints2	868.5	1039.3	1076.4	1033.5	1066	1090.3	1315.9	1046.9	1019.5	674.2	702	976.1	1034.1	827.9	1313.7	1248.6	1384.3	1313.9	1241.7
3	Pfdn5	335.7	291.4	264.5	296.5	351.9	431.7	300.3	293	302.1	720.2	514.6	451.9	502.8	577.8	653.9	711.2	732.6	563.5	594.6
3	Gpd2	282.4	277.9	552.6	339.7	368.2	310.4	328	430.1	341.9	464.2	273.9	381.8	303	378.6	921.2	809.9	799.2	765.5	626.1
3	Ppan	298.4	237.5	311.7	240.6	297.6	325.1	222.6	281.9	241.2	465.9	293.9	224.5	219.6	253.5	263.1	297.5	295.1	284	293.4
6	Junb	1148.2	2241.1	1066	1302.1	2235.2	2108.6	1522.7	1510.4	1927.8	3940.9	3137.3	5333.6	4329.6	5177.8	1219.9	1901.1	1415.7	1096.7	2314.4
6	Egr1	12273.5	17135.2	10471	8003.5	14067.8	14628.1	7226.8	8871.6	14121.5	15089.3	15063.1	16603.4	11504.5	12660	2997.5	4167.1	5132.4	2611	3452.6
6	Mlxipl	9654.7	13182	11971.7	9856.3	9436.9	11739.2	10054.3	10804.5	8936.1	13362.1	12123.2	12826.1	12235.6	12060.5	2329.5	3458.4	2757	3089.5	4301.3
6	Sparc	131369	150444	115983	129798	124820	126145	122969	120634	121124	131382	154429	143443	124872	128976	1845.7	15424.8	3870.2	9923.1	10271.3
6	Camk2n1	820.5	995.5	1003.1	786.5	668.2	856.1	730.4	807.1	684.9	650.3	594.4	896.2	555.5	650.4	363.5	593.7	594.3	560.5	796.3
6	P2ry13	60006	66343.7	66563.6	55117.4	48404.2	61786.6	68629.1	70152.3	60849.1	34295.4	40045.9	52957.8	48606.6	44979.3	18815.2	22130.4	15776	20444.7	21210.6
6	Fos	7174.4	5294	4622.7	3237.2	3910.8	4918.9	3428.8	3075.7	4288.7	6113.6	5002.5	4374.8	2805.9	2695.1	9246.6	7988	9698.7	5273.7	6466.4
6	Zfp36	26984.6	45185.3	28317.3	17696.8	27507.8	26020.2	21719.2	23748.2	30868.2	66194.4	42039.8	75168.3	61812.6	64295.4	25975.4	34481.7	34624.4	29609.9	36501
6	Siglech	44639.5	40911.2	38683.6	44584.1	31628	34595.6	34953.5	36430.7	33474.5	26550.1	33412	39773.2	34726.5	38857.7	14942.1	17039.6	15235.3	14852.1	18099.9
6	P2ry12	102922	108011	89249.9	84692	73068.3	77096.7	83523.9	85297	74321.3	42192.5	54958.1	74991.4	70131.4	69726.7	10950.3	16283.5	9785.6	12474.9	12686.5
6	Cd37	5312.2	5780	4326.7	5305.8	4819.8	5679.5	5024.4	5517.5	4579.2	6439.6	6450.9	5955.4	5350.5	5988.6	2527.8	3605.9	2943.8	3197.3	3516.8
6	Hexb	112984	109178	79766.3	83941.4	83263.3	93187.5	87828.1	92618.8	87744.3	80280.2	92731.8	97747.6	88551.8	93202.4	51497.7	64937.6	45431.7	47505.9	56121.5
6	Sall1	36724.5	41552.1	38285.5	36790.8	28393.9	30242	32582.3	29838	28015.4	25809.4	29224.6	28643.4	29832.7	29716.1	158.5	2987.2	654.9	1471.8	1642.5
6	Pdgfb	1872.9	2289.1	2032.4	2330.8	1718.5	1903.7	2045.6	2169.3	1908.9	2145.4	2080.4	2619.2	2529.2	2086.4	1334.5	1312.4	1304.3	1324.5	1236.4
6	Rtn4rl1	8445.2	10205.7	9824.1	8234.5	6998.9	8528.3	8380.3	7987.5	7390.1	6159.6	6617.2	8283.7	8026.8	7356.1	2654.8	3175.9	2308.8	2560.9	2835.7
6	Tspan7	2360.4	2621.7	2231.4	2401.1	2400.6	2305	2178.7	2407.5	2357.8	2237.5	2059.4	2474	2634.6	2321.7	93.8	180	151.7	230.9	323.5
6	Plxdc1	1745	1874.7	1794.1	1708.1	1303.8	1747.3	1700.1	1663.8	1439	1882.5	2040.5	2109	2037.4	1729.5	1437.4	1612.3	1420.3	1490.1	1853.3
6	Lpcat2	23523.9	28651.4	24608.7	21958.7	23857.1	24824.4	26081.2	22961.7	23886.1	24013.9	26049.6	29245.6	27931.4	26283.9	22728.9	21954.2	20693.3	19677.7	21568.2
6	Zfhx3	27141.8	33857.8	33222.8	30309.9	24311	23811.5	25235.1	23113.4	24199.7	33638.3	30387.9	29634	29373.8	27641.1	12947.9	14574.9	14225.7	14511.8	14141.7
6	Dusp1	24112.7	18251.1	19577.5	12304.6	21716.7	24819.4	14045.6	13991.6	21796.8	38860.9	37877.8	33059.3	21311.9	27376.2	36691.7	45210.7	50479	28507.2	40326.8
6	Iffo1	2387	3138	2962.2	2816	2343.8	3061.4	2772	2885.5	2400.8	2693.2	2199.1	2653.3	2810.3	3190.1	863.1	1264.9	993.5	1086	1243
6	Slc2a5	14753.7	15030.6	11874.8	12123.2	10339.3	12510.6	12310.6	11641.5	11226.7	7832.3	10222.5	11974.2	9260.7	9955.2	148.5	1424.9	395	803.5	920.8
6	Phyhd1	1955.4	2314.3	2786.7	2636.1	2192.3	2224.9	2322	2464.9	2578	3306	2561.7	2994.5	3205.5	3298	729.5	1002.4	820	946.3	1028.2
6	Cd82	1065.6	991.3	1228.3	1107	1147.5	1224.3	1245.4	1160	1082.4	1483.2	1524.8	1298.2	1411.7	1285.9	1111.2	1207.4	1142.8	1140.7	1274.4
6	Cd81	65504.7	65695.2	55613.2	52609.2	62091.7	66632.3	67296.5	67048.3	64496.9	87808.7	90089.1	77449.1	75613.6	67620.3	32342.3	40107.4	35384.7	34198.6	42725
6	Klf4	1079	775.7	754.3	758.5	974.2	928.9	580.7	610	461.5	2208.5	1679	936.4	540.1	713.2	659.8	703.7	868.1	718.5	677.2
6	Itgb5	22005.4	26864.2	26649	18034.9	16677.2	17287.4	16959.4	16346.8	16612.5	24372.3	22133.9	23523.2	19138.3	20137.7	16339.6	15299.8	15738.5	13352.9	16276.6
6	Adora3	5016.5	4595	4397.4	4560.9	3249.8	2846.5	3649	3578.6	3140.2	5599.8	5058	4243.2	4202.2	3529.9	225.7	521.2	191.9	237	356.3
6	Ldhb	3463.3	3599.5	2718.6	2568.2	2683.7	2995.9	2533.6	2518.8	2813	4253.2	4051.1	3870.2	3594.1	4370.4	465.6	798.7	511.1	669.8	556.7
6	Havcr2	37220	38552.2	39726	30775.1	34436.6	34776.6	30270.6	33331.8	36736.4	44080.1	48446.3	43305	45012.5	49360	28035.2	33233.1	35524.4	34570.8	37099.5
6	Mgll	1529.2	1729.9	1872.6	1505.1	1244.6	1337.9	1170.9	1169.5	1290.1	908	894.9	814.1	988	834.8	78	150	79.6	161	159.8
6	Jund	199.8	334.4	296	287.8	265	311.6	254.3	250.2	203.5	495	424.7	454.7	417.1	493.9	199.2	257.5	306.6	278	305.2
6	Srgap2	55956.6	54427.5	55694.4	53120.7	45677.7	48800.7	51108.8	51003.1	52060.9	49173.1	47460.4	51165.8	48411.1	50700.7	28724	31500.8	26594.4	29376	32366
6	Sap25	24	82.5	39.3	41.6	36.2	46.2	45.2	50.5	32.5	51.2	62.1	51.8	32.9	45.1	22.4	36.2	44.4	28.9	31.4
6	Zfp579	458.2	693.1	385	474.8	438.8	529.2	386.6	502.1	372.3	638.3	553.4	518.1	608.2	570.4	283	308.7	353.4	356.9	391.6
6	Dtx3	522.2	562.6	508.1	537.1	536	476	474.5	466.9	433.2	742.4	825.1	450	636.7	607	507.9	574.9	588.3	552.9	596
6	Fmnl3	7973.6	7728.8	7592.7	7185.8	6307.1	7734.6	7573	7489.7	6969.5	6082.8	6408.7	8217.4	7120.1	6648.6	5799.2	6666.9	4817.4	5029.2	5846.9
6	Sema4g	2461.6	2462.6	2247.2	2361.2	1630.4	2110.1	2051.1	1876.3	1568	2386	1791	2190.7	2560	2500.9	75.5	271.2	82.8	168.6	171.6
6	BC037034	34.6	51.4	28.8	55.2	56.7	70.1	36.4	61.7	47.2	80.2	103.1	83.1	83.4	67.9	40.7	70	48.1	47.1	58.9
6	Gpr155	9345.6	8096.8	7286.2	5769.4	4784.2	5852.5	6613.6	5965.5	5740.3	3374.2	3700.6	5300.9	5440.5	5070.4	4165.2	4423.3	2957.2	3686.4	3287.5
6	Usp2	4465	4411.4	4201	3525.8	3822.7	4130.9	3642.7	3687.4	3482.1	5849	5249.8	3767	3567.7	4060.3	1885.5	2279.8	2090.5	2462.2	2184.7
6	Tmem86a	3061	3711.5	3645.7	3315.5	3711	4539.9	3515.2	4391.7	3043.7	3760	3671.8	4047.6	4259.3	4400.1	5352.8	6591.9	5720.7	5987.6	6120.6
6	Cttnbp2nl	24110	28000.4	26038.8	24859.4	21270.7	23511.9	23688.7	21261.9	21088.9	16997.5	19685.3	21208.8	20001.2	19237.3	16094.8	16780.9	16879.1	16343.6	18071
6	Arl4c	9148.5	11241.6	10198.6	8328	10279.5	9652.2	9146.4	10634.8	9982.8	10496.5	11279.3	15880.8	14534.3	14047	10767.8	11532.7	10209.3	9804.7	11368.9
6	Sall3	3511.3	4435	3933.8	4190.8	3216.6	3955.3	3686.3	3519.5	2945.1	3725.8	4448.1	4503.6	4184.7	3985.5	28.2	348.7	100.8	197.5	192.5
6	Il10ra	12942.2	12501.5	12354.1	13271.8	11209.1	11067.1	11863.7	10161	11429.1	12962.7	11823.8	13525.4	13124.8	13886.5	10697.2	10442.8	10510.9	9226	10082.7
6	Il6st	26459.7	26230.9	23349	21028.3	14052.7	21260	25760.4	22299.5	20925.3	13476.5	14073.9	19297.7	17335.8	13775.7	12368.6	12161.3	9362.5	10425.9	10979.9
6	Golm1	33623.5	34434.7	34584.8	25748.3	27274.8	29273.8	28419.1	28196.5	28896.4	24389.4	25989.7	27291.6	26813.8	27003.3	9417.5	11336.4	8937.4	9859.3	10702.2
6	1700017B05Rik	11455.6	13195.5	10730.3	11693.1	11343.1	11303.2	10250	9671	9331.5	12839.9	12759.8	11430.9	10654.8	11423.8	7851.5	9421.6	7870	7122.2	9211.7
6	Itgb2	9889.1	12430.8	11628.7	9160.1	11067.8	12016.5	11197.5	11759.7	11001.2	15225.9	14968.8	13895.5	12589.1	11754.4	8192.6	9229.1	8264.9	8572.8	8672.1
6	Tmem173	5919.6	6810.8	7765.5	7461.6	5799.5	5747.3	6994.7	6605.5	6133.6	6540.3	7259.3	7746.9	7049.8	7056.3	4233.2	4400.8	3936.8	3575.6	4053.8
6	Hmha1	12172.2	13794.3	14454.6	13745	11585.1	11856.6	11605.5	11435	10100.3	16569.1	15148.5	14325	13838.3	15021.1	9983.5	10729	10098.8	9780.4	10949.8
6	Cdk5r1	703.3	1000.5	764.8	928	597	756.8	652.8	815.6	579	657.1	608.8	719.8	573	614.4	179.3	240	161.9	202	197.8
6	Spint1	2941.2	3428.6	3129.8	2748	3170.8	3876	3611	3655.7	3457	5323.3	5106.8	5174.4	4588.6	4940.8	2234.1	2753.5	2442.5	2090	2643.1
6	Itgam	78793.1	72423.4	65856.4	52053.7	61229.1	71479.6	60154.5	66040.7	57585.1	45641.8	55645.7	80445	58367.8	55379.4	27873.4	33728	24600.6	29382.1	29162.3
6	Trf	1316.1	1309.6	1739.1	1189.4	1379.9	1319.1	1335.7	1073.5	1375	1739.2	1782.1	1345.3	1242.7	1658.2	2759.4	2069.8	2289.9	1842.5	1821.9
6	Ctsd	273104	313713	263821	194623	216549	233370	217163	210928	219728	374281	316904	323459	288836	288390	241996	265800	262425	254171	310630
6	Il6ra	8679.6	9615.3	9735.1	7864.4	7712.9	6695.1	6940.8	7072.5	6950.6	12160.6	10508.6	8372.9	8244.2	8162.9	4535.3	5594.5	5799.3	4966.9	5230
6	St3gal5	2877.2	3564.2	3640.5	3274.8	3750.2	3743.9	3612.6	3911.1	3970.9	4335.1	3998.9	3604.6	3697.3	3532.2	83	347.5	129.5	267.3	259.3
6	H2-Oa	666	627.4	607.6	406.9	476.9	574.6	484.8	362.4	372.3	993.3	794	912.6	810.1	853.6	88.8	162.5	100.4	141.3	104.8
6	Tns1	6892	8152.4	7273.1	7649.4	7935.7	7658.7	7207.8	6754.6	7224.4	12974.7	10331.1	10518.7	10160.9	10039.2	2443.2	3308.4	2870.8	3081.9	2902.5
6	Tmem63a	11426.3	11189.4	11539.6	10050.6	9870.3	11696.4	12115.7	11393	11681.9	10144.9	10926.6	11810.8	11614.3	12065.6	4511.3	5758.2	4607	5048.9	5117.3
6	Tgfbr1	82674.7	66567.7	62807.8	74131.5	70954.5	60273	66358.5	63742.1	69926.7	44076.7	61750.6	75164.6	71753.9	67472.4	54566.6	59581.8	53004.7	52851	53264.8
6	Blnk	8013.6	8757.1	8635.1	7764.5	6790.6	5538.6	6112.1	5960.4	6064.3	8726.6	7648.5	7590.5	8099.3	8160.6	6657.3	7111.8	7412.5	6952.1	7638.6
6	Fbrsl1	2200.5	2525.7	1786.2	2236.5	2307.6	2848.8	2362.4	2500.8	1664.5	2384.3	2617.2	2965.5	2858.6	2759.6	1015.8	1699.8	1227	1260.7	1309.8
6	Kif21b	17359.2	20973.9	22249	20120.3	14217.5	20028.4	20785.9	17254.9	16519.1	14713.9	15293.8	17405.4	17054.8	17242.2	12340.4	13353.7	11082	11499.8	13332.3
6	Fam134b	6058.1	6463.8	6013.4	5130	4586.2	4516.4	6171.5	4961.4	4374.7	3710.5	3639.6	4619.4	3969.5	3505.9	3138.6	3350.9	2247.3	2506.2	2503
6	Abi3	5117.7	5977.9	4800.7	4870.2	4474.6	5206.6	4955.4	5211.6	4258.3	6451.5	6036.1	5746.7	5688.6	5450.7	1917	2557.3	2241.3	2207	2877.6
6	Sox4	77.3	160.9	136.2	141.5	156.9	128.6	61	101.1	89.2	121.2	144.2	183.9	162.5	170.7	16.6	27.5	32.8	36.5	31.4
6	Syngr1	1113.6	1410.7	1267.6	1375.6	1283.3	1309.1	1289.8	1402.5	1107.6	1413.2	1646.8	1398.5	1501.7	1698.7	673	816.2	686.8	893.1	960.1
6	Entpd1	37904.7	42600.6	39403.8	36666.1	33827.6	28701.5	30813.2	29670.9	31570.9	36746.2	35845.1	33157.3	28508.8	28555.3	15431.7	17283.4	20537.9	16529	20135.3
6	Naip5	5213.6	5679.7	5188.4	5281.1	4405.8	4279.6	5257.3	4189.5	4997.7	5325	4850.6	5204.3	4597.4	5013.9	5595.9	4883.3	4724.9	4438.3	4632.7
6	Itgb3	6734.8	5940	5824.8	3712	3696.5	5703.4	5510.8	5542.3	5317.6	4033	3706.2	3962.1	3883.9	3845.6	122	577.4	113.8	393.4	288.2
6	Arhgef40	4750.1	5131.5	5290.5	5329.8	3770.8	4431.7	4612.4	4138.1	3708.7	3616.6	3552	4292.2	4417.4	4067.7	2090.5	2453.5	2001.7	1930.6	2094.3
6	Rasgrp3	30138.9	30749.3	30179.5	24608.4	23032.6	23401	23901	22727	23550.5	21634.7	21099.2	23666.9	18969.3	20653.3	13581.9	14409.9	10631.1	12388.4	14543.8
6	Gdi1	7400.8	7192.3	7118.6	7643.8	7423.2	7514.7	6921	7038.2	7008.3	11102.4	8491.4	8465.3	9109.2	8896.6	7831.6	7968	8423.6	8858.4	8851.5
6	C1qa	23974.1	27394	21353.2	30577.7	43707.5	41608	35101.6	42547	35948.7	68920.1	63107.9	50962.7	48955.6	51895.2	25285.8	35511.6	33121.7	36296.2	42329.5
6	Ccl3	2030	5698.3	3370.7	1989.5	6459.2	4798.3	4756.6	4782.4	4517.3	2638.6	2551.7	4611.9	3695.1	4868.3	1898.8	2673.5	1792.2	1512.9	2288.2
6	Rasal3	9785.2	11993.7	12464.1	11032.1	9616.7	9636.4	9274.7	10047.1	9110.2	13491.8	12082.2	11840.7	11234.5	11194.9	6048.2	7078.1	6146.2	5980	7871.8
6	Rasa4	1358.7	1454.5	1338.3	1653	1521.1	2280.7	2391	2033.1	1701.2	1546.3	1206.6	1599.2	1673	1494.9	2699.6	2801	2455.9	2539.6	2839.6
6	Rilpl1	2584.2	3035.3	2393.8	2095.8	2619.7	2760.2	2311.7	2497.4	2642	2884.4	2249	2461.9	2276.8	2486.1	853.1	1143.6	971.3	1002.5	1041.3
6	Ier2	101.2	183.6	170.2	122.3	211.3	187.9	79.2	149.9	194	430.1	324.9	331.9	202	239.2	190.9	237.5	261.8	138.2	231.8
6	Icosl	4219.9	4652.3	4036	3844.7	4294.7	4761	4705.9	4391.7	4746	5813.2	5934.1	5265.9	5585.4	5931.5	10882.3	11145.2	10962.3	9356.6	10525.4
6	Arap3	8802.2	9104.9	10004.8	9928.3	7912.1	8528.7	8529.2	8427	7716.3	7547.2	7880.3	8680.5	8057.5	7899.1	4400.1	5082	4762.4	4412.5	5097.7
6	Hps4	4259.9	4456	4428.8	4641.6	4260.9	4291.5	4014.3	4345.4	4134.5	6559	6359.9	4645.1	4979.4	5583.7	3332.8	3570.9	3383.7	3217.1	3395
6	Acox3	7422.2	7290.9	6935.3	7105.1	7195	8255.7	8655.2	7374	7702.6	7504.6	7420.1	8649.7	8652.5	8692.8	7832.5	7821.8	6147.1	6200.3	7000.8
6	Ptk2b	5602.6	5315.1	4779.8	4508.1	6588.4	6378.2	6038.4	5694.8	6653.8	7025	5420.6	6238.7	5859.8	6088.5	6075.6	6805.6	6180.4	6452.4	7046.6
6	Rgl2	2895.9	3239.9	2755.3	3190.1	2747.6	2845.7	2424.2	2783.6	2253.9	4429	3242.6	3980.4	3666.5	3660.1	3112.9	3420.9	3385.5	3402.4	3937.2
6	Mag	314.4	406.8	358.8	520.4	502.8	548	467.4	502.9	437.4	686.1	565.6	623.6	700.4	681.8	287.1	432.5	392.2	524	438.8
6	Map1lc3a	58.6	60.6	36.7	58.3	60.4	47	49.1	33.4	55.6	129.7	98.7	78	76.8	86.2	28.2	35	22.7	44	32.7
6	Arhgap39	7979	8239.2	9059.3	8513.5	7332.7	6606.5	6932.9	6139.5	6390.5	10016.9	8720.9	8973.7	8279.3	8659.7	4662.3	4945.8	5537.6	4667.7	5807.6
6	H2-Ab1	1321.4	2651.2	1448.3	910.4	5830.9	6808.7	2627.1	5493.5	3075.2	3981.8	4959.3	2493.1	2562.2	3289.5	21871.6	21687.9	26298.9	22665.4	17520.9
6	B4galt4	2054	2703.4	2270.7	2272.4	1729.3	1918.3	2023.4	1922.5	1827.1	1967.9	1736.6	2543.1	2289.9	2313.1	562.7	664.9	504.6	504.3	468.9
6	Cx3cr1	100711	101674	95284.2	95741.7	69908.4	77553.1	91240.3	82803	74676.9	67198	77972.5	88867.3	82771	72218.5	36567.2	38267.6	30719	33088.3	37704.6
6	Gabbr1	4094.7	4493.9	4290	4625.6	2949.2	2942	2940	3329.3	2838.1	4539.9	3244.8	3548.6	3976.1	3717.7	152.7	271.2	191.9	285.6	271.1
6	Slc29a3	29555.4	33553.8	36444.3	25601.2	27945.4	30845.2	31413.8	31787.9	28726.5	27879.7	32345.2	38463.8	35773.8	30897.5	26928.1	30132.1	26922.3	24755.5	29085
6	Basp1	1457.3	1761	1411.7	1310.1	1040	1084.5	911.9	1172	943.9	1263	1197.7	1305.6	1326.1	1231.6	378.4	627.4	479.6	596.9	447.9
6	Gna15	2451	3040.3	3454.5	3148.5	2658.9	2426.3	2291.1	2130.7	2049.4	2633.5	2668.2	2718.6	2900.3	2761.3	1750.2	1731.1	1776	1556.9	1717.1
6	Ccr5	26371.8	31167	25989	25611.6	19471.3	19253.5	22040	23450.1	20867.6	17417.3	17949.7	28530.9	23766.5	23834.9	10835	10314	9501.2	9579.9	10812.2
6	Plcb2	7374.2	8791.6	9873.9	7906	6768.3	8013.8	7836	7363.8	7788.6	8863.1	9498.3	9737.8	9842.5	8582	5376.8	5215.8	4944.2	4758.8	5497.1
6	Cerk	3087.7	3401.6	3279.1	3440.2	3472.6	2940.5	3038.2	2856.4	2857	2773.5	2792.4	3453.3	3460.1	3319.2	2215	2362.3	2262.6	2281.4	2378.6
6	Slc16a6	7334.2	8424.4	9494.1	8480.7	6162.3	6726.7	6798.2	7207	6636	6605.1	7158.4	7685.3	6977.4	6662.9	4772.7	5178.3	5643	4769.4	6520.1
6	Ivns1abp	131342	100577	91339.9	108818	98850.4	95124.7	93084.6	113949	126070	88081.7	106020	118041	122227	116852	73893.8	81504.8	76826.4	69140	70284.1
6	Abcc5	10784.2	9603.5	10120.1	12129.6	10085.7	10147.4	11214.1	12453.7	12556.6	9264.2	10438.7	11654	11418.9	10517.7	10745.4	10810.2	11119	9581.4	12435.1
6	Efnb1	389	363	261.9	259	297	389	243.2	263.9	251.7	310.6	464.7	325.4	294.2	298.6	34.9	57.5	53.2	50.1	51.1
6	Nfix	913.8	1224.5	1325.2	940	950.1	922.8	891.3	855	874.7	1392.7	1415	1082	1110.9	997	712.9	736.2	812.6	675.9	692.9
6	Ski	10547.1	14190.9	14040.8	11144	10667.6	12450.5	12442.9	10191	10467.3	10988	11691.8	11330.5	11014.9	10469.1	8683.9	9267.9	7382.5	7798.2	8994.3
6	Pla2g15	3644.5	3650.9	3619.5	3015	2876.2	3480.8	3334.5	3501.5	3132.9	4707.2	4256.2	4035.4	3591.9	3616.7	3052.3	3038.5	2832.4	3110.8	3328.2
6	Ptgs1	39516.5	41907.5	37916.2	31428.2	36219.7	42573.2	41870.5	39961.3	40065.4	35314.3	38267.1	37386	34517.9	35157.1	21007.7	23895.2	20130.5	20538.9	22589.8
6	Pfkfb4	612.7	768.1	1031.9	902.4	685.7	862.3	839.8	819.9	584.2	798.8	1199.9	964.4	814.5	904.5	1458.9	1409.9	1462.4	1289.6	1341.2
6	Extl3	13307.1	11865.6	12170.8	10968.2	13029.6	13247.4	11734.6	11459.9	13405.1	14821.4	15262.7	13771.4	14953.7	14728.7	14557.8	14168.7	13527.8	12961	14078.8
6	Leng8	14633.8	15760.8	14792.5	16166.9	16044.6	20436.2	16590.2	19154.3	15876.2	19371.6	17285.5	16479.2	19177.8	18689.7	18644.2	22631.6	18650.4	22578.8	25100.6
6	Csf1r	307780	341460	304404	214039	176919	199234	191256	179010	172144	220493	203705	273197	215093	222888	166229	175287	157124	151277	163459
6	0610040J01Rik	1156.2	1657.4	1715.5	1083.1	1098	1000.6	901.6	897	851.7	1269.8	1246.5	1219.3	1110.9	1275.6	312	406.2	430.6	375.2	466.3
6	Sirpa	59870.1	63645.3	64421.2	53802.5	52976.5	57741.2	58056.7	54375.3	56280.4	53078.1	52586.1	51981.3	50633	52857.9	30240.2	33576.8	28848.2	30070.2	34554.6
6	Vash1	167.8	157.5	131	190.2	160	189.1	162.4	194.5	156.3	213.3	247.3	238.1	177.8	202.1	44.8	63.7	48.1	62.3	44.5
6	Rgl3	764.6	779.9	1128.8	790.5	759.3	747.5	634.6	624.6	519.2	995	970.3	770.7	834.3	924.4	336.9	466.2	448.6	334.2	467.6
6	Fhod1	1992.7	2307.6	1927.6	2320.4	2004	2530.3	2433	2328.6	2007.5	2213.6	1949.6	2314.8	1936.4	1859.1	1925.3	2058.6	1815.8	1719.4	2183.4
6	Smox	2054	2622.6	2773.6	2273.2	2058.9	2468.7	2394.9	2398	1871.1	2118.1	1646.8	2307.8	2092.3	2135.5	1329.5	1418.6	1555.4	1398.9	1731.5
6	Abhd12	12412	14356.8	12993.2	13271	14366.6	15158.8	14934.5	16662	15927.6	15560.4	15859.3	15524.6	14775.8	14713.9	9311.3	10552.7	8710.3	9412.8	11320.4
6	Ggt5	999	1311.3	1396	1288.5	1228.3	952	1096.5	1289.4	1038.3	1106	1036.9	1237.5	1073.6	1122	461.4	515	496.3	596.9	530.5
6	Fgd2	11311.7	12338.1	9934.1	11141.6	9751.9	11247.8	10120	9688.1	9274.8	13882.7	10934.4	11096.2	12747.2	13019.8	10303.9	11233.9	10046.5	10018.8	11341.4
6	Arhgap27	7744.5	8632.5	8768.6	7698.2	6621.6	7544.3	7496.9	7058.8	5884	7511.4	7984.6	7890.7	7539.4	7545.1	5268.1	6118.2	4791.1	4976	6045.9
6	Phf1	530.2	550.8	510.7	746.6	530	529.9	553.8	718.8	497.1	952.4	812.9	858.9	781.6	774.8	379.3	589.9	586	557.4	725.6
6	Plcl2	5043.1	5374.9	5777.7	4823.9	3928.3	4100.5	5077.4	4441.4	4516.3	3669.5	3638.5	4410.3	4145.1	3969	2143.6	2239.8	1963.8	2026.2	2296
6	Hs6st1	3623.2	4350.8	4570.3	3938.2	3908.4	3773.5	3878.8	3637.8	3325.8	3693.4	4200.8	4186.7	3824.6	4264.7	1312.9	1681.1	1351.9	1497.7	1580.9
6	Pald1	6505.7	6866.4	6948.4	5835.8	6488.2	6703.6	5985.3	6515.6	5976.2	6622.2	6855.6	7310	6753.4	6633.8	3954.4	4428.3	3642.7	4246.9	4324.9
6	Smpd5	293	331.8	356.2	314.1	263.8	260	378.7	307.6	214	320.9	282.8	273.5	270	362	221.6	238.7	162.8	129.1	224
6	Ssh2	61127.6	65473.7	64248.3	61025.9	67218.1	50944.4	55233.9	55973.1	62830.3	76373.5	77485.7	61214	62335.1	66015.2	48813.9	52016.3	59209.2	54572	57712.8
6	Smap2	15062.8	15434.8	14184.9	13812.1	12159.7	12501.4	12958.6	12025.3	11898	14777	14049.5	14076.2	14191.8	13955.6	5777.7	6899.3	5859	5951.2	6479.5
6	Mast3	8282.7	10046.5	9698.4	9272.8	8418.6	9780.4	9033.1	9617.9	8325.6	12385.9	9989.6	10456.7	9267.3	9821.6	8200.9	9292.9	9366.6	9186.5	9283.7
6	Sipa1l1	6018.2	6330.8	5775	5345.8	5127.1	5240.9	5491	5059.1	4865.5	3964.8	3853.7	5232.8	5721.5	5313.1	1937	2366	1770	1842.5	1883.5
6	Sgce	4065.4	4137.7	3436.2	2615.4	2433.2	2824.2	2714.2	2607.9	2792	1991.8	2266.7	2938	2808.1	2623.1	44	308.7	88.3	167.1	149.3
6	Slc44a2	8719.6	8603.8	8650.8	5906.9	5923.8	7241.6	7701.3	6575.5	6393.7	5236.3	5056.9	6425	5708.3	5953.7	3493	4019.6	3217.6	3229.2	3645.1
6	Abhd15	932.4	996.3	1225.7	822.5	1117.9	855	793.8	749.7	895.7	892.6	1185.5	806.2	759.6	1106	950.2	856.2	868.6	868.8	958.8
6	Gpr84	1643.7	2213.3	1893.6	1575.4	2777.2	4501.8	4069.7	5492.6	3304.9	2107.8	3108.4	3432.3	2768.5	2631.7	828.2	1671.1	814	1035.9	1147.4
6	Timp2	10184.8	11826.9	9910.5	10260.8	9523.2	9808.1	10494	9586.2	9570.6	9085	10737	9834	9186	9631.5	11531.3	11966.4	11454.4	10594.5	11239.2
6	P2rx7	11309.1	11730	11688.9	10388.7	12424.7	12296.9	12782.7	10990.4	11810.9	10764.4	10779.2	11554.6	11223.5	11567.7	11596	11507.7	11630.1	11183.9	11926.9
6	Camsap1	3926.9	3737.6	3931.2	3381.9	3144.8	3218.2	3354.3	2736.5	3506.2	3089.2	3232.6	2919.3	2963.9	3039.4	2000.9	2079.8	1999.9	2090	1935.9
6	Cds1	3455.3	3652.6	3506.9	3114.1	3281.8	3274.4	3345.6	3411.6	3365.7	3128.5	3297	3905.7	3763.1	4178.5	1294.6	1759.8	1608.1	1736.1	1588.8
6	Slc46a1	1571.8	1379.5	1558.3	1553.9	1437.2	1450	1814.2	1479.6	1288	1635.1	1809.8	1539	1422.7	1630.2	442.3	591.2	413	484.5	662.7
6	Mgat4a	26289.2	25224.5	26512.8	24838.6	20455.8	22122.3	26417.1	24715.5	24751.4	14073.8	17373.1	25274.1	22936.6	20930.8	22307.3	21742.9	18902.5	19058	19568.1
6	Itm2c	2986.4	3265.2	3226.7	2867.9	3520.3	3555.1	2998.6	3455.3	2952.5	6200.6	5097.9	4216.1	4470.1	4609	2623.3	3354.7	3516.4	4000.9	3375.3
6	Pld4	12595.8	13193.8	10856	12944.1	12775.4	13905.2	13907.7	13501.5	11922.1	17045.3	20192.1	16305.6	15921.9	15767.9	13896.4	15901	13121.7	12247.1	13895.5
6	Dusp6	5743.8	5956.8	6076.2	7227.4	8626.2	6809.1	6679.3	7865	6243.7	9649.9	11846	6424.5	6353.8	7237.3	8220.8	8311.7	8834.7	5949.6	9203.8
6	Abcc3	9172.5	11915.3	11131	10408.7	8772.9	9675.7	11105.6	9898	9561.2	8491.1	7714	9187.9	8397.9	7549.1	10390.2	9916.6	10395.7	9010.3	9684.5
6	Cic	5104.4	5598.9	5067.9	5981.3	4871.7	5634.5	4770.8	4719	3924.7	6827	5286.4	5728	5023.3	5332.5	3905.4	4674.6	4387.8	4075.3	5146.1
6	Hist1h1c	476.9	427.8	591.9	545.9	489.5	442.5	481.7	640.8	574.8	634.9	628.8	609.2	746.5	530.5	187.6	197.5	198	162.5	209.6
6	Icam1	1854.2	2723.6	2278.6	1794.5	1792.7	2089	2446.4	1818	1706.5	2194.9	1807.6	2523	2033	1935.1	1574.3	1519.9	1254.8	1236.4	1451.2
6	Paqr7	887.1	1009.8	885.2	832.1	907.8	1200.1	908.7	1045.2	876.8	1501.9	1172.2	958.8	805.8	1064.3	385.1	611.2	533.3	587.8	628.7
6	Kcnip3	1257.5	1291.1	1288.6	1048.7	1475.2	2421.3	2173.9	2071.6	1704.4	640	1223.2	773.5	832.1	709.7	570.1	671.2	502.3	619.7	678.5
6	Ccdc88b	1611.8	2011.2	2291.7	1530.7	1621.9	1896.8	1761.1	1541.3	1472.6	1867.2	1814.3	1996.5	1721.3	1709.5	1716.2	1803.6	1492.5	1679.9	1668.7
6	Dtx4	6718.8	7303.5	6424.6	6870.1	6403.7	6423.2	6349.8	6775.2	6677.9	4442.7	5216.6	6035.6	5846.7	5280	3785.1	3857.1	3789.3	3391.8	3874.3
6	Csad	1182.9	1350	1393.3	1413.2	1074.4	1145.8	865.1	997.3	982.8	1307.4	1266.4	1272.5	1192.2	1373.2	703.7	954.9	821.4	888.6	931.3
6	Gigyf1	945.8	1018.2	1152.4	977.6	1121.5	1233.6	1125	994.7	812.8	1781.8	1349.6	1174	1187.8	1302.4	940.3	1003.7	984.7	1042	1123.8
6	Gpc2	964.4	1199.3	969.1	1262.9	892.1	1054.9	881.8	958.7	977.5	1788.7	1839.8	1788.3	1785	1796.3	1206.7	1303.6	1205.3	1274.4	1460.4
6	Trib1	1776.9	3513.6	3106.2	3246.8	3408.6	3157.3	2684.1	3316.5	2945.1	5468.4	5867.5	3589.2	3796	3694.9	1439.9	1473.6	1679.3	1289.6	2149.3
6	Bcl9l	2163.2	2549.3	2276	1917.6	1749.3	1968	1584.5	1604.7	1429.6	1923.5	1533.7	1519.9	1495.1	1514.3	352.7	428.7	373.2	369.1	349.7
6	Bin1	10517.8	12384.4	12898.9	11160.8	9519.6	9666	9769.9	9367.7	8903.5	10252.4	10489.7	11399.1	10694.4	11381.6	5410	5580.7	5087.1	4980.6	5600.6
6	Gpr137	207.8	205.5	159.8	230.2	277.1	251.9	284.4	185.1	203.5	310.6	272.8	315.1	232.7	296.9	179.3	246.2	228.9	223.3	209.6
6	Bach2	2893.2	3233.2	3506.9	2939.1	2849.6	2355.8	2857.6	2867.5	2789.9	2848.6	3353.5	3006.2	2823.4	3017.7	2217.5	2207.3	2357.4	2495.6	2637.9
6	Tspyl2	2688.1	2710.2	1998.3	2570.6	2654.1	2704.4	2368	2508.6	2537.1	3541.5	3757.2	2707.4	2977.1	3050.8	3994.2	3715.9	3783.7	3903.6	4330.1
6	St3gal2	1819.6	2115.6	2011.4	1855.2	1716.1	1855.2	1762.7	1762.3	1614.2	1621.4	1503.8	1670.2	1550	1464	454.8	500	537.9	537.7	510.8
6	Myo1e	1222.8	935.7	767.4	764.9	863.2	1100.7	1104.4	1014.4	1102.3	648.6	452.5	747.3	573	688	1056.4	1228.6	824.6	1152.9	969.2
6	Susd3	1942.1	2558.6	2092.6	2508.2	1982.9	2142.5	2095.5	2046.8	1740	1251	1926.3	2075.4	2011.1	2361.1	1126.2	1093.6	900.5	888.6	967.9
6	Slc9a8	2440.3	2884.5	2744.8	2625.7	2167.6	3009	3573	2766.4	2648.3	2288.7	2934.3	2499.7	2491.9	2338.8	2678.9	2673.5	2520.6	2526	2932.6
6	Laptm5	92180.2	105407	81130.8	87387.3	105806	112164	107574	101150	89731.8	106363	107339	95890.3	89052.4	94612.8	60001.5	68032.3	59015.9	59036.1	73850.7
6	Tapbp	2461.6	2200.6	1888.3	1909.6	2591.9	2502.2	2309.4	2356.9	2286.5	2918.5	3412.3	2633.2	2300.9	2478.7	2001.7	2648.5	2430.5	2298.1	2552.8
6	Kcnk6	7590	7228.5	7409.3	6384.9	9005.3	7900.2	6234.1	7965.2	8727.3	10544.3	11714	9283.1	9122.4	10523.4	4393.4	6379.4	5418.7	5607.9	5469.6
6	Rnf19b	1521.2	1739.1	1927.6	1372.4	1810.8	1667.2	1669.2	1631.2	1876.4	1945.7	2190.2	2411.5	2156	2359.9	1596.7	1783.6	1527.2	1476.4	1842.9
6	Rrbp1	27991.6	30444.4	31143.3	22900.3	26525.7	29256.1	27542.1	27738.9	28747.5	37770.3	36318.6	31667.8	27755.7	28416.6	21119.8	23517.8	22543.8	21881.6	25927.1
6	Adamts16	1188.2	961.8	856.4	860.1	733.4	1007.1	1462.5	1440.2	1108.6	290.1	412.5	679.7	559.9	445.4	19.1	87.5	6.5	62.3	18.3
6	Tnfrsf21	7033.2	9674.3	8695.3	6168.3	7266.9	7027.9	7067.5	7468.3	6868.8	7258.8	7975.7	8615.6	7574.5	7167.1	2689.7	3487.2	2723.2	2639.9	2776.7
6	Arrb2	4267.9	4934.4	4499.6	4312.3	4912.2	5124.2	3850.3	4772.1	4028.6	8518.4	6099.3	5920.4	6066.2	5993.1	4216.6	4965.8	5588.9	6200.3	6188.7
6	Gns	27831.8	29759.7	28875.2	24279.9	25677.6	25735.6	26978.8	22922.3	24004.6	35826.3	31259.5	27165.1	25907.1	29418.6	25368.8	26003.8	27041.2	25164	26982.8
6	Kcnk13	599.4	649.3	770	637.9	546.9	559.2	633	647.7	470.9	440.3	385.9	544.3	592.8	508.8	702.1	658.7	612.4	537.7	555.3
6	Cadm1	4243.9	3549.8	2972.6	2817.6	3733.3	4149.4	3804.3	4054.1	3853.4	3309.4	3930.2	3714.7	3995.8	3386.6	4894.7	4570.8	5052.4	5080.8	5415.9
6	Slamf9	881.8	958.4	749.1	769.7	1901.4	2142.9	1947.3	1884	1671.8	1619.7	1654.6	1492.3	1701.5	1706.1	3138.6	3564.7	3375.8	3212.5	3261.4
6	Eva1a	173.2	140.6	110	132.7	119.5	100.9	123.6	60.8	81.8	112.6	122	53.2	112	94.2	0.8	1.2	7.4	0	5.2
6	Camta2	5538.6	6592.7	7694.8	6960.4	5712.6	5512	4919	5448.9	5043.8	8414.3	7454.5	6566.4	6623.9	6622.4	4721.2	5318.2	5390	4772.5	5768.3
6	Vps9d1	1651.7	1670.9	1833.3	1675.4	1649.7	1839	1674	1558.4	1702.3	2292.2	2268.9	2060	1923.3	2081.8	1411.6	1477.4	1244.6	1382.2	1425
6	Abtb1	857.8	962.6	840.7	861.7	749.7	967.1	692.4	571.5	597.8	1051.4	1067.9	802	775	958.7	916.2	936.2	1047.6	947.8	1021.6
6	Atn1	1238.8	1499.1	1322.6	1336.5	1177	1411.5	1208.2	1243.1	866.3	1302.2	1233.2	1442.4	1141.7	1112.3	800	981.2	857.5	864.3	1072.7
6	Tcn2	8690.3	10252	8606.3	8142.6	10795.6	10833.7	9465.6	9129.5	8627.7	10773	10783.6	8724.4	7987.3	8762.4	3724.5	4125.9	4306.4	4075.3	4712.6
6	Pwwp2a	5482.7	6164.8	5777.7	6813.3	4556.7	4757.1	5735	6052.9	6110.5	4860.8	5400.7	6156.5	6367	5434.1	3546.9	3932.1	3535.8	4081.4	3545.6
6	C1qc	30431.9	38329.8	37269.3	29707.3	38623.9	38844.3	30941.6	34937.3	26463.1	56437	53159.4	40132.6	36287.5	42210	22507.3	29261	25805.4	28130.5	30760.2
6	Fam210a	2589.5	2636.1	2519.5	3112.5	2313.6	2045.8	2240.4	2074.2	2579.1	1991.8	1895.2	2103.4	2634.6	2117.2	2300.4	2382.3	2132.1	2491	2463.7
6	Smurf1	3585.9	4076.2	3889.3	3232.4	3175.6	3513.9	3460.5	3028.6	3094.1	2372.4	2809	3423	3315.2	3260.9	2714.6	2797.2	2313	2553.3	2525.3
6	Sh2b2	708.6	948.3	772.6	920.8	690.5	885	774	724.8	640.8	793.6	866.1	873.8	849.7	677.8	695.4	872.4	742.8	718.5	1074
6	Taz	1920.8	2074.3	1896.2	2573.8	2144.6	2166.7	2070.9	2123.9	2255	2290.5	2270.1	2135.6	2472.2	2359.9	2491.3	2391	2509.1	2615.6	2479.4
6	Atxn2l	10701.7	10412.9	10353.2	9920.3	8812.1	10687.4	9486.2	9817.5	9308.4	10648.4	10244.6	10516.9	10841.5	9923.8	11612.6	12255.1	11910.4	10672	13417.4
6	Zbtb18	5152.4	4352.4	4703.8	5397.8	3681.4	3486.6	4582.3	4421.7	4514.2	4021.1	3949	4969	4595.2	4246.5	1669.7	2109.8	1875	1789.3	1697.5
6	Nfkbia	743.3	1607.7	1189.1	765.7	1210.2	1136.9	1021.2	873.9	1456.8	1539.5	1484.9	2336.8	1389.8	1947.1	889.6	1149.9	1083.6	881	1003.3
6	Lrch1	3945.5	4018.1	3564.5	3086.1	2884.1	3153.1	3313.1	3124.6	3014.3	3567.1	2779.1	3672.7	3407.4	3247.2	3144.4	3278.4	2720.9	3007.5	3030.8
6	Zcchc7	9891.8	9722.3	9928.9	9451.9	8187.4	8070.4	9040.2	9684.7	9126.9	8052.4	8667.7	10390.4	8654.7	9203.2	6282.2	8427.9	7568.4	8686.7	7802.4
6	Slc7a8	19471.8	23114	19483.2	16879.1	15839.4	19136	21464.1	18699.4	17184.1	13153.9	13080.3	18432.8	15601.3	13169.4	7340.3	9150.4	6206.3	6684.8	8486.1
6	Tmem150a	330.3	315.8	204.3	251.8	249.9	234.9	203.6	230.5	188.8	307.2	188.5	238.1	259.1	262.7	117	160	157.3	246.1	155.9
6	Pkd1	8274.7	8760.5	9344.8	9300.8	7336.3	7247.8	8005.6	6604.7	7111.1	7591.6	6907.8	7665.2	7888.5	8187.5	6407.5	6709.4	6921.8	6323.3	6448
6	Senp2	5077.8	5564.4	5183.1	5249.1	3911.4	4313.1	4500.7	4347.1	4244.6	4770.4	4887.2	6378.7	5605.2	5655.1	3214.1	3383.4	3114.5	2904.2	2829.1
6	Pou6f1	935.1	912.9	618.1	753.8	584.3	785.7	842.9	580.9	827.5	672.5	684.2	629.2	658.7	596.1	665.6	634.9	607.7	583.3	513.4
6	Tjp1	24032.8	25942	26790.4	20966	21086.6	20226.7	22781.6	20732.5	22430.3	14678	16951.7	25141.1	20297.6	19737.5	14795.2	13838.7	13458.8	11530.2	13455.4
6	Git2	9534.8	9940.4	10101.7	7922	8257.4	8273	8256.7	7990.9	8573.2	11331.1	10725.9	8797.2	8452.7	8961.1	5795.9	6568.1	6157.3	5960.3	6158.6
6	Dennd4a	15576.9	15734.7	14310.6	14312.5	13817.3	14500.2	15365.4	14024.1	16228.6	11131.4	12866.2	14748.4	13533.2	15594.9	8264	9399.1	11334.6	10833	8423.2
6	Chst7	226.4	189.5	183.3	192.6	193.8	205.7	165.6	138.8	168.9	134.8	212.9	168	138.3	171.3	41.5	67.5	30.5	39.5	31.4
6	Slc24a3	2232.5	2512.3	2029.8	1716.9	1679.2	2058.1	2088.3	1863.4	1792.5	1442.2	1183.3	1700.1	1449	1567.9	29	216.2	66.1	179.2	133.6
6	Epha2	279.7	545.7	479.3	676.2	2297.9	2595.8	2198.5	2349.2	2034.7	568.3	1024.7	613.4	744.3	685.8	347.7	427.5	278.4	358.5	457.1
6	Coro1a	3247.5	3199.5	3087.9	2973.4	3019.3	3876	3138	3069.7	2707	3527.8	3898	3598.5	3455.7	3815.4	2153.6	2576	2321.3	2325.5	2493.8
6	Ptprs	2901.2	3087.5	3004.1	2978.2	2564.7	2854.6	3127.7	2490.6	2585.4	2809.3	2619.4	2485.7	2527	2564.3	1662.3	1952.3	1826	1799.9	1845.5
6	Rnf215	663.4	764.7	893.1	675.4	621.7	676.3	677.4	621.1	630.3	754.4	715.3	805.2	667.4	850.2	641.5	647.4	745.6	613.6	673.2
6	Pltp	370.3	237.5	275	455.6	580.7	521.1	240.8	272.4	339.8	539.3	592.2	168	298.6	287.8	811.6	589.9	611.9	650.1	779.3
6	Nacc2	1627.8	1705.4	1859.5	1597.8	1949.1	1901.4	1663.7	1678.4	1559.6	2031	1738.9	1855.5	1567.6	1956.8	1573.5	1864.8	1601.2	1605.5	1523.3
6	Tbc1d10a	919.1	836.3	830.2	783.3	871.6	827.6	858	790.8	905.1	1742.6	917.1	886.9	990.2	1188.2	469.7	566.2	576.7	563.5	643.1
6	Col15a1	1753	1903.4	1885.7	1754.5	1541	2071.2	2021	1864.3	1779.9	1746	1830.9	1660.9	1662	1631.9	1117	1184.9	915.3	1154.4	1274.4
6	Scarf2	98.6	97.7	141.4	91.1	120.7	117.5	95.9	124.2	74.5	136.5	196.3	104.1	105.4	129.6	19.9	33.7	14.8	34.9	26.2
6	Hivep3	4947.2	5560.2	5159.6	4475.4	3963.9	5392.2	5997.2	4946.9	4637.9	4167.9	4077.7	5298.1	4990.4	4304.7	3756.9	4540.8	3208.8	3938.6	4438.8
6	Rtn1	1670.4	2315.2	1974.8	1674.6	1621.3	1840.9	2028.1	1903.7	1929.9	2097.6	1962.9	2155.2	2059.4	1755.2	911.2	1091.1	903.7	911.4	926
6	Pik3r5	12158.9	13930.7	13483	12026.5	9298.6	8894.6	9587.6	8181.9	8422.1	11187.7	10010.6	9591.2	9829.3	10050.6	4763.5	5350.7	4739.7	4347.2	5261.4
6	Mettl7a1	1481.2	1725.7	1482.4	1549.1	1265.8	1143.1	1200.2	1010.1	1133.8	1928.6	1782.1	1471.8	1308.5	1544	565.2	612.4	707.2	612.1	678.5
6	Mfng	1848.9	1906.7	1932.9	2153.3	1982.3	1879.1	1787.3	2232.7	1793.5	3321.3	2862.2	2721.9	2592.9	2987.4	1408.3	1617.3	1785.7	1740.7	1816.7
6	Plk3	932.4	1554.7	1348.8	1402.8	2349.3	2561.1	1832.4	2560.8	1983.3	3560.3	3746.1	2872.7	3091.3	2898.4	3944.4	4465.8	4176.9	3864.1	5366.2
6	Atp6v0b	2379	2204	2692.4	2512.2	2185.1	2224.1	2544.7	2328.6	2396.6	3621.7	3346.9	2374.6	2382.1	3079.9	2726.2	2753.5	3156.1	2961.9	2852.7
6	Smpd1	674	821.1	683.6	689.8	771.4	704.8	682.1	868.7	765.6	986.5	672	802.4	689.4	757.7	504.6	541.2	478.2	609.1	556.7
6	Prkca	3988.1	4785.3	4240.3	3547.4	3135.8	3208.1	4056.3	3175.1	3648.9	2266.6	1777.7	3177.9	2507.3	2373.6	291.3	471.2	266.4	428.3	294.7
6	Atp6v0a2	6614.9	6335.8	5989.8	6321	6465.3	6491.8	7500.9	6543	6489.1	6697.3	6107.1	7393.1	7530.6	6335.2	2713.7	3364.7	2472.5	2577.6	2823.9
6	Zfp532	3705.7	4311.2	4462.9	4324.3	3025.9	3132.7	3474	3231.7	3545.1	3314.5	3858.1	4202.5	4035.4	3810.8	557.7	907.4	640.1	753.4	872.3
6	Tfeb	767.3	834.6	806.7	774.5	607.8	657	720.1	688.8	735.2	704.9	988.1	962.1	1029.7	943.8	605	634.9	622.5	735.2	688.9
6	Syngr2	3156.9	3069.8	2901.9	3175.7	3480.4	3508.2	3329.8	3601.8	2963	5130.5	4485.8	3341.8	3286.7	3790.8	2423.3	3169.7	2877.2	2800.9	2924.7
6	Olfml2b	1049.7	1217.8	1241.4	1255.7	1490.3	1744.6	2032.9	1623.5	1600.5	706.6	1016.9	1248.7	1025.3	989	819.1	927.4	495.3	578.7	726.9
6	Zcchc14	1659.7	1916.8	1623.8	1746.5	1595.3	1690.3	1712.8	1518.2	1404.4	1309.1	1296.4	1624.4	1407.3	1359	971	1053.6	901.9	843	1054.4
6	Srrm2	58399.5	53644.2	61121.1	52580.4	44062.4	47567.9	51095.3	44117.4	46958.3	48601.3	44108	43745.6	47605.4	46944.1	62747.6	60668	55365.3	52747.7	55957.7
6	Pfkfb3	4875.3	5806.1	5777.7	5219.5	6191.2	6268.8	6758.6	6770	6621.3	7185.4	7797.1	8645	11155.4	9493.3	5696.3	5804.4	4943.2	5108.1	7379.3
6	Gpd1	210.5	238.3	183.3	211	253.5	299.2	175.1	156.8	181.4	288.4	163	177.4	149.3	175.3	19.9	26.2	25.9	38	34.1
6	Inpp5d	29310.3	31044	28864.7	25935.3	27407.6	25927.8	26003.6	25424	27110.2	25478.3	26015.2	26122.3	25790.7	27792.5	18609.3	19244.4	20672	19641.2	20039.6
6	Aim2	8477.1	7172.9	7343.9	6650.3	7011.5	7820.9	8290	7463.1	8360.2	5427.5	6806.8	8114.3	7585.5	7545.1	8475.6	7915.5	6747.9	6596.7	7350.5
6	Zfp658	3452.7	3211.3	3433.6	3510.6	2357.1	2379.7	3152.3	2485.4	3157	2585.7	2672.6	2925.9	2933.2	2811.6	2975.1	2332.3	2807.4	2237.4	2730.9
6	Gsdmd	3330.1	3597	4064.8	2868.7	2649.9	2873.8	2590.6	2278.1	2765.8	3963.1	3222.7	3377.7	3567.7	3871.9	3230.7	3101	3358.7	3212.5	3346.5
6	Rac3	34.6	40.4	65.5	40	58.6	46.2	33.3	38.6	25.2	71.7	39.9	18.7	19.8	40.5	21.6	32.5	27.8	21.3	21
6	Cmtm7	892.5	1195.9	971.7	1261.3	1037.6	991.7	1005.3	1134.3	967	1106	1421.7	1291.6	1130.7	1237.9	879.7	956.2	952.3	864.3	944.4
6	Arhgef1	8378.6	9967.3	10641.3	9220.1	7726.2	8331.9	8361.3	8160.5	7484.5	11341.3	10299	9110.4	8332	9268.3	7570.2	7816.8	7754.8	7301.5	9053.2
6	Tsc2	3071.7	3074	2844.3	2816.8	3083.8	2946.3	3027.9	2775.9	2789.9	2940.7	2941	2874.5	2647.8	2597.4	2889.7	2676	2735.7	2611	2745.3
6	Src	346.3	357.1	400.7	398.9	341	374.3	300.3	352.1	318.8	706.6	598.8	588.6	566.4	499	286.3	330	399.6	369.1	379.8
6	Herc2	33482.3	30392.2	31855.7	30940.6	25518.9	27481	28715.4	26020.3	30436.1	22484.7	25634.9	32480.5	28888.6	26803.5	17690.7	18683.2	16921.6	16522.9	17522.2
6	Tmed3	487.5	535.6	557.9	575.5	586.1	705.6	516.5	665.7	437.4	650.3	899.4	713.3	663	740.6	546.9	571.2	550.8	499.7	505.6
6	Galnt12	759.3	961.8	1105.2	880	809.4	764.5	764.5	819.1	791.9	619.5	680.9	747.3	709.2	721.2	468.1	472.5	491.6	458.7	548.8
6	Tap2	327.7	467.4	495	416.4	486.5	591.9	419.1	532	498.2	595.7	496.8	533.1	564.2	516.7	458.1	428.7	469.9	460.2	450.6
6	Mbnl1	30141.5	29237.5	26745.9	24033.7	24472.8	27571.2	26450.4	29508.1	26635.1	15667.9	18028.5	28243.8	25623.9	25777.4	22310.6	24878.9	19072.3	24945.3	22757.4
6	Prpf40b	873.8	982.8	971.7	1066.3	799.2	944.7	804.1	909.9	675.4	1005.3	856.1	934.5	1040.7	957.6	638.2	782.4	677.6	829.3	850
6	Mepce	983	900.3	754.3	819.3	699	812.2	874.6	724	738.4	1053.1	791.8	759.9	794.8	781.1	522.8	644.9	671.6	615.2	546.2
6	Macf1	213042	183401	199620	210554	150617	148805	176586	147560	182289	119435	136376	160589	158031	147541	133009	131381	142958	125535	130140
6	Abcd1	3942.9	4050.9	3742.6	3244.4	3113.4	3470	3151.5	3026.9	2739.6	3987	3453.3	4107.8	3681.9	3776.5	2769.3	3493.4	2805.5	2646	2956.2
6	Sipa1l2	8581	8103.6	9069.8	8165	7590.4	7560.9	7932.7	7828.1	7820.1	9486.1	7249.3	7448.2	7368.2	8066.4	4633.2	5287	4851.2	4792.2	5205.1
6	Fam105a	17625.6	15966.3	16693.9	17838.3	14802.4	13121	15371.8	15026.5	15165.1	14628.5	18011.8	18483.6	16505.9	17310.2	18124.7	15946	16781.9	14990.3	15315.3
6	Zfp467	2538.9	2234.3	2493.4	2266.1	2383.1	2262.6	2120.8	2076.8	2068.3	3328.2	3492.1	2717.7	2643.4	2923.5	1473.9	1717.3	1530.4	1377.7	1650.3
6	Siglece	3407.4	3894.3	3441.5	2813.6	3364.5	3869.8	3677.6	4088.4	3142.3	3676.3	3259.3	3523.8	2942	2812.7	4945.3	5202	5017.7	4442.9	5529.9
6	Cyth4	14529.9	16233.2	14205.8	16910.3	12943.8	14254.1	14910.7	14269.1	12965.7	13558.4	13665.8	14709.2	14354.3	13835.1	11645.8	12272.6	11455.7	10792	12530.7
6	Ppp6r1	2376.4	2227.6	2200	2509.8	2431.3	2710.9	2658	2786.1	2657.7	3386.2	3109.5	3254	3256	2767	2341.9	2616	2385.6	2491	2381.2
6	Eif4g3	10294	12546.1	12110.6	9581.4	9196	10008.8	9868.9	8530.6	9101.8	10342.9	9804.4	9915.6	9851.3	9692	11401	10341.5	9796.3	9421.9	11108.2
6	Rbm33	6481.7	6396.4	5617.9	6653.5	5662.5	5946	5757.2	5978.4	6030.8	5605	5136.7	6328.3	5936.7	6363.1	5771.9	5791.9	5415.5	5574.5	5790.5
6	Batf3	106.6	211.4	157.1	150.3	91.7	134	145.8	157.6	82.9	157	193	183.9	217.4	249	211.6	175	221.5	188.3	178.1
6	Arrdc1	1707.7	1808.2	1726	1765.7	1655.7	1769.7	1617.7	1812	1469.4	2283.6	1761	1820.5	2156	2175.5	1907.9	2007.3	2061.4	2050.5	1966
6	Slc25a37	10499.2	10484.4	10093.9	11506.9	7534.3	7515.8	8424.6	9087.5	9023.1	8337.5	7762.8	9645.8	8944.5	8565.4	3484.7	3967.1	3723.6	3753.3	4624.8
6	Amz1	817.9	784.9	979.5	762.5	877	945.5	1010.1	909.9	841.2	1256.2	1294.2	1107.7	1350.2	1127.1	1389.2	1436.1	1563.7	1414.1	1532.4
6	Nfic	1313.4	1928.6	1440.5	1657	1684.7	1731.5	1712.8	1789.7	1367.7	2133.4	1887.5	1981.5	1881.6	1730.1	1154.4	1413.6	1219.6	1361	1477.4
6	Mras	1838.2	1674.3	1359.3	1029.5	1532.6	1271.3	1000.6	1231.1	1338.3	2469.7	1561.4	1111.9	1179	1595.9	139.4	286.2	277	256.7	298.6
6	Klhl25	578.1	600.5	495	449.2	429.2	733.7	594.2	565.5	474.1	672.5	535.6	613.4	579.6	562.4	375.1	466.2	464.8	426.8	470.2
6	Arl5c	125.2	98.5	107.4	101.5	118.3	97.1	172.7	179.9	144.7	220.2	140.8	291.3	226.1	272.9	414.9	385	352.9	340.2	467.6
6	Tmem176b	4249.2	4847.7	4161.7	3726.4	2917.9	3208.1	2392.6	2771.6	2424.9	4953	3652.9	3571.9	3122	3955.3	15419.3	14234.9	13751.1	12080	12572.6
6	Hsd17b11	1398.6	1353.4	1244.1	1329.3	1476.4	1306.4	1201	1401.6	1347.7	1737.5	1817.6	1519.4	1752	1856.9	1254	1491.1	1545.7	1438.4	1425
6	Ttll3	1590.5	1823.3	1571.4	2180.5	1550.1	1504.3	1765.1	2026.2	1845.9	2358.7	2292.2	2561.3	2160.4	1514.3	760.2	792.4	905.6	928.1	897.2
6	Tppp	4955.2	4783.6	4117.2	4492.1	3415.8	2734.4	3495.3	3274.5	3203.1	3017.5	3504.3	4151.7	4000.2	3802.8	92.1	341.2	194.3	411.6	279
6	Nrip1	16256.3	18386.7	16196.3	14296.5	13830.5	11334.8	12064.2	10729.1	12288.1	11930.2	11806.1	12152.5	12013.9	13500	7886.4	8787.9	7074.5	7151.1	8424.5
6	Acrbp	389	515.4	408.6	464.4	447.9	439.8	493.6	542.3	484.6	663.9	408.1	508.8	450.1	540.7	504.6	477.5	605.4	718.5	635.2
6	Marcks	12742.3	10031.3	8464.8	6318.6	7849.4	7063.7	7311.6	9270	7076.5	5726.1	6135.9	9359.7	7866.5	6809.6	3394.2	4452.1	2914.7	3277.8	2313.1
6	P2ry6	6841.4	7905.7	6340.8	6946.8	8672.7	8156.3	7425.6	7617.4	6357	8881.9	9235.5	6825	6979.5	7546.2	5750.3	6581.9	6042.6	5155.2	7329.5
6	Magi1	1164.2	1254.9	1364.5	1040.7	813.1	1096.1	1201	967.3	975.4	1380.8	1151.1	1101.2	904.6	934.7	48.1	126.2	48.1	86.6	76
6	Hpgds	25079.7	26226.7	24236.8	21027.5	16432.1	17689.5	20827.1	19590.4	20341.1	14819.7	14205.9	18637.2	15847.2	16920.8	14795.2	16107.2	12580.1	14229.3	14498
6	Sec14l2	61.3	48.8	47.1	52	96.6	97.1	88.7	94.2	55.6	80.2	93.2	126	153.7	106.8	37.3	62.5	33.8	54.7	27.5
6	Tbkbp1	1057.6	1183.3	982.1	1289.3	860.1	1073.4	934.8	1083.8	813.9	1292	1313	1185.2	808	968.4	704.6	872.4	866.7	836.9	929.9
6	Rptor	7363.5	7552.8	8556.5	8582.2	7522.2	7721.9	8064.2	6588.4	7182.4	7130.8	7599.7	7404.8	7734.8	7484.6	4185.1	4262.1	3830	3931	3890
6	Serinc3	195011	148345	133368	115053	156860	147430	113760	157806	153640	133532	175830	162079	151969	162716	140862	150383	146069	144726	146388
6	Stard3	3236.9	3384.8	3307.9	3235.6	3165.9	3503.5	3139.6	2987.5	2931.5	3217.2	2763.5	3299.8	2937.6	3186.7	1551.9	1858.6	1582.7	1570.6	1668.7
6	Rnf167	3996.1	4247.2	3095.7	3153.3	2615.4	2878.9	2879	2449.4	2390.3	2698.4	2634.9	2873.1	2652.2	2763	2385.1	2342.3	2572.9	2240.4	2423.1
6	Slc35e2	1140.2	1350	1461.4	1619.4	1233.2	1060.7	1298.5	1358.8	1290.1	1947.4	1934	1434.9	1161.4	1332.1	1134.5	1271.1	1338	1055.7	1093.7
6	Sun2	4036.1	4239.6	5733.1	3152.5	3919.2	4414.4	3666.5	3723.4	3471.6	8499.6	5645.7	5409.2	5785.2	6226.7	2221.6	2794.7	2963.3	3891.5	2434.9
6	Map3k14	748.6	1073	1105.2	1063.1	979.7	945.9	814.4	867.9	804.5	1305.7	1014.7	1120.8	1200.9	917	876.4	842.4	993.5	861.2	965.3
6	Wdr81	4150.7	5322.7	5348.1	3911	4655.7	5153.4	4418.3	4483.4	3896.4	4946.2	4941.6	4703.4	4037.6	4377.2	2885.5	3279.7	3254.6	3157.8	4027.6
6	Kctd12	9617.4	6250.7	5452.9	5335.4	6212.4	5239.3	4479.3	6189.2	5393.1	4526.3	4622.2	7151.3	5835.7	5890.9	4828.3	5450.7	3516.4	3350.8	3159.2
6	Zmym5	3759	3535.5	3829.1	3096.5	3023.5	2487.2	2929.7	2416	2757.4	2437.2	3034.1	2745.7	2437	2614.6	3178.5	2966	3016	2752.3	2981.1
6	Pik3r1	13368.4	11962.5	10822	10000.2	11416.1	9554.7	9985.3	9423.4	11547.6	12788.6	11471.1	10047.3	9877.6	10229.9	5202.6	5528.2	5743.8	5635.2	5315.1
6	Crtc2	2360.4	2312.7	2095.3	2401.1	2548.4	2419	2477.3	2458.9	2078.8	2775.2	2374.3	2518.4	2568.8	2554	2307.9	2456	2307	2337.6	2624.8
6	Zfp219	314.4	351.2	374.5	360.5	394.2	456.8	421.5	387.3	378.6	472.8	348.2	370.2	300.8	404.3	359.3	398.7	428.3	366.1	430.9
6	Ptp4a3	1148.2	1230.4	1107.9	1051.1	1334.6	1640.3	1366.6	1311.7	1035.2	1165.7	1014.7	1172.1	966	1012.9	353.5	506.2	386.2	470.9	445.3
6	Abl1	8032.2	8827	8417.7	7639	6541.3	7607.9	8476.1	7084.5	6685.3	6190.4	6425.4	6859.5	6143.1	6605.2	4916.2	4949.5	4565.8	4344.1	5040
6	Atp8a1	15867.3	14822.6	17322.5	15705.7	17804.1	16258.3	18321.3	17804.1	20241.4	18702.5	19878.2	17373.1	16378.6	18212.4	19609.4	19673.1	19006.6	17083.4	20469.2
6	Cd276	868.5	868.3	793.6	603.5	444.3	810.3	880.2	717.1	515	182.6	232.9	361.3	243.7	294.1	229	215	117	208.1	166.3
6	Fam217b	1281.4	1627.1	1830.7	1529.1	1577.2	1619.1	1794.4	1592.7	1478.9	1629.9	1815.4	1569.8	1727.9	1481.7	1237.4	1382.4	1174.3	1146.8	1385.7
6	Fam219b	847.2	692.3	895.7	811.3	616.9	682.1	647.3	722.2	677.5	679.3	837.3	648.8	636.7	656.1	452.3	412.5	459.3	431.4	410
6	Tnfaip3	3058.4	3668.6	3603.8	3113.3	3414.6	3222.4	3538.9	3355	5231.6	3002.2	3208.2	5931.6	4498.6	4333.3	5046.5	4824.5	4896.5	3946.2	4196.5
6	Gm10406	5.3	5.1	5.2	6.4	4.2	4.6	7.9	11.1	5.2	1.7	6.7	6.1	11	4	0	0	0	1.5	1.3
6	St5	1206.8	1162.2	1060.7	1052.7	1150.5	1666.5	1475.1	1328	1286.9	1385.9	1046.9	1293.5	1181.2	1191.7	309.5	511.2	308	391.9	369.4
6	Tagap	2850.6	2088.6	2066.4	1458.7	2438	2402.4	1645.5	1734.9	2704.9	2899.8	3245.9	2826	2560	2602	4033.2	4414.6	3470.2	3150.3	3421.1
6	Gpr146	2118	2472.7	2482.9	2790.4	2399.4	2221.4	1775.4	2312.4	2111.3	3401.5	3126.2	2720	2873.9	2964.6	2025.7	2131	2205.7	2200.9	2259.4
6	Csf2rb2	3053	3556.6	2791.9	3239.6	3319.3	3606.4	3830.5	3452.7	3309.1	3538.1	3465.5	3845.9	3591.9	3551.6	3456.5	3338.4	3224.6	2463.7	2759.7
6	Asb10	183.8	161.7	172.9	163.9	104.4	179.9	142.6	128.5	134.3	153.6	53.2	116.2	144.9	145.6	95.4	136.2	145.7	115.4	138.8
6	Daglb	5096.4	5467.5	5101.9	4852.6	4953.2	5099.1	4576.8	5108.8	4648.4	4804.5	5398.4	6140.2	6744.6	6074.8	2489.7	2954.7	2589.1	2814.6	2596
6	G6pc3	2299.1	2598.2	1786.2	2176.5	1892.9	2243	2135.9	1932	2243.5	2416.8	2561.7	2209.8	2085.7	2062.4	1953.5	1982.3	1974	1957.9	2302.6
6	Cd33	49048.6	55619.2	54696.6	55365.2	56850.5	58182.5	59580.1	62331	57237.9	39601.6	47721	66884.6	63288	65070.2	55989	61524.2	52771.2	58238.7	65875.4
6	Phf21a	3527.3	4081.3	4531	3919	3389.9	3123.4	3896.2	3523	3422.3	3032.9	3755	3723.2	3429.4	3526.4	3794.2	3497.2	3717.6	3122.9	3708
6	Thap3	687.3	1053.6	927.1	788.9	766.6	810.7	690	846.5	634.5	1077	1034.7	958.8	1179	1212.2	573.5	779.9	742.3	1004	952.2
6	Apbb2	2187.2	2003.6	1841.2	1880.8	2295.5	2057.8	2784.7	2207	2315.8	1467.8	1457.2	1621.6	2230.6	1856.9	1477.2	1487.4	1341.7	1567.5	1338.6
6	Fxr2	511.5	479.2	571	466	539.6	568.5	547.4	575.7	509.7	687.8	527.9	664.2	663	592.7	571.8	628.7	534.7	712.4	565.8
6	Prex1	12774.3	15437.4	13907.2	13638.7	11218.1	11867.4	12874.6	10957.8	10380.3	9950.3	10256.8	14207.3	12378.3	10503.4	9667.3	9461.6	8900.4	8492.3	8767.7
6	Idua	2229.8	2930	2823.4	2168.5	2185.1	2380.9	2247.6	2316.6	2270.7	2536.2	2537.3	2493.6	2325.1	2209.2	2652.3	2888.5	2961.9	2641.4	3126.4
6	Tbc1d9	4526.3	4403.8	4520.5	4544.9	4559.1	3561.3	3676.8	3301.1	3706.6	5485.5	4950.4	5043.2	5289	5587.7	3251.5	3334.7	3652.9	3247.5	3243
6	Pisd	218.5	208.9	243.6	231	192.6	243.8	230.5	193.6	209.8	302.1	188.5	242.3	296.4	270.1	282.2	312.5	313.1	337.2	309.1
6	Ambra1	1710.3	1974.1	1919.8	1782.5	1828.9	1754.7	1983	1897.7	1798.7	2126.6	2155.8	1987.1	2186.7	1783.8	2110.4	2022.3	2196.9	1954.9	2271.2
6	Tlr13	13272.5	12420.6	12883.2	9535.8	15573.2	17705.6	15901.8	15012.8	18201.4	9184	13989.6	12164.2	11069.8	12452.8	16757.9	16201	15734.8	15540.1	17370.3
6	Ctsz	6319.2	6118.5	5675.5	5894.1	8144.5	8391.2	8651.2	8126.3	7579.9	11989.9	9709	9430.2	9175.1	10132.3	9390.2	9375.4	10435	10912	9757.9
6	Nsmf	652.7	906.2	626	816.9	824.5	871.9	877	667.4	645	812.4	729.7	687.1	700.4	707.5	785.9	881.2	860.3	764	940.4
6	Osm	191.8	422.8	324.8	254.2	636.2	453.7	403.2	444.7	667.1	771.4	571.1	978.4	753.1	889.6	645.7	787.4	820	566.6	738.7
6	Slc36a1	16642.6	18128.2	19593.2	17565.7	17585.6	16398.9	16343	18220.5	18914.6	22568.3	19812.8	18462.2	17296.3	19107.1	14080.7	14991.1	15155.8	13387.8	17063.8
6	Cds2	8407.9	7650.5	9114.3	7419.2	7963.4	7141.9	7569	7111	7712.1	6772.4	6837.9	8096.5	7668.9	7449.2	3788.4	4065.9	3883.6	3803.4	3964.7
6	Tha1	109.2	169.3	199	183.8	224.5	205.7	144.2	214.2	160.5	288.4	260.6	251.1	217.4	213	166.8	210	234	238.5	193.8
6	Slc7a7	3585.9	4488.9	3758.4	3531.4	3557.7	3691.1	3580.9	4193.8	3580.7	3497.1	3228.2	3747	3468.9	3581.8	2029.1	2222.3	2030.9	1783.2	2196.5
6	Gripap1	1617.1	1787.1	1854.3	1947.1	1720.3	1839	1749.3	1757.2	1791.4	2036.1	2163.6	1847.1	1837.6	1983.1	1548.6	1743.6	1776.5	1661.7	1807.5
6	Zfp740	4883.3	4033.3	4866.2	4277.9	4446.2	4146.7	4203.6	4210.9	4556.1	4857.4	4373.8	4534	4485.4	4791.8	4054.8	4188.4	3981.2	3566.4	4158.6
6	Lmbr1l	1028.3	976.9	895.7	961.6	828.8	828.8	838.2	928.7	840.1	1005.3	913.8	995.7	1082.4	1196.2	1012.5	1056.1	953.7	1043.5	1157.8
6	Furin	1550.5	1868	1629.1	1710.5	1529.6	1576.3	1597.9	1399.9	1317.3	1870.6	1907.4	1460.6	1574.2	1554.8	1346.1	1317.4	1234.9	1116.4	1525.9
6	Ppp1r3d	63.9	66.5	73.3	85.5	61	86.3	45.2	66	53.5	189.4	107.6	91	98.8	70.8	60.6	47.5	51.8	63.8	39.3
6	Hmgxb3	1318.7	1120.1	1301.7	1139	1102.2	1179.7	1437.1	1134.3	1076.1	1182.8	1152.2	1031.1	1119.7	975.8	1170.1	1187.4	1053.1	976.7	1174.9
6	Spry1	85.3	176	293.3	136.7	170.2	178.3	207.6	117.4	156.3	201.4	166.3	149.4	142.7	176.4	43.2	33.7	35.2	42.5	17
6	Myadml2	71.9	112	57.6	52.8	33.2	82.4	73.7	41.1	38.8	18.8	10	41.1	59.3	41.7	3.3	10	1.4	0	0
6	Cd22	487.5	458.2	293.3	297.3	705.6	777.2	755	646.8	695.4	674.2	503.5	381.8	487.4	427.7	600.8	576.2	409.3	426.8	520
6	Fam134a	777.9	774.8	859.1	665	633.2	830.3	797.8	642.6	620.9	887.5	866.1	653	678.4	755.4	749.4	559.9	740	621.2	613
6	Peli2	2855.9	2754.8	3069.5	2417.1	2541.8	2226.4	1969.5	2057.9	2292.7	2770	2884.4	2788.2	2650	3252.4	1778.4	2154.8	2269	1748.3	1967.3
6	Sema4d	8999.3	8955.9	8593.2	7048.3	7907.9	8861.9	9184.4	7905.2	7689	9457.1	9223.3	10398.8	9842.5	8524.9	7908.8	8746.7	6916.7	6706.1	7582.3
6	Pitpnc1	3450	3884.2	3300	2971	2802	2605.4	2509	3074.9	2985	3381.1	3681.8	3573.8	2913.5	3073.1	1281.3	1709.8	1450.9	1506.8	1621.5
6	Klc2	487.5	475.8	416.4	466	324.1	459.1	374.7	523.5	301	465.9	455.8	445.3	472	403.7	288	281.2	290.5	332.6	298.6
6	H2-Ke6	16	9.3	2.6	19.2	6.6	7.3	26.1	13.7	13.6	47.8	32.2	33.6	46.1	45.1	17.4	13.7	24.1	16.7	15.7
6	Etv5	2520.2	3046.2	2967.4	2389.9	3041.6	3884.4	3548.4	4335.1	3727.6	2396.3	2715.9	3720.8	2819	2475.2	1837.4	2054.8	1473.1	2018.7	1956.8
6	Bcdin3d	111.9	137.3	178.1	143.1	181.1	127.9	156.9	219.3	141.6	157	158.6	140	164.7	142.7	145.2	148.7	125.3	158	167.7
6	Unc13d	434.2	555	521.2	515.6	434.6	400.9	389	505.5	394.4	549.6	336	500.4	476.4	398.6	458.9	507.5	452.8	378.2	503
6	Tmem52	40	73.3	39.3	24.8	22.9	57	49.9	33.4	56.6	51.2	43.2	49.9	24.2	52.5	32.4	31.2	29.6	27.3	27.5
6	Klhl24	9484.2	6918.6	7307.2	7511.9	9386.8	7356.4	6938.4	8650.6	9329.4	6767.2	8228.5	8518.5	8378.1	8751.6	11671.5	12498.8	11939.1	12081.5	12241.2
6	Ephb3	167.8	168.4	206.9	215	95.4	163.3	179.8	227	150	20.5	43.2	105	105.4	66.2	5.8	11.2	12	3	34.1
6	Nlrp3	2440.3	3808.4	3726.9	3463.4	2927.5	3200.1	3481.9	3424.4	2747.9	2915.1	3647.4	3489.8	3414	2911.5	3390.1	2788.5	3231.5	2687	3719.8
6	Lilra5	684.7	836.3	728.1	740.2	749.1	826.5	956.2	859.3	845.4	774.9	856.1	771.6	557.7	586.4	1987.6	1518.6	1576.2	1427.8	1880.8
6	Haghl	101.2	112	68.1	112.7	116.5	139	77.6	118.2	91.2	128	137.5	155	129.5	154.2	162.7	196.2	119.3	153.4	197.8
6	Mknk1	6668.2	6684.5	6814.8	6609.5	5565.9	6129.7	6293.5	5765.1	5908.1	5463.3	4628.8	6162.6	5403.2	5751.6	6054	5787	5919.6	5556.2	6159.9
6	Lpar6	2373.7	3122.8	2836.4	3138.9	2028.7	2127.8	2567.6	2410.9	2327.4	1836.5	2494.1	2023.6	2691.7	2411.9	5127.9	4124.6	4237	4230.2	4662.8
6	Dexi	111.9	169.3	196.4	198.2	144.9	176.4	98.2	137.9	97.5	143.4	163	134	177.8	154.7	203.3	175	251.1	265.8	217.4
6	Abhd17c	1750.3	1977.5	1888.3	1827.2	1609.8	1658.4	1759.6	1907.1	1440	1816	1637.9	2000.2	1925.5	1796.9	485.5	689.9	635	596.9	622.1
6	Hemk1	591.4	682.2	628.6	812.9	639.2	845	781.9	688.8	785.6	541	562.2	740.8	748.7	934.1	629.9	663.7	758	730.6	724.3
6	Asb2	983	1054.4	982.1	1062.3	746.1	878.1	830.3	841.3	607.3	781.7	682	1097	1045.1	883.3	508.7	455	417.2	481.5	440.1
6	Il16	1966.1	1973.3	2239.3	2425.1	1775.8	1988.8	2173.1	2155.6	2047.3	2118.1	2740.3	2365.7	2500.7	2310.2	1332.8	1367.4	1450.9	1412.6	1286.2
6	Tor4a	1332	1745.9	1836	1690.5	1780.7	2021.2	1917.2	1917.4	1569.1	1640.2	2117	1696.3	1613.7	1778.1	1298.8	1431.1	1388.4	1318.4	1497.1
6	Vhl	844.5	805.1	785.7	819.3	727.4	778.7	848.5	819.9	828.6	730.5	959.3	1012.9	1023.1	843.4	628.2	718.7	637.8	665.3	512.1
6	Acvr1	3564.6	3985.3	3509.5	3066.2	2802	3021.7	3393.1	2990.1	3238.8	2438.9	2573.9	3670.9	2876.1	2707.6	2328.7	2536	2005	1877.4	2902.5
6	Ahdc1	450.2	551.6	432.1	398.9	401.4	423.6	449.2	342.7	368.1	455.7	372.6	436	509.4	453.9	96.3	128.7	105	98.7	136.2
6	Adam15	5794.4	6869.8	6167.9	6321.8	5860.5	6726.3	6611.2	5790.8	5165.5	6366.2	6317.8	6434.3	5651.3	5383.3	4357.7	4445.8	3702.8	3344.7	4744
6	Prkcd	15369.1	18919	19166.3	17915	16018	15571.2	16469	16641.5	15138.8	19789.7	17574.9	22440.7	19974.8	18993.5	20608.5	20875.5	21499.9	19559.2	21492.2
6	Mycbp2	41133.6	44423.9	42512.7	49626.9	31320.8	28998.5	33315.1	33176.7	36445.9	34406.3	36630.3	44602.2	42057.3	36011.9	29107.4	27604.9	29999.8	27832.8	28861
6	Klf3	6529.7	7150.2	6285.8	6713.4	5762.7	5762.7	5989.3	6553.3	5761.2	6154.5	6306.7	6417	6290.2	5613.4	3960.2	4572.1	4816.5	3777.6	4668.1
6	Serpinf1	1638.4	1955.6	1341	1450	1694.9	2040.4	1705.7	1882.3	1633	1549.7	1330.8	1455.5	1326.1	1542.2	1097.9	1111.1	1437.9	1269.8	1436.8
6	Sirt7	2528.2	2888.7	2907.2	2563.4	2439.2	2613.1	2373.5	2206.1	2180.5	3321.3	3028.6	2657.9	2491.9	3005.7	3014.1	2574.8	2982.7	2683.9	2694.2
6	Ovol1	58.6	99.4	96.9	51.2	74.8	66.2	79.2	61.7	73.4	114.4	37.7	71.4	65.9	104.5	73.9	45	54.6	60.8	82.5
6	Kmt2a	21062.3	21305.8	24750.2	23511	19392.8	17096.4	20097.5	17940.3	20009.6	19704.4	16576.8	17553.3	17847.4	17484.9	18395.2	18023.3	19428.4	16600.3	18348.7
6	Ikzf1	25133	25239.6	25679.9	20118.7	21305.1	20457.4	19523.9	20603.1	21721.3	22215	22174.9	20998.7	19197.6	21398.5	11217.6	14297.4	12101.9	11818.8	13003.5
6	Tmem63b	1156.2	1364.4	1566.2	1396.4	1214.5	1263.2	1097.2	1216.6	1141.1	1251	1449.4	1258.5	1321.7	1334.4	948.6	1061.1	1142.4	1171.1	1339.9
6	Uvssa	2099.3	2193.9	1786.2	1525.9	1772.2	2399.8	2639.7	2039.1	2149.1	1269.8	1398.4	2031	1644.4	1634.2	2818.3	2896	2156.7	2462.2	2079.9
6	Scamp2	7648.6	7701	7875.5	6844.5	6217.2	7072.5	7558.7	7430.6	6616	6973.8	6521.8	6525.8	5947.7	6076.5	3983.4	4434.6	3923.9	3552.8	4247.6
6	Kctd2	434.2	696.5	814.5	565.1	638	818.8	560.9	592	604.1	877.3	652.1	624.6	724.5	729.2	625.7	634.9	707.2	721.5	698.1
6	Mkrn1	2131.3	2100.4	2566.7	1786.5	1678	1841.7	1603.5	1670.7	1664.5	2145.4	1752.2	2007.7	1813.5	2266.3	1690.5	1718.6	1857.9	1631.3	1808.8
6	Dennd6b	450.2	337.7	385	407.6	313.3	489.9	297.1	337.6	355.6	256	299.4	373.4	382	373.4	312.9	295	300.6	240	292.1
6	Cc2d1b	1094.9	1179.9	1217.9	1065.5	1162	1054.9	1131.3	1144.6	1124.3	1071.8	1117.8	1160.5	1045.1	1007.2	1142.8	1128.6	1152.1	1019.2	1178.8
6	Tle3	3466	3935.6	4062.2	3724	4020.1	3569.8	3087.3	3644.6	3441.2	5195.3	4322.8	3706.8	4009	3823.9	728.6	1191.1	1165.5	1206	1411.9
6	Sfi1	460.9	448	581.4	613.1	569.8	598.5	532.4	561.2	555.9	515.4	570	601.7	713.5	508.8	557.7	515	569.8	499.7	513.4
6	Ube2j1	8117.5	7925.9	6977.2	6219.5	6433.9	5433.8	5295.3	6281.7	6258.4	6908.9	7237.1	8057.8	7622.8	7742.1	3673.1	4068.4	4105.2	3572.5	4095.7
6	Tmem64	2861.2	2646.2	1906.7	2106.2	1466.2	1522	2314.9	1574.7	1617.3	1077	1168.9	1847.1	1670.8	1476.6	547.7	698.7	530.5	563.5	521.3
6	Ezh1	4057.4	3988.6	4392.2	3543.4	3788.3	3428.8	3342.4	3385	3446.5	3966.5	3513.2	4137.2	3548	3998.1	4127	4148.4	4159.3	3952.2	4307.9
6	Lipe	1158.9	1264.1	1076.4	1238.9	1162.6	1044.1	1098.8	1045.2	946	1397.8	1344.1	1086.7	1064.8	1232.8	927	1161.1	1250.6	937.2	1007.2
[truncated: 404 more rows]

## Sheet: Embryonic scores list 1-3
	Z scores
Gene	Ctrl_sham_1	Ctrl_sham_2	Ctrl_sham_3	Ctrl_sham_4	Ctrl_fIRR_1	Ctrl_fIRR_2	Ctrl_fIRR_3	Ctrl_fIRR_4	Ctrl_fIRR_5	PLX_sham_1	PLX_sham_2	PLX_sham_3	PLX_sham_4	PLX_sham_5	PLX_fIRR_1	PLX_fIRR_2	PLX_fIRR_3	PLX_fIRR_4	PLX_fIRR_5	mean CS	mean CR	mean PS	mean PR	Score CS	Score CR	Score PS	Score PR	Score CS	Score CR	Score PS	Score PR		Score CS	Score CR	Score PS	Score PR	Score CS	Score CR	Score PS	Score PR
Lyve1	-0.694756	-0.576401	-0.643668	-0.721329	1.75373	0.735212	-0.524529	-0.263991	0.0924473	2.63733	1.97975	-0.691422	-0.641118	-0.332434	-0.778399	-0.783792	-0.327041	-0.275855	0.0562642	-0.659038	0.358574	0.590421	-0.421765	0	0	1	0	1	0	0	1	1	0	0	1	0	1	0	0	1
F13a1	-1.00075	-0.721659	-0.862614	-0.990221	1.62311	0.745058	-0.382741	-0.139909	0.0722866	1.52365	2.53268	-0.804077	-0.970521	-0.603701	-0.60539	-0.678561	0.00128652	0.431146	0.830933	-0.893812	0.383561	0.335606	-0.00411688	0	0	0	0	1	0	0	1	1	0	0	0	0	1	0	0	1
Dab2	-0.948432	-0.784398	-0.843995	-0.883137	0.160735	-0.108679	-0.543427	-0.392493	-0.392184	-0.397618	-0.244037	-0.842508	-0.910543	-0.825337	1.53187	1.27716	1.88414	1.45337	1.80952	-0.864991	-0.25521	-0.644009	1.59121	0	0	0	1	1	1	1	0	1	0	0	0	1	1	1	1	0
Gpx3	-1.05665	-0.911523	-0.179559	-1.01669	1.72397	0.964661	-0.753773	0.0518087	-0.564471	-0.474028	-0.566575	-0.993554	-0.96621	-0.818976	0.478788	0.739603	0.909974	1.18762	2.2456	-0.791107	0.284439	-0.763869	1.11232	0	0	0	1	1	0	1	0	1	0	0	0	1	1	0	1	0
Mrc1	-0.915132	-0.767129	-0.855905	-0.914434	0.194675	0.108164	-0.41117	-0.365676	-0.327416	-0.522943	-0.403266	-0.883307	-0.956429	-0.876336	1.71789	1.26242	1.79454	1.49112	1.63034	-0.86315	-0.160285	-0.728457	1.57926	0	0	0	1	1	1	1	0	1	0	0	0	1	1	1	1	0
Ednrb	-0.25407	0.138164	-0.135742	-0.238731	1.30391	2.32942	0.146929	1.64575	1.84844	-0.930072	0.111869	-1.08127	-0.930072	-0.682461	-0.726286	-0.703277	-0.758059	-0.48963	-0.59481	-0.122595	1.45489	-0.702401	-0.654413	0	1	0	0	1	0	1	1	1	0	1	0	0	1	0	1	1
Pf4	-0.890275	-0.799149	-0.852578	-0.833284	0.0257301	-0.16127	-0.695854	-0.587809	-0.640941	-0.090032	-0.102499	-0.785495	-0.876918	-0.57	0.93283	1.47602	1.48493	1.86071	2.10589	-0.843822	-0.412029	-0.484989	1.57207	0	0	0	1	1	1	1	0	1	0	0	0	1	1	1	1	0
Vim	-0.798205	-1.17907	0.293526	-0.553606	-0.317179	-0.28555	-0.97401	-0.572057	-0.964785	1.49359	-0.0541302	-0.922876	-1.11081	-0.757351	1.68942	1.22395	1.49965	0.949567	1.33992	-0.559339	-0.622716	-0.270315	1.3405	0	0	0	1	1	1	1	0	1	0	0	0	1	1	1	1	0
Plin2	-0.650176	-0.304076	-0.583376	-0.597577	-0.0231988	-0.553394	-0.661485	-0.779306	-0.472392	0.54066	-0.0442383	-0.961035	-0.853207	-1.1425	1.39828	0.961187	2.445	0.273458	2.00738	-0.533801	-0.497955	-0.492064	1.41706	0	0	0	1	1	1	1	0	1	0	0	0	1	1	1	1	0
Hmox1	-0.290887	-0.575024	-0.886339	-0.801884	-0.459235	-0.764486	-1.11432	-0.796943	-0.306722	1.96547	0.519745	-0.663073	-1.00786	-0.782231	0.405304	1.26445	1.75883	1.02355	1.51164	-0.638534	-0.688342	0.00641214	1.19276	0	0	0	1	1	1	0	0	1	0	0	0	1	1	1	0	0
Igfbp4	-1.92639	-1.33176	-1.43331	-1.36724	0.215757	-0.197063	-0.883028	-0.258255	-0.638706	0.586009	0.686664	1.11589	0.659173	0.669815	0.299562	0.113328	0.852059	1.89542	0.942072	-1.51467	-0.352259	0.74351	0.820487	0	0	1	1	1	1	0	0	1	0	0	1	1	1	1	0	0
Dok2	-1.46487	-0.51679	-1.34187	-0.819149	0.518408	1.72785	0.0571813	-0.0914361	-0.480916	1.25637	2.29669	-0.455293	-0.619284	0.0110586	-0.885771	-0.819149	0.902763	0.928387	-0.20418	-1.03567	0.346217	0.497909	-0.01559	0	0	0	0	1	0	0	1	1	0	0	0	0	1	0	0	1
Iqgap1	-0.792881	-0.696442	-0.201953	-0.772334	-0.510966	-0.443539	-0.551762	-0.464299	-0.560525	-0.378197	-0.557079	-0.719243	-0.780161	-0.794838	1.87802	1.35822	1.6312	1.47916	1.87763	-0.615902	-0.506218	-0.645904	1.64484	0	0	0	1	1	1	1	0	1	0	0	0	1	1	1	1	0
Gas7	-0.808776	-0.755675	-0.66151	-0.770378	-0.476533	-0.39951	-0.642159	-0.626389	-0.534129	-0.370179	-0.267024	-0.607419	-0.666157	-0.670805	1.80208	1.62792	1.3116	1.77062	1.74441	-0.749085	-0.535744	-0.516317	1.65133	0	0	0	1	1	1	1	0	1	0	0	0	1	1	1	1	0
Ehd1	-1.21583	-1.24547	-1.0024	-1.08303	0.899437	0.298294	-0.419046	0.0872415	-0.0751975	2.62105	0.276951	-0.85775	-1.06762	-0.883836	0.789168	0.624357	0.332679	0.701427	1.21957	-1.13668	0.158146	0.0177603	0.733441	0	0	0	1	1	0	0	0	1	0	0	0	1	1	0	0	0
Lpl	-0.187523	-0.924811	-1.2038	-1.13871	1.14756	1.46412	2.05336	1.24353	1.22233	-0.953826	-1.24882	-0.812097	-0.0320304	-1.03046	0.274491	0.0576196	-0.476561	0.282675	0.262959	-0.863711	1.42618	-0.815445	0.0802367	0	1	0	0	1	0	1	0	1	0	1	0	0	1	0	1	0
Snx2	-0.90542	-0.681144	-0.491288	-1.79057	0.831545	1.05039	0.411615	1.06017	0.379731	-0.836217	1.1935	-0.924261	-1.3797	-0.972087	2.04641	0.223933	0.451471	-0.431143	0.763066	-0.967105	0.74669	-0.583752	0.610747	0	1	0	1	1	0	1	0	1	0	1	0	1	1	0	1	0
Nme4	-0.831641	0.105911	-1.14035	0.265981	-0.651562	0.174512	-0.157061	-0.505784	-0.720164	-0.897384	-1.25754	-0.743031	-0.97456	0.0344511	1.55797	0.56897	1.83238	1.4465	1.8924	-0.400024	-0.372012	-0.767613	1.45964	0	0	0	1	1	1	1	0	1	0	0	0	1	1	1	1	0
Clec4a1	-0.884188	-0.793715	-0.911195	-1.08269	1.52212	1.39654	-0.762658	0.217689	0.244696	0.472903	2.31477	-0.660032	-1.3352	-0.411569	-0.705943	-0.389964	0.796985	1.15753	-0.186063	-0.917947	0.523676	0.0761734	0.134508	0	1	0	0	1	0	0	0	1	0	1	0	0	1	0	0	0
Igf1	-0.746384	-0.716218	-0.734774	-0.717455	-0.317694	-0.41114	-0.508582	-0.498781	-0.539128	-0.456911	-0.50725	-0.710699	-0.734774	-0.642566	1.76694	1.53637	1.25623	1.69805	1.98476	-0.728708	-0.455065	-0.61044	1.64847	0	0	0	1	1	1	1	0	1	0	0	0	1	1	1	1	0
Folr2	-1.35664	-1.10177	-1.31356	-1.08741	0.877976	-0.09305	-0.353307	-0.353307	-0.599204	1.43439	1.27464	-0.802025	-0.902538	-0.439461	0.409514	0.19413	1.12387	1.7449	1.34285	-1.21485	-0.104178	0.113001	0.963053	0	0	0	1	1	1	0	0	1	0	0	0	1	1	1	0	0
Anxa2	-1.00195	-0.938719	1.30847	-0.882783	-0.633095	-0.586886	-0.661468	-0.614449	-0.83171	2.28858	-0.331523	-0.781448	-0.758749	-0.679303	1.11553	0.685874	1.15607	0.976906	1.17066	-0.378745	-0.665522	-0.0524891	1.02101	0	0	0	1	1	1	1	0	1	0	0	0	1	1	1	1	0
Colec12	-0.892441	-0.446764	-0.677212	-0.848961	2.97843	1.30225	0.211968	1.32507	1.05115	-0.523942	-0.191315	-0.902224	-0.957662	-0.339149	-0.293495	-1.0218	0.110876	0.208707	-0.0934835	-0.716344	1.37377	-0.582859	-0.217838	0	1	0	0	1	0	1	1	1	0	1	0	0	1	0	1	1
Ms4a6c	-0.720557	-0.708163	-0.681278	-0.70259	-0.445513	-0.493932	-0.62412	-0.571867	-0.546676	-0.477703	-0.422507	-0.640527	-0.664826	-0.580605	1.68159	1.40788	1.67664	1.46597	2.04879	-0.703147	-0.536422	-0.557234	1.65617	0	0	0	1	1	1	1	0	1	0	0	0	1	1	1	1	0
Tspo	-1.79373	-1.24724	-1.06912	-0.629905	0.16757	0.665486	-1.19461	-0.389043	-0.0267387	1.58845	-0.115797	0.0218384	-1.12175	-0.291889	0.459033	1.23222	1.41843	0.770736	1.55607	-1.185	-0.155468	0.0161711	1.0873	0	0	0	1	1	1	0	0	1	0	0	0	1	1	1	0	0
Cstb	-1.27518	-0.558484	-0.629814	-1.26159	0.392584	0.389187	-0.116917	-0.580562	-0.529612	-0.400539	-0.315622	-0.777569	-0.954196	-0.896453	1.31478	1.59161	1.91599	1.36573	1.32667	-0.931269	-0.0890643	-0.668876	1.50295	0	0	0	1	1	1	1	0	1	0	0	0	1	1	1	1	0
Mpp1	-0.683125	-0.691384	-0.587837	-0.698824	-0.542514	-0.409274	-0.667835	-0.544766	-0.659371	-0.390435	-0.519579	-0.616027	-0.71466	-0.599168	1.65013	1.62822	1.51724	1.70665	1.82255	-0.665292	-0.564752	-0.567974	1.66496	0	0	0	1	1	1	1	0	1	0	0	0	1	1	1	1	0
Cybb	-0.686121	-0.670909	-0.482699	-0.676652	-0.535702	-0.52879	-0.571296	-0.544188	-0.569052	-0.580442	-0.567551	-0.643574	-0.640628	-0.629104	1.96705	1.59126	1.57794	1.50824	1.68222	-0.629095	-0.549806	-0.61226	1.66534	0	0	0	1	1	1	1	0	1	0	0	0	1	1	1	1	0
Myo5a	-0.775365	-0.766947	-0.760835	-0.779409	-0.527968	-0.562594	-0.624089	-0.643272	-0.595804	-0.41041	-0.335496	-0.5298	-0.534266	-0.437413	1.85389	1.64416	1.4849	1.50928	1.79143	-0.770639	-0.590745	-0.449477	1.65673	0	0	0	1	1	1	1	0	1	0	0	0	1	1	1	1	0
Aldh2	-0.789926	-0.72018	0.634886	-0.804198	-0.338866	0.0120188	-0.684903	-0.833551	-0.649895	0.377176	-0.755995	-1.07079	-0.878253	-0.997817	1.64957	1.24725	1.46861	1.3108	1.82407	-0.419854	-0.499039	-0.665137	1.50006	0	0	0	1	1	1	1	0	1	0	0	0	1	1	1	1	0
Stard8	-0.655166	0.294218	0.169304	-0.309601	0.961335	0.960493	0.142763	0.422396	0.188789	-0.873185	-1.09289	-1.52345	-1.74084	-1.86628	0.524876	0.620088	1.2139	1.09647	1.46678	-0.125311	0.535155	-1.41933	0.984422	0	1	0	1	1	0	1	0	1	0	1	0	1	1	0	1	0
Sh3bgrl	-0.609361	-0.562114	-0.353442	-0.757498	-0.338678	-0.474019	-0.615759	-0.394783	-0.754545	-0.0168108	-0.288478	-0.846085	-0.813603	-0.902683	2.46314	1.97689	1.08512	1.49852	0.70419	-0.570604	-0.515557	-0.573532	1.54557	0	0	0	1	1	1	1	0	1	0	0	0	1	1	1	1	0
Ifi204	-0.990267	-1.02063	-1.01808	-1.04819	-0.422881	-0.426262	-0.548351	-0.550009	-0.550902	-0.368918	-0.0488978	-0.361773	-0.479524	-0.208047	1.66768	1.64988	1.76425	1.60957	1.35136	-1.01929	-0.499681	-0.293432	1.60855	0	0	0	1	1	1	1	0	1	0	0	0	1	1	1	1	0
Marcksl1	-1.60164	0.865866	0.428481	-1.33756	-0.0584193	2.81347	0.0860002	0.226293	-0.0666719	-0.318374	1.65398	-0.631971	-0.475173	-0.850664	0.366587	-0.755759	-0.153324	-0.726875	0.535764	-0.411216	0.600134	-0.12444	-0.146722	0	1	0	0	1	0	1	1	1	0	1	0	0	1	0	1	1
Spp1	-1.09418	-1.01958	-1.13148	-1.00195	0.381526	0.140096	-0.0260561	0.523264	0.212661	-0.426857	-1.00737	-0.753058	-0.81545	-0.877164	0.986457	0.958652	0.961365	1.88775	2.10137	-1.0618	0.246298	-0.77598	1.37912	0	0	0	1	1	0	1	0	1	0	0	0	1	1	0	1	0
Lgals1	-1.13884	-0.999024	-0.991466	-0.827083	-0.175222	-0.396288	-0.502097	-0.201674	-0.713716	1.0038	0.317925	-0.951787	-0.940451	-0.725053	1.28722	1.43081	1.64243	1.24943	1.6311	-0.989104	-0.3978	-0.259114	1.4482	0	0	0	1	1	1	1	0	1	0	0	0	1	1	1	1	0
Ms4a6b	-0.715661	-0.661671	-0.709759	-0.654518	-0.371445	-0.455835	-0.563978	-0.545099	-0.494732	-0.590181	-0.493559	-0.700825	-0.706521	-0.62883	1.57126	1.40154	1.56697	1.83172	1.92113	-0.685402	-0.486218	-0.623983	1.65852	0	0	0	1	1	1	1	0	1	0	0	0	1	1	1	1	0
Snx3	-1.22465	-0.621657	-0.658979	-0.39772	-0.346401	-0.134712	-1.38969	-0.540013	-0.896912	-0.558091	1.10627	-0.444374	-0.737124	-0.465951	1.75009	1.60546	1.33079	1.24273	1.38094	-0.725752	-0.661545	-0.219854	1.462	0	0	0	1	1	1	1	0	1	0	0	0	1	1	1	1	0
Anxa5	-0.791457	-0.814836	-0.855035	-0.884553	-0.372062	-0.383078	-0.563804	-0.532688	-0.443545	-0.420165	-0.378537	-0.584745	-0.675907	-0.553292	1.66058	1.50651	1.54713	1.72996	1.80952	-0.83647	-0.459035	-0.522529	1.65074	0	0	0	1	1	1	1	0	1	0	0	0	1	1	1	1	0
Cdkn1a	-0.638386	-0.636952	-0.658486	-0.634797	2.05865	1.47894	1.3247	1.61331	1.8032	-0.409893	-0.445189	-0.593969	-0.595949	-0.618629	-0.628249	-0.597873	-0.607696	-0.638469	-0.574268	-0.642155	1.65576	-0.532726	-0.609311	0	1	0	0	1	0	1	1	1	0	1	0	0	1	0	1	1
Stab1	-0.622044	-0.287588	-0.263359	-0.486637	0.354744	0.0591372	-0.383368	-0.398456	-0.317729	-0.566787	-0.59718	-1.3204	-1.57058	-1.05211	1.17845	1.14749	1.64133	1.41031	2.07478	-0.414907	-0.137134	-1.02141	1.49047	0	0	0	1	1	1	1	0	1	0	0	0	1	1	1	1	0
Tmem8	-0.751337	-0.761411	-0.174344	-0.418349	-0.0204417	-0.112783	-0.732309	-0.646684	-0.725034	0.0293666	-0.44857	-0.96736	-0.911955	-0.921469	0.930394	1.20742	1.79896	1.03673	2.58918	-0.52636	-0.44745	-0.643998	1.51254	0	0	0	1	1	1	1	0	1	0	0	0	1	1	1	1	0
Serp1	-0.442951	-0.429681	-1.00633	-1.06243	-0.378846	-0.476027	-0.957447	-0.59448	-0.850899	-0.739179	-0.593114	-0.240001	-0.0913016	-0.065445	1.89185	1.79418	1.27217	1.88385	1.0861	-0.735349	-0.65154	-0.345808	1.58563	0	0	0	1	1	1	1	0	1	0	0	0	1	1	1	1	0
Msr1	-0.672331	-0.624375	-0.627558	-0.666926	-0.446695	-0.496038	-0.608525	-0.521778	-0.572917	-0.562792	-0.576228	-0.646505	-0.645309	-0.621791	1.97111	1.54644	1.55282	1.32415	1.89524	-0.647798	-0.529191	-0.610525	1.65795	0	0	0	1	1	1	1	0	1	0	0	0	1	1	1	1	0
Nt5dc2	-0.830048	-0.501208	-0.0333533	-0.922085	-0.227973	-1.00645	-0.762938	-0.289331	-0.413006	1.13245	0.0931975	-1.29119	-0.872232	-0.616254	2.27524	0.789227	0.757589	0.604194	2.11418	-0.571674	-0.53994	-0.310806	1.30809	0	0	0	1	1	1	1	0	1	0	0	0	1	1	1	1	0
Fcna	-0.371622	-0.404292	-1.02502	-0.894342	3.01789	1.78868	0.526804	0.690155	-0.726908	0.579893	0.469632	-0.510469	-0.306282	-0.653401	-0.955599	-0.922929	-0.383873	0.0898426	-0.00816751	-0.67382	1.05933	-0.0841253	-0.436145	0	1	0	0	1	0	1	1	1	0	1	0	0	1	0	1	1
S100a10	-0.893905	-0.947251	0.133015	-0.840558	0.573124	0.479768	-0.747202	-1.274	-0.560489	2.3669	2.25354	-0.500474	0.819852	-0.0937073	-0.413786	-0.880568	0.719827	0.366406	-0.560489	-0.637175	-0.30576	0.969222	-0.153722	0	0	1	0	1	1	0	1	1	0	0	1	0	1	1	0	1
Tubb6	0.517215	0.296285	-0.310555	-1.08094	0.510042	0.194427	-1.0379	-1.06803	-0.893007	2.17706	2.60888	0.58751	-0.528616	-0.142706	-0.362201	-1.10676	0.359407	-0.616127	-0.103971	-0.144499	-0.458894	0.940424	-0.365931	0	0	1	0	1	1	0	1	1	0	0	1	0	1	1	0	1
Rnasel	-0.34175	-0.402832	-0.203584	-0.305174	0.763761	0.364716	0.718864	0.269161	0.917198	-1.61569	-1.23485	-1.52307	-1.34695	-1.40364	1.40092	0.641963	1.36992	0.760378	1.17067	-0.313335	0.60674	-1.42484	1.06877	0	1	0	1	1	0	1	0	1	0	1	0	1	1	0	1	0
Ap2s1	-1.21063	-0.355103	-0.716371	-0.0514007	-0.172485	0.214587	-0.15462	-0.500007	-0.631016	3.57318	0.460726	-0.591317	1.21304	0.456756	-0.968464	-0.291584	-0.327314	0.0676985	-0.0156709	-0.583377	-0.248708	1.02248	-0.307067	0	0	1	0	1	1	0	1	1	0	0	1	0	1	1	0	1
Cela1	-1.12225	-0.625693	-1.12225	-0.654902	-0.596483	0.119143	0.382026	-0.873971	-0.36281	-0.129136	-0.479646	-0.640297	-0.800948	-0.114531	1.05384	2.33905	0.42584	0.878583	2.32444	-0.881274	-0.266419	-0.432912	1.40435	0	0	0	1	1	1	1	0	1	0	0	0	1	1	1	1	0
Npl	1.57218	1.44576	1.03441	1.15754	1.09256	0.87412	0.46024	0.51384	0.641518	-0.378643	-0.424911	-0.886575	-0.565989	-0.368277	-1.27391	-1.22865	-1.1753	-1.2863	-1.20362	1.30247	0.716456	-0.524879	-1.23356	1	1	0	0	0	0	1	1	1	1	1	0	0	0	0	1	1
Glrx	-0.742297	-0.683532	2.27788	-0.679971	-1.3068	0.123154	-0.809966	-1.38337	0.174796	-0.695997	0.842582	-0.553536	0.322599	-1.029	0.920936	1.02244	1.1186	-0.357652	1.43914	0.0430195	-0.640438	-0.22267	0.828692	0	0	0	1	0	1	1	0	1	0	0	0	1	0	1	1	0
Sept9	-0.845111	-0.738967	-0.729363	-0.851682	-0.48978	-0.126362	-0.331575	-0.529205	-0.871394	0.0136471	-0.423061	-0.491802	-0.875943	-0.666687	1.3632	1.82265	1.39858	1.12968	2.24318	-0.791281	-0.469663	-0.488769	1.59146	0	0	0	1	1	1	1	0	1	0	0	0	1	1	1	1	0
Raph1	-0.720082	-0.736362	-0.084283	-0.232123	0.319636	-0.664862	-0.394702	-0.354442	-0.880901	-0.917421	-0.418462	-0.905761	-1.0206	-0.819301	1.19479	1.28653	1.82245	1.53205	1.99383	-0.443212	-0.395054	-0.816309	1.56593	0	0	0	1	1	1	1	0	1	0	0	0	1	1	1	1	0
Fcgrt	0.452791	-0.233801	-0.62411	0.226182	1.51684	0.963507	0.210624	0.53667	0.015131	1.80906	1.2307	-0.580817	0.592815	0.41491	-1.72874	-1.61578	-1.32761	-0.906864	-0.951509	-0.0447344	0.648554	0.693335	-1.3061	0	1	1	0	1	0	0	1	1	0	1	1	0	1	0	0	1
Ap2a2	-1.08856	0.0773747	0.996717	-1.01552	0.741469	0.00358638	-0.709073	-1.12169	-0.983144	1.74326	1.35738	-1.17138	-1.69844	-0.588602	1.00274	0.822034	1.09046	0.218551	0.322834	-0.257496	-0.413769	-0.0715572	0.691323	0	0	0	1	1	1	1	0	1	0	0	0	1	1	1	1	0
Arhgap19	-0.718755	-0.727949	-0.681278	-0.727688	-0.396259	-0.502063	-0.566178	-0.533457	-0.49304	-0.576098	-0.499418	-0.64548	-0.645582	-0.609603	1.60496	1.52327	1.6467	1.68901	1.8589	-0.713917	-0.498199	-0.595236	1.66457	0	0	0	1	1	1	1	0	1	0	0	0	1	1	1	1	0
Smagp	-0.822775	-0.582703	0.750491	-0.0781855	-0.646072	-0.726503	-1.15912	-0.514459	-0.696037	-0.406	-0.923922	-0.509584	-0.735033	-0.622918	1.34519	1.57795	1.34153	2.06662	1.34153	-0.183293	-0.748438	-0.639492	1.53456	0	0	0	1	1	1	1	0	1	0	0	0	1	1	1	1	0
Eif4ebp1	-1.08022	-1.30233	-1.11195	-1.63916	0.186525	0.0498427	-1.63183	0.0644872	-0.560345	0.906546	0.767423	-0.130773	-0.716553	0.53067	0.679556	0.784508	1.34588	1.44595	1.41178	-1.28342	-0.378265	0.271463	1.13354	0	0	0	1	1	1	0	0	1	0	0	0	1	1	1	0	0
Oas2	-1.45751	-1.35254	-1.41658	-1.34706	0.201638	0.49003	-0.246223	0.122241	-0.0119146	0.170757	0.275972	-0.651728	-0.877261	-0.566509	1.20511	1.40094	1.78307	0.965566	1.31201	-1.39342	0.111154	-0.329754	1.33334	0	0	0	1	1	0	1	0	1	0	0	0	1	1	0	1	0
Itsn1	-0.77354	-0.675747	-0.612497	-0.659554	-0.338747	-0.37405	-0.620493	-0.54317	-0.602022	-0.510065	-0.35378	-0.727322	-0.726962	-0.703134	1.61697	1.35293	1.44613	1.65255	2.15251	-0.680335	-0.495696	-0.604253	1.64422	0	0	0	1	1	1	1	0	1	0	0	0	1	1	1	1	0
Wbp5	-1.1751	-0.254181	-1.93003	-1.74263	-0.238119	-0.066786	0.184859	1.05223	-0.607555	0.532879	0.142026	-0.939512	0.859482	-0.554014	1.86606	0.372254	-0.0774943	1.1379	1.43773	-1.27549	0.0649261	0.00817212	0.94729	0	0	0	1	1	0	0	0	1	0	0	0	1	1	0	0	0
Tmem261	-0.865138	-0.375758	-0.774366	-1.07431	-0.253414	-0.505996	-0.829618	-0.253414	-0.876977	0.314898	-1.09404	-0.987482	-0.407331	0.366203	1.11211	1.89354	1.56202	1.6528	1.39627	-0.772392	-0.543884	-0.361551	1.52335	0	0	0	1	1	1	1	0	1	0	0	0	1	1	1	1	0
Ftl1	-1.1029	1.48868	0.22886	-1.12413	-0.144986	-0.383135	-0.641466	-0.0479636	0.00436127	-0.788646	-0.931294	2.15196	1.47996	1.82143	-0.753941	0.186555	-0.911901	-0.748255	0.216813	-0.127373	-0.242638	0.746682	-0.402146	0	0	1	0	1	1	0	1	1	0	0	1	0	1	1	0	1
Fabp5	-1.20705	-0.944648	-0.354243	-1.18737	-0.209922	0.590405	-0.774087	0.859367	1.06273	-0.209922	-1.11521	-0.419844	-0.544485	-0.918408	0.892168	-0.406723	1.63345	2.23042	1.02337	-0.923328	0.305699	-0.641573	1.07454	0	0	0	1	1	0	1	0	1	0	0	0	1	1	0	1	0
Cd44	-1.03123	-1.01058	-0.252827	-0.953676	-0.638651	-0.562915	-0.661385	-0.435087	-0.648394	0.0657057	-0.131104	-0.611631	-0.508614	-0.605915	1.80334	1.65655	1.73151	1.04495	1.74995	-0.812077	-0.589286	-0.358311	1.59726	0	0	0	1	1	1	1	0	1	0	0	0	1	1	1	1	0
Twf1	-0.0113647	0.102208	-1.24945	-1.32586	0.932271	-0.699111	-0.572218	0.393151	-0.556794	-1.03773	-0.256738	-0.551887	-1.00618	-0.708225	2.15493	1.90185	0.708631	1.2134	0.569118	-0.621117	-0.10054	-0.712151	1.30958	0	0	0	1	1	1	1	0	1	0	0	0	1	1	1	1	0
Hip1	-0.89179	-0.677183	-0.72588	-0.609517	-0.178747	-0.461444	-0.759147	-0.674777	-0.627354	0.148401	0.0191554	-0.683129	-0.931427	-0.641368	1.23049	0.842757	2.31825	1.22879	2.07391	-0.726092	-0.540294	-0.417673	1.53884	0	0	0	1	1	1	1	0	1	0	0	0	1	1	1	1	0
Plxnd1	-0.961473	-0.867078	-0.670255	-0.493516	-0.0617107	-0.216357	-0.528462	-0.387071	-0.452545	-0.35574	-0.612413	-0.870292	-0.882342	-0.749788	1.65547	1.48114	1.98806	1.55023	1.43414	-0.748081	-0.329229	-0.694115	1.62181	0	0	0	1	1	1	1	0	1	0	0	0	1	1	1	1	0
Smdt1	-0.774607	-1.4995	-1.79605	-1.20735	0.510431	0.457712	-0.478059	-0.300131	-1.06896	1.48794	-0.548352	-0.109023	0.123821	0.163361	0.879468	1.45499	1.05081	1.72298	-0.0694834	-1.31937	-0.175801	0.223549	1.00775	0	0	0	1	1	1	0	0	1	0	0	0	1	1	1	0	0
1700037H04Rik	-0.753748	-1.68665	-0.684335	-0.870361	0.24857	0.0597679	-0.645464	-0.912009	-0.401132	1.65348	1.63127	-0.0429628	0.220805	-1.15912	-0.842596	1.43136	1.61739	0.765	0.370736	-0.998774	-0.330053	0.460695	0.668378	0	0	0	1	1	1	0	0	1	0	0	0	1	1	1	0	0
Clec10a	-1.20446	-0.879648	-1.26633	-1.02769	1.90001	0.881393	-0.349347	-0.28306	-0.106293	0.503553	1.41169	-0.824409	-0.557049	-0.687414	-0.592402	-0.44215	1.26586	1.8735	0.384236	-1.09453	0.408541	-0.0307249	0.497808	0	0	0	0	1	0	1	0	1	0	0	0	0	1	0	1	0
Rilpl2	-1.64213	-1.06039	-0.267113	-1.51447	-0.082927	-0.62272	-0.26529	-1.47618	-0.321822	0.808826	-0.00815833	0.152321	-0.110281	0.0903175	1.28297	0.393039	1.29391	1.29938	2.05072	-1.12103	-0.553787	0.186605	1.264	0	0	0	1	1	1	0	0	1	0	0	0	1	1	1	0	0
Ms4a7	-0.643826	-0.632886	-0.62573	-0.636806	-0.501947	-0.523455	-0.589753	-0.571755	-0.560134	-0.582422	-0.594355	-0.635382	-0.629279	-0.621226	1.58337	1.58835	1.7451	1.59299	1.83915	-0.634812	-0.549409	-0.612533	1.66979	0	0	0	1	1	1	1	0	1	0	0	0	1	1	1	1	0
Sh3bgrl3	-1.1663	-0.811188	-1.53457	-1.31126	-0.0168466	-0.109986	-1.04624	-0.410158	-0.916586	1.67587	1.47604	0.195246	-0.314554	0.394756	-0.0776854	0.965719	0.424916	0.564365	2.01846	-1.20583	-0.499964	0.685472	0.779156	0	0	1	1	1	1	0	0	1	0	0	1	1	1	1	0	0
Actr3	-0.673658	-0.612431	-0.399603	-0.780873	-0.481055	-0.467693	-0.56118	-0.469707	-0.602822	-0.878524	-0.541915	-0.41658	-0.637462	-0.569371	2.30283	1.90728	1.26061	1.55118	1.07098	-0.616641	-0.516491	-0.60877	1.61857	0	0	0	1	1	1	1	0	1	0	0	0	1	1	1	1	0
Dse	-0.766627	-0.730449	-0.694348	-0.570957	-0.308628	-0.445027	-0.478203	-0.45157	-0.411928	-0.700429	-0.600669	-0.632537	-0.768705	-0.701506	2.00423	1.53899	1.51413	1.4818	1.72242	-0.690595	-0.419071	-0.680769	1.65232	0	0	0	1	1	1	1	0	1	0	0	0	1	1	1	1	0
Eps8	-0.856858	-0.876523	-0.704399	-1.03106	-0.0603214	0.0178748	-0.485079	-0.000864517	-0.523483	-0.450608	-0.389301	-0.791386	-0.970682	-0.775655	1.75462	1.67966	1.02633	1.58134	1.85641	-0.867211	-0.210375	-0.675527	1.57967	0	0	0	1	1	1	1	0	1	0	0	0	1	1	1	1	0
Ap2m1	-0.409639	-1.07668	-0.545334	-0.401069	-0.661031	0.990156	0.931593	1.64577	-0.168246	2.06857	0.860175	0.368818	0.907311	0.623067	-0.79244	-1.11811	-0.543905	-1.51805	-1.16096	-0.608182	0.547649	0.965588	-1.02669	0	1	1	0	1	0	0	1	1	0	1	1	0	1	0	0	1
Kcnab2	-0.660579	-0.740047	-0.482769	-0.803621	-0.587071	-0.444028	-0.654619	-0.746007	-0.669519	-0.407274	-0.227477	-0.685413	-0.594024	-0.53641	1.45029	1.38573	1.58638	1.98273	1.83373	-0.671754	-0.620249	-0.49012	1.64777	0	0	0	1	1	1	1	0	1	0	0	0	1	1	1	1	0
Plec	-0.165378	-0.787526	1.05084	0.704955	0.378159	-0.580892	-0.252973	-0.690947	-0.470837	3.26767	0.884637	-0.835816	-1.16373	-0.742606	0.521905	-0.230513	0.395004	-0.376504	-0.905442	0.200723	-0.323498	0.282029	-0.11911	0	0	0	0	0	1	0	1	1	0	0	0	0	0	1	0	1
Txndc17	-0.891731	-0.337731	-0.77671	-1.47317	-0.283914	-1.13971	-1.12705	-0.238539	-0.408432	0.539171	2.29825	-0.593099	-0.660634	0.465304	0.398824	0.372443	0.997144	1.92259	0.936995	-0.869835	-0.639529	0.409799	0.925599	0	0	0	1	1	1	0	0	1	0	0	0	1	1	1	0	0
Pfn1	-0.979768	0.0202729	-0.556655	-0.302269	0.197428	0.156097	-0.915341	0.664708	-0.368884	2.02384	2.50036	0.656036	0.410483	0.666166	-1.56075	-0.694424	-0.99395	-0.928874	0.00552356	-0.454605	-0.0531985	1.25138	-0.834495	0	0	1	0	1	1	0	1	1	0	0	1	0	1	1	0	1
Tfec	-0.881163	-1.21356	0.150593	-1.14974	1.58122	0.634561	1.33126	0.209094	0.820702	-0.117983	-1.04071	-1.31195	-1.19229	-1.37311	1.0095	0.334075	1.58654	0.15857	0.464374	-0.773467	0.915368	-1.00721	0.710613	0	1	0	1	1	0	1	0	1	0	1	0	1	1	0	1	0
Pla2g7	-0.71729	-0.608181	-0.62196	-0.739757	-0.319336	-0.49237	-0.574543	-0.548724	-0.355457	-0.522285	-0.556917	-0.695816	-0.768306	-0.737274	1.82138	1.40294	1.7685	1.37389	1.89151	-0.671797	-0.458086	-0.65612	1.65164	0	0	0	1	1	1	1	0	1	0	0	0	1	1	1	1	0
Gipc1	-1.24337	0.289355	0.740709	0.251742	1.55252	0.220398	0.552644	0.279952	-0.271703	2.26403	0.78459	0.533838	-0.378273	0.305027	-0.832761	-1.10232	-1.85458	-1.19322	-0.898583	0.00960941	0.466762	0.701842	-1.17629	0	0	1	0	0	0	0	1	1	0	0	1	0	0	0	0	1
Mrpl27	-0.126182	-0.449522	-0.573075	-0.720287	0.102523	-0.507356	0.0578333	-0.983166	-0.404833	-0.875386	-1.30125	-0.99631	-0.586219	-0.0920075	1.03311	1.09883	1.14615	2.54466	1.63248	-0.467267	-0.347	-0.770234	1.49105	0	0	0	1	1	1	1	0	1	0	0	0	1	1	1	1	0
Cfb	0.0783748	-0.709983	-0.709983	-0.242808	-0.359602	0.195169	-0.709983	-0.21361	2.35585	2.76463	0.253565	-0.301205	1.21711	-0.709983	-0.21361	-0.709983	-0.563991	-0.709983	-0.709983	-0.3961	0.253565	0.644825	-0.58151	0	0	1	0	1	0	0	1	1	0	0	1	0	1	0	0	1
Rhoc	0.301873	0.743702	0.890978	-0.107227	1.30826	0.342783	0.514605	1.02189	-0.778152	0.727338	-1.00725	0.293691	1.84827	-0.23814	-2.16909	-1.54726	-0.499964	-0.819062	-0.827244	0.457331	0.481877	0.324783	-1.17253	0	0	0	0	0	0	0	1	1	0	0	0	0	0	0	0	1
Rtp4	-0.950091	-1.00542	-1.34588	-1.4998	0.655059	1.70057	0.68414	0.93878	1.03241	-0.696871	-1.03804	-0.745103	-1.13735	-0.306045	0.88771	0.673501	1.53034	0.36921	0.252885	-1.2003	1.00219	-0.784682	0.742729	0	1	0	1	1	0	1	0	1	0	1	0	1	1	0	1	0
Ehd4	-0.850934	-0.6831	-0.729309	-1.06062	-0.286691	0.104777	-0.281242	0.0434557	-0.190423	-0.889224	-0.310522	-0.826813	-0.936668	-0.850426	2.0651	1.67864	1.26806	0.957099	1.77883	-0.83099	-0.122025	-0.76273	1.54955	0	0	0	1	1	1	1	0	1	0	0	0	1	1	1	1	0
Clta	-0.824052	0.322672	-1.09368	-0.929354	0.254027	0.235061	-0.688319	-0.362786	-0.0270631	2.70005	1.84758	0.511481	0.260113	1.35235	-0.829288	-0.696952	-0.782723	-0.662559	-0.586554	-0.631103	-0.117816	1.33431	-0.711616	0	0	1	0	1	1	0	1	1	0	0	1	0	1	1	0	1
Ctsc	-0.648089	-0.557873	-0.671486	-0.73746	-0.579322	-0.641978	-0.676548	-0.643654	-0.712269	-0.602939	-0.407879	-0.371887	-0.4952	-0.545633	1.97949	1.69185	1.64318	1.38472	1.59297	-0.653727	-0.650754	-0.484707	1.65844	0	0	0	1	1	1	1	0	1	0	0	0	1	1	1	1	0
Clic4	-0.818687	-0.964528	-0.888617	-0.537678	-0.502529	-0.489371	-0.579544	-0.671741	-0.891469	1.19263	-0.528016	-0.64883	-0.539794	-0.660424	1.58351	1.68638	1.41475	1.41135	1.43261	-0.802377	-0.626931	-0.236886	1.50572	0	0	0	1	1	1	1	0	1	0	0	0	1	1	1	1	0
Snx6	1.18713	1.57426	1.66081	0.738321	0.806933	0.546017	1.04456	0.597319	0.54287	-0.721739	-0.0900642	-0.740309	-1.14411	-0.985173	-0.469006	-1.03049	-0.79759	-1.62818	-1.09155	1.29013	0.70754	-0.73628	-1.00336	1	1	0	0	0	0	1	1	1	1	1	0	0	0	0	1	1
Msrb1	-0.923946	-1.11528	-0.448266	-0.796389	-0.437637	-0.272876	-0.634286	-0.788417	-0.809676	0.298471	-0.41372	-0.756528	-0.570508	0.51638	0.378194	0.928282	1.70691	2.39518	1.74411	-0.820971	-0.588578	-0.185181	1.43054	0	0	0	1	1	1	1	0	1	0	0	0	1	1	1	1	0
Plxnc1	-0.776912	-0.631426	-0.369128	-0.685757	-0.452435	-0.471552	-0.556167	-0.548923	-0.589672	-0.481311	-0.592388	-0.708294	-0.708395	-0.669055	1.69465	1.40508	2.16421	1.41987	1.55761	-0.615806	-0.52375	-0.631889	1.64828	0	0	0	1	1	1	1	0	1	0	0	0	1	1	1	1	0
Plin3	-0.819075	-0.954234	-0.582069	-0.636323	-0.574454	-0.483079	-0.531622	-0.747687	-0.601106	-0.507826	-0.0699845	-0.490693	-0.827641	-0.29652	1.95932	1.50149	1.86318	1.12361	1.67472	-0.747925	-0.58759	-0.438533	1.62446	0	0	0	1	1	1	1	0	1	0	0	0	1	1	1	1	0
Cd36	-0.70127	-0.665421	-0.683645	-0.68789	-0.420981	-0.493233	-0.539095	-0.616099	-0.601335	-0.635846	-0.545877	-0.591738	-0.459091	-0.589662	2.08967	1.471	1.38473	1.31469	1.9711	-0.684557	-0.534149	-0.564443	1.64624	0	0	0	1	1	1	1	0	1	0	0	0	1	1	1	1	0
Tmem2	1.51977	0.248624	2.4946	1.50689	0.60506	0.0854362	0.0714794	0.359205	-0.672527	-0.510413	-0.385875	0.175619	0.190649	-0.228056	-0.794918	-1.03648	-0.721913	-1.14277	-1.76438	1.44247	0.0897306	-0.151615	-1.09209	1	0	0	0	0	0	1	1	1	1	0	0	0	0	0	1	1
E430025E21Rik	-0.875893	-0.705491	-0.728273	-1.35446	0.189773	0.300449	0.768246	-0.0716023	0.436217	-1.50008	-1.46329	-0.385776	-0.342367	-0.800005	1.62826	1.57608	1.07226	0.721143	1.53482	-0.91603	0.324616	-0.898305	1.30651	0	0	0	1	1	0	1	0	1	0	0	0	1	1	0	1	0
Rap2b	-0.860133	-0.935072	-0.818263	-0.843065	-0.35583	-0.453703	-0.426501	-0.380898	-0.507307	-0.286491	-0.419301	-0.530776	-0.831864	-0.541976	1.51897	1.4147	1.85153	1.8174	1.58858	-0.864133	-0.424848	-0.522082	1.63824	0	0	0	1	1	1	1	0	1	0	0	0	1	1	1	1	0
Blvrb	-1.09687	-0.542779	-0.648144	-0.855638	0.0889471	0.0270222	-0.63659	-0.648606	-0.678182	-0.0931305	0.0288707	-0.903699	-0.856562	-0.841774	1.08113	1.79142	1.85612	0.882879	2.04559	-0.785857	-0.369482	-0.533259	1.53143	0	0	0	1	1	1	1	0	1	0	0	0	1	1	1	1	0
Nupr1	0.17709	-0.178246	-2.1229	-0.162741	-0.0270668	-0.636953	-1.11633	1.05703	-0.521953	2.42798	0.394168	0.523381	1.86978	0.494954	-0.863076	-0.404369	-0.525829	-0.0567858	-0.328133	-0.5717	-0.249055	1.14205	-0.435639	0	0	1	0	1	1	0	1	1	0	0	1	0	1	1	0	1
Atp6v1a	-0.526562	-0.469056	-1.09958	-1.57866	0.98382	-0.0378293	-0.510928	0.117151	0.341466	-0.725318	-0.79438	-0.478165	-0.919724	-1.04208	0.626685	1.3052	1.29677	1.45474	2.05645	-0.918466	0.178736	-0.791933	1.34797	0	0	0	1	1	0	1	0	1	0	0	0	1	1	0	1	0
Gypc	-0.412526	0.217313	3.23654	-0.0926078	0.717184	-0.82242	0.137333	-0.78243	0.567223	-0.192582	0.337282	-1.16233	-0.992377	-0.872407	1.19706	-0.842415	-0.282559	0.607212	-0.562487	0.737179	-0.0366222	-0.576483	0.0233624	1	0	0	0	0	1	1	0	1	1	0	0	0	0	1	1	0
Mapkapk2	-1.91311	-0.999532	-0.336401	-1.04939	-0.56307	0.858694	0.51428	0.274954	0.103514	-1.20242	-1.0095	0.502774	-0.317224	-0.39163	1.1264	2.04497	0.88209	-0.109348	1.58396	-1.07461	0.237675	-0.483601	1.10561	0	0	0	1	1	0	1	0	1	0	0	0	1	1	0	1	0
Ncoa4	1.76991	0.855694	2.27977	0.0821226	0.00300731	0.278812	1.15457	-0.172804	-0.661781	-1.83532	-1.16175	-0.593654	-0.626618	-1.10021	0.688673	0.110692	-0.364	-0.85847	0.151348	1.24687	0.120362	-1.06351	-0.0543513	1	0	0	0	0	0	1	1	1	1	0	0	0	0	0	1	1
Carhsp1	-1.85756	-1.0889	1.39423	-0.454671	0.472152	1.08582	-1.53965	-0.889613	-0.331305	1.84499	-1.08573	0.50062	-0.489466	0.192207	1.11745	0.446846	-0.307581	0.0498623	0.940307	-0.501723	-0.240521	0.192523	0.449376	0	0	0	0	1	1	0	0	1	0	0	0	0	1	1	0	0
Hgsnat	-0.213533	0.0074924	-0.575041	-0.845704	0.650902	0.938423	0.920628	0.236947	0.202295	-1.15477	-1.86186	-0.799813	-1.70733	-0.486069	0.832593	0.786702	2.34231	0.305315	0.420511	-0.406697	0.589839	-1.20197	0.937486	0	1	0	1	1	0	1	0	1	0	1	0	1	1	0	1	0
Sdhc	-0.913273	0.00477693	-0.878846	-0.576307	0.349567	-0.283678	-0.655593	-0.206479	-0.69002	1.63379	2.04066	1.29891	1.19303	1.15286	-1.64928	-0.958132	-0.755222	-0.513191	0.406424	-0.590912	-0.297241	1.46385	-0.69388	0	0	1	0	1	1	0	1	1	0	0	1	0	1	1	0	1
Gabarap	-0.906695	-0.676345	-2.01138	-1.05481	-0.208462	-0.177749	-1.23364	0.518503	-0.206481	2.28972	1.64177	-0.0375574	0.178674	-0.0843704	-0.521292	0.487789	0.186353	0.417198	1.39879	-1.16231	-0.261567	0.797647	0.393767	0	0	1	0	1	1	0	0	1	0	0	1	0	1	1	0	0
Rbfa	-0.501571	1.3786	0.765934	-1.36724	0.507968	1.08591	-0.957972	-0.615671	-1.39701	2.6213	0.170628	-0.104701	-0.412275	0.259924	-1.51111	0.0168409	-0.402354	0.18303	0.279768	0.0689301	-0.275355	0.506976	-0.286765	0	0	1	0	0	1	0	1	1	0	0	1	0	0	1	0	1
Arpc3	-0.435938	-1.12641	-1.83214	-0.712508	-0.381577	-0.966191	-0.768776	-0.246153	-1.05679	0.593096	-0.118358	-0.475039	0.626475	0.350858	0.549226	1.09283	1.75279	1.87581	1.2788	-1.02675	-0.683898	0.195407	1.30989	0	0	0	1	1	1	0	0	1	0	0	0	1	1	1	0	0
Ccl2	-1.5086	-0.501242	-1.16782	-1.3044	2.28831	0.869551	0.639697	0.292252	1.22466	0.999801	1.2653	-1.22844	-0.936298	-0.495912	0.170663	-0.352004	-0.0122203	-0.175116	-0.0681846	-1.12051	1.06289	-0.079111	-0.0873723	0	1	0	0	1	0	1	1	1	0	1	0	0	1	0	1	1
Ifi30	-1.19445	-0.783507	-1.19026	-0.9579	-0.718386	-0.568659	-0.925587	-0.79214	-0.91276	1.44365	-0.224558	0.381504	-0.186078	0.288757	1.58943	1.89727	1.29294	0.615098	0.945632	-1.03153	-0.783507	0.340655	1.26808	0	0	0	1	1	1	0	0	1	0	0	0	1	1	1	0	0
Bst2	-0.677371	-0.768673	-0.736736	-0.789534	-0.441455	-0.172186	-0.612855	-0.545248	-0.575124	-0.444803	-0.55233	-0.705573	-0.671319	-0.587615	1.63994	1.80091	1.66814	1.50331	1.66853	-0.743079	-0.469373	-0.592328	1.65616	0	0	0	1	1	1	1	0	1	0	0	0	1	1	1	1	0
Mcoln2	-0.873045	-0.873045	-0.873045	-0.559644	-0.705152	-0.207068	0.0111929	-0.0559644	-0.229454	-0.207068	-0.626801	-0.766713	-0.873045	-0.554048	2.74785	0.873045	0.861852	0.996167	1.91398	-0.794695	-0.237289	-0.605535	1.47858	0	0	0	1	1	1	1	0	1	0	0	0	1	1	1	1	0
Mtss1	0.628332	1.28071	0.55022	0.201464	0.457951	0.0895425	0.532565	-0.496047	-0.578989	-1.63408	-1.25335	-1.14909	-1.66506	-1.15192	1.0557	1.00956	-0.280865	0.5782	1.82516	0.665181	0.00100456	-1.3707	0.837552	1	0	0	1	0	0	1	0	1	1	0	0	1	0	0	1	0
Kank2	-0.74843	-0.921609	-0.936091	-0.762912	-0.31317	-0.263892	-0.545684	-0.49721	-0.440892	-0.323428	-0.535225	-0.555741	-0.694928	-0.614071	1.75613	2.02887	1.19415	1.61272	1.56143	-0.842261	-0.41217	-0.544679	1.63066	0	0	0	1	1	1	1	0	1	0	0	0	1	1	1	1	0
Il2rg	-1.18124	-1.1444	-1.14972	-1.27654	-0.198534	0.0862897	-0.279304	-0.336694	-0.36716	-0.235731	0.0129584	-0.534016	-0.632499	-0.463518	1.61066	1.56142	1.67053	1.19512	1.66238	-1.18798	-0.21908	-0.370561	1.54002	0	0	0	1	1	1	1	0	1	0	0	0	1	1	1	1	0
Ifitm2	-0.945069	-0.89827	-0.662237	-0.852996	0.0473887	0.138953	-0.883009	0.00618462	-0.706493	3.33405	0.102327	-0.799075	-0.556429	-0.467916	0.130814	0.347517	1.03425	0.859261	0.770749	-0.839643	-0.279395	0.322591	0.628518	0	0	0	1	1	1	0	0	1	0	0	0	1	1	1	0	0
Npr1	-0.654313	0.579426	0.26874	2.18689	1.66458	-0.537243	-0.235562	-0.307605	0.579426	1.18729	1.16027	0.0526105	0.241724	-0.861437	-0.613789	-1.56836	-1.04605	-0.775886	-1.32071	0.595185	0.232718	0.356092	-1.06496	1	0	0	0	0	0	0	1	1	1	0	0	0	0	0	0	1
Sesn1	1.403	-0.26298	-1.23406	-0.856974	-0.499608	-0.295808	-0.492558	-0.578264	-0.304511	-0.795834	-0.812689	-0.646014	-1.02651	-0.504015	2.16841	1.56681	0.967751	1.38251	0.821345	-0.237753	-0.43415	-0.757013	1.38137	0	0	0	1	1	1	1	0	1	0	0	0	1	1	1	1	0
Gprc5c	-0.386035	0.164509	0.667695	0.750572	1.54383	0.82161	0.348024	0.507859	2.31341	-1.57592	0.348024	-0.320917	0.448661	-1.33321	-0.510352	-0.877381	-1.37465	-1.11417	-0.421554	0.299185	1.10695	-0.486673	-0.859622	0	1	0	0	0	0	1	1	1	0	1	0	0	0	0	1	1
Ostf1	-0.733664	0.886236	1.833	-0.381512	0.261088	-0.236288	-0.950565	-0.163365	-1.54081	-2.47136	0.904311	0.2025	0.257972	-0.0162708	0.711095	1.72766	-0.44758	0.133939	0.023619	0.401014	-0.525988	-0.22457	0.429747	0	0	0	0	0	1	1	0	1	0	0	0	0	0	1	1	0
Sdcbp	-0.47161	-0.6016	-0.758701	-0.815766	-0.4401	-0.756846	-0.714982	-0.419303	-0.309901	-0.896591	-0.478074	-0.353201	-0.477446	-0.650287	2.07516	1.70153	1.5745	1.05353	1.73968	-0.66192	-0.528227	-0.57112	1.62888	0	0	0	1	1	1	1	0	1	0	0	0	1	1	1	1	0
Akr1a1	-0.879194	-1.17439	-1.20635	-1.26881	-0.365779	-0.152816	-0.563436	-0.721873	-0.683437	0.638256	0.997813	-0.796511	-0.681538	-0.0186242	1.47838	1.25581	1.33279	0.997813	1.8119	-1.13219	-0.497468	0.0278792	1.37534	0	0	0	1	1	1	0	0	1	0	0	0	1	1	1	0	0
Samhd1	-0.880393	-0.706797	-0.431923	-0.678196	-0.641667	-0.650447	-0.80476	-0.449773	-0.634859	-0.756338	-0.477702	-0.275617	-0.458172	-0.389884	1.51818	1.45809	1.79831	1.51242	1.94953	-0.674327	-0.636301	-0.471543	1.64731	0	0	0	1	1	1	1	0	1	0	0	0	1	1	1	1	0
Lamtor5	0.959457	-1.39712	-1.3229	-0.38981	0.378928	-1.10553	-0.236062	-0.829846	-1.14794	-0.0823149	2.33788	-0.262571	-0.0796641	-0.800687	0.41869	0.856075	-0.00279034	1.21394	1.49227	-0.537593	-0.588091	0.222529	0.795636	0	0	0	1	1	1	0	0	1	0	0	0	1	1	1	0	0
Slc25a24	-0.489559	-0.862417	0.401598	-0.0360471	-0.674666	-0.672021	-0.777797	-0.508069	-0.672021	-0.408905	-0.739453	-0.685243	-0.960259	-0.73152	2.25134	1.11294	1.53207	1.65239	1.26763	-0.246606	-0.660915	-0.705076	1.56328	0	0	0	1	1	1	1	0	1	0	0	0	1	1	1	1	0
Stom	-0.904493	-0.963051	-0.854556	-0.8866	-0.250593	-0.387066	-0.494911	-0.650253	-0.619184	-0.145514	0.0615546	-0.602267	-0.66294	-0.656922	1.3918	1.31258	1.65792	1.57301	2.08149	-0.902175	-0.480401	-0.401218	1.60336	0	0	0	1	1	1	1	0	1	0	0	0	1	1	1	1	0
Aoah	-0.732643	-0.709666	-0.628535	-0.720279	-0.432664	-0.40402	-0.531069	-0.479393	-0.450316	-0.571463	-0.539768	-0.704396	-0.714413	-0.677556	1.89874	1.57395	1.66408	1.41464	1.74476	-0.697781	-0.459492	-0.641519	1.65924	0	0	0	1	1	1	1	0	1	0	0	0	1	1	1	1	0
Srp14	-0.107903	-1.45038	-1.83324	-0.305508	-0.830396	-0.359849	-0.881032	-0.477177	0.113168	2.17443	0.557779	-1.1725	-0.483352	0.844306	0.952989	0.312008	1.16788	1.26545	0.513318	-0.924258	-0.487057	0.384134	0.84233	0	0	0	1	1	1	0	0	1	0	0	0	1	1	1	0	0
Dscr3	-0.839566	-0.477188	0.427789	-0.431325	-0.396444	-1.18515	-0.66193	-0.317638	-0.928707	2.18155	-1.27946	-0.707792	-0.916434	-0.167131	1.58986	0.6894	1.15384	0.949072	1.31726	-0.330072	-0.697974	-0.177854	1.13989	0	0	0	1	1	1	1	0	1	0	0	0	1	1	1	1	0
Atp6v1b2	-0.560049	-0.904405	-1.39565	-1.4147	-0.316678	-0.60803	-0.656877	0.509743	0.447904	-0.366218	0.124507	-0.59781	-0.822473	-0.628643	1.30533	1.91107	1.63687	0.840588	1.49552	-1.0687	-0.124788	-0.458127	1.43788	0	0	0	1	1	1	1	0	1	0	0	0	1	1	1	1	0
Tmem106a	-0.952343	-0.668518	-1.2657	-0.989256	-0.0948529	0.605412	-0.682463	0.0973714	-0.307858	-0.573363	-0.0429004	-0.950702	-0.78254	-0.834766	1.23076	1.41013	1.40685	1.29009	2.10465	-0.968954	-0.0764781	-0.636854	1.4885	0	0	0	1	1	1	1	0	1	0	0	0	1	1	1	1	0
Mgl2	-1.18551	-1.1285	-1.03451	-1.29952	0.789771	1.14261	-0.828047	0.125695	-0.177838	-0.290315	1.16572	-0.747926	-0.590767	0.173459	-0.485994	-0.244092	2.05629	1.8791	0.680375	-1.16201	0.210438	-0.0579657	0.777136	0	0	0	1	1	0	1	0	1	0	0	0	1	1	0	1	0
Oas1g	-0.955929	-0.905908	-0.967442	-0.905114	-0.377119	-0.23063	-0.484703	-0.458105	-0.286605	-0.260404	-0.407687	-0.589508	-0.757831	-0.461677	1.44824	1.71938	2.15131	1.44069	1.28904	-0.933598	-0.367432	-0.495422	1.60973	0	0	0	1	1	1	1	0	1	0	0	0	1	1	1	1	0
Akr1b3	0.0466082	0.502355	-1.23726	-0.905642	-0.961221	0.546818	-1.00754	-0.275749	-0.338738	-0.670359	-0.223875	-0.964926	-1.34101	0.10404	1.57132	0.50606	1.54168	2.18454	0.922901	-0.398486	-0.407286	-0.619226	1.3453	0	0	0	1	1	1	1	0	1	0	0	0	1	1	1	1	0
Atf3	-0.403972	1.46848	0.469552	-0.0866127	-0.308636	-0.436179	-0.0311962	-0.411613	0.655868	-1.91229	-1.07783	2.80669	0.769629	0.684434	-0.313635	-0.525017	0.230675	-1.05062	-0.527731	0.361861	-0.106351	0.254127	-0.437265	0	0	0	0	0	1	0	1	1	0	0	0	0	0	1	0	1
Igf2	1.29077	-0.401257	-0.739807	1.37253	1.6274	0.545386	-0.557308	0.0344347	0.95006	-0.367113	1.86545	-1.90838	-0.361102	-1.14713	0.371302	-0.799198	-0.603714	-0.744857	-0.427466	0.380559	0.519995	-0.383656	-0.440787	0	1	0	0	0	0	1	1	1	0	1	0	0	0	0	1	1
Tgfbi	-0.785507	-0.716283	-0.732281	-0.757474	-0.439792	-0.47986	-0.546837	-0.563449	-0.556308	-0.417946	-0.311346	-0.638902	-0.739676	-0.601101	1.8838	1.70809	1.63782	1.51298	1.54406	-0.747886	-0.517249	-0.541794	1.65735	0	0	0	1	1	1	1	0	1	0	0	0	1	1	1	1	0
Alox5ap	0.155352	1.04918	-0.506201	0.345079	-0.746138	-0.3755	-1.70167	-0.604322	-0.068104	0.849868	3.00241	-0.0148271	0.235842	0.69847	-0.214903	-1.08381	0.0503316	-1.38968	0.318632	0.260852	-0.699147	0.954352	-0.463886	0	0	1	0	0	1	0	1	1	0	0	1	0	0	1	0	1
Slc48a1	-0.682897	-0.240814	-0.430136	-0.321102	-0.746335	0.331119	-0.580802	-0.503487	-0.866272	2.06476	-0.523311	-1.42532	-1.12994	-0.765168	0.715711	1.473	0.681019	1.12013	1.82984	-0.418737	-0.473155	-0.355795	1.16394	0	0	0	1	1	1	1	0	1	0	0	0	1	1	1	1	0
Slc25a10	-0.46792	-1.285	-0.79908	-0.67246	-0.813149	0.108906	-0.414891	-0.444111	-0.378095	-0.596704	-0.437617	-0.699515	-0.413808	-0.537182	1.4487	1.74523	1.13377	1.16083	2.3621	-0.806115	-0.388268	-0.536965	1.57012	0	0	0	1	1	1	1	0	1	0	0	0	1	1	1	1	0
Gapdh	-0.860103	-0.680464	-2.11305	-0.502764	-0.495656	-0.0077882	0.616424	-0.617139	-0.166749	1.52366	2.10458	-0.0394512	-0.217798	-0.659787	0.262316	1.50945	0.848404	-1.15089	0.646795	-1.0391	-0.134182	0.542243	0.423216	0	0	1	0	1	1	0	0	1	0	0	1	0	1	1	0	0
Ccl4	-0.904584	1.17493	-0.178886	-0.671997	1.80452	1.20995	0.610305	0.86468	1.05115	-0.614252	-0.782008	0.898766	0.153419	1.03297	-1.06058	-0.888009	-1.25467	-1.2814	-1.16431	-0.145135	1.10812	0.137779	-1.12979	0	1	0	0	1	0	0	1	1	0	1	0	0	1	0	0	1
Gnpda1	-1.26329	0.34193	0.00184477	-1.22919	-0.540966	-0.960626	-1.14914	-0.228353	-0.901419	-0.368081	-0.124148	-0.254877	-0.328768	-0.145936	0.936844	1.67149	1.54218	0.640334	2.36018	-0.537177	-0.756101	-0.244362	1.4302	0	0	0	1	1	1	1	0	1	0	0	0	1	1	1	1	0
Cyba	-1.47892	-1.27481	-0.925376	-1.01646	-0.176416	-0.141224	-0.737825	-0.869069	-1.10837	2.12884	1.35338	-0.101064	-0.0236427	0.883887	-0.190906	0.68847	0.805223	1.18943	0.994844	-1.17389	-0.606581	0.848281	0.697413	0	0	1	1	1	1	0	0	1	0	0	1	1	1	1	0	0
Rac2	0.520844	1.11959	1.59048	0.335141	0.603378	1.35724	0.801608	-0.00605046	-0.57937	0.1896	-0.023368	0.354301	-0.0333163	0.388568	-0.781654	-0.578633	-1.98467	-2.3756	-0.898086	0.891512	0.435362	0.175157	-1.32373	1	0	0	0	0	0	0	1	1	1	0	0	0	0	0	0	1
Gamt	0.862423	1.85401	-1.63308	-0.707595	-0.583647	-1.26123	-1.60003	1.41606	0.457523	-0.162221	0.614525	0.0278341	-0.624963	0.0443606	0.168309	0.151783	1.1599	-1.26123	1.07727	0.0939401	-0.314265	-0.0200928	0.259205	0	0	0	0	0	1	1	0	1	0	0	0	0	0	1	1	0
Cox14	-1.79275	-0.591686	-1.32169	-0.531082	-0.142666	0.171373	-0.930517	-1.20048	-0.464968	0.953714	2.07213	0.785676	1.13553	-0.335496	-0.0214579	-0.294176	0.00608939	1.69474	0.807714	-1.0593	-0.513452	0.922311	0.438581	0	0	1	0	1	1	0	0	1	0	0	1	0	1	1	0	0
Ifi27l2a	-1.62593	-1.52424	-1.3503	-1.60453	0.680853	1.39537	-0.354793	0.359723	0.153664	0.260707	1.06889	-1.06663	-0.547471	-0.175495	0.846771	1.43819	0.672825	0.47747	0.89494	-1.52625	0.446963	-0.0920011	0.866038	0	0	0	1	1	0	1	0	1	0	0	0	1	1	0	1	0
Sdc4	-0.68128	-0.337514	-0.648112	-0.530609	-0.0140603	0.25617	-0.632427	-0.422877	-0.367597	-0.349598	-0.815495	-0.989306	-0.953567	-1.19551	1.10106	1.11648	1.76828	2.30642	1.38954	-0.549379	-0.236158	-0.860696	1.53636	0	0	0	1	1	1	1	0	1	0	0	0	1	1	1	1	0
Idh1	1.84722	0.636661	0.499224	-0.493379	0.785204	0.0119463	0.581131	0.897653	0.93583	-1.56372	-1.62272	-0.841831	-1.04799	-1.88858	0.674144	-0.311517	-0.065796	1.02121	-0.0546899	0.622432	0.642353	-1.39297	0.25267	1	1	0	0	0	0	1	0	1	1	1	0	0	0	0	1	0
Iqgap2	-0.777282	-0.730777	-0.455663	-0.760134	-0.152125	-0.323605	-0.612698	-0.562372	-0.534786	-0.501143	-0.489959	-0.797226	-0.743265	-0.78306	1.69753	1.3131	1.78103	1.78597	1.64646	-0.680964	-0.437117	-0.662931	1.64482	0	0	0	1	1	1	1	0	1	0	0	0	1	1	1	1	0
Hprt	1.71018	0.716446	-0.41402	0.273049	0.769673	0.961095	0.893218	0.695936	-0.0634048	-1.16604	-0.0267806	-0.728499	-2.6437	-0.897459	-0.306589	-0.753892	-0.698712	0.474238	1.20526	0.571414	0.651303	-1.09249	-0.0159399	1	1	0	0	0	0	1	1	1	1	1	0	0	0	0	1	1
Ccdc86	-1.46107	-1.16072	0.0323086	-2.25801	1.15952	0.885495	0.726345	-0.321889	0.0143594	1.04584	0.799339	1.45987	1.11285	0.270435	-0.890281	-0.142397	-0.91541	-0.798142	0.441551	-1.21187	0.492766	0.937667	-0.460936	0	0	1	0	1	0	0	1	1	0	0	1	0	1	0	0	1
Phf11b	-0.827463	-1.34559	-1.2471	-1.47772	0.0619768	0.789311	0.719575	-0.653734	-0.308113	-0.824404	-0.0658725	-0.396812	-0.382743	-0.421893	1.63715	1.73686	1.81822	0.928783	0.259562	-1.22447	0.121803	-0.418345	1.27612	0	0	0	1	1	0	1	0	1	0	0	0	1	1	0	1	0
Actb	0.739564	0.589453	-0.590373	-0.584539	0.254974	0.331793	0.297584	0.788073	0.447776	1.05609	1.14147	1.46618	0.950974	0.350855	-1.68883	-1.06108	-1.45681	-1.64776	-1.38537	0.0385261	0.42404	0.993113	-1.44797	0	0	1	0	0	0	0	1	1	0	0	1	0	0	0	0	1
Vamp3	0.799311	-0.773902	-0.731646	-0.596275	0.549138	-0.673309	-1.09625	-1.10971	-0.0506803	-0.793348	1.61266	-0.979576	-1.16019	0.129938	1.80898	2.02849	0.850169	0.112737	0.0734716	-0.325628	-0.476162	-0.238105	0.974769	0	0	0	1	1	1	1	0	1	0	0	0	1	1	1	1	0
Serpinb6a	-1.31629	-1.19074	-1.35552	-0.943568	0.910219	1.39475	0.0882755	-0.374681	0.580657	-0.939644	0.260903	-1.32021	-0.531615	0.100046	0.888641	0.00784672	0.480611	2.15	1.11031	-1.20153	0.519845	-0.486104	0.927482	0	1	0	1	1	0	1	0	1	0	1	0	1	1	0	1	0
Litaf	-0.713565	-0.237988	-0.516905	-0.118384	-0.702692	-0.147694	-0.336318	-0.681419	-0.952773	-0.497996	-0.641709	-1.41937	-0.60058	-0.216715	1.39911	1.11972	2.3914	1.3646	1.50926	-0.396711	-0.564179	-0.675273	1.55682	0	0	0	1	1	1	1	0	1	0	0	0	1	1	1	1	0
Rab11a	1.99474	-0.0992897	-0.654779	1.17942	2.06354	0.0633204	0.361249	-0.763375	0.216833	-0.335813	0.982692	-0.19424	-0.493875	0.872391	-1.45646	-0.968059	-1.21937	-1.16365	-0.385279	0.605022	0.388313	0.166231	-1.03856	1	0	0	0	0	0	0	1	1	1	0	0	0	0	0	0	1
Arpc1b	-0.706908	-0.177774	1.41607	-0.135455	-1.39215	0.000752281	-1.20549	-0.711112	-1.46025	2.7291	0.627137	-0.353779	-0.0634276	-0.33332	-0.000649027	1.02847	-0.0292357	-0.316224	1.08424	0.098984	-0.953651	0.521142	0.353321	0	0	1	0	0	1	0	0	1	0	0	1	0	0	1	0	0
Adam9	-0.486202	-0.695427	-0.834273	-0.741922	-0.389498	-0.275491	-0.388649	-0.528557	0.00963186	-0.781304	-0.682477	-0.43663	-0.883528	-0.867817	2.30389	1.43663	1.63789	1.04631	1.55743	-0.689456	-0.314513	-0.730351	1.59643	0	0	0	1	1	1	1	0	1	0	0	0	1	1	1	1	0
Acp5	-0.594523	-0.84987	-0.84987	-0.84987	-0.773266	-0.715813	-0.824336	-0.629633	0.388565	-0.0327584	0.177903	-0.760499	-0.568988	-0.757307	1.32378	2.26218	1.08439	1.18653	1.7834	-0.786033	-0.510897	-0.38833	1.52805	0	0	0	1	1	1	1	0	1	0	0	0	1	1	1	1	0
Atp6v0d1	-0.042923	-0.696984	-0.631741	-1.55982	-0.0857387	-0.607682	-1.37225	-0.264341	-0.0890008	1.57469	-0.727566	-1.13737	-0.749178	-0.016418	1.49151	1.49151	1.42749	0.997294	0.998518	-0.732867	-0.483802	-0.211168	1.28126	0	0	0	1	1	1	1	0	1	0	0	0	1	1	1	1	0
Oas1a	-1.19578	-1.29566	-1.26152	-1.3863	-0.376572	0.0641449	-0.227858	-0.28945	-0.000957386	-0.0957386	-0.374976	-0.290726	-0.478693	-0.301577	1.29758	1.40672	1.8685	1.28258	1.65628	-1.28481	-0.166138	-0.308342	1.50233	0	0	0	1	1	1	1	0	1	0	0	0	1	1	1	1	0
5031439G07Rik	1.37618	2.0673	2.05558	1.02896	0.211273	-0.487369	-0.510216	-0.886893	-0.597095	0.652583	0.0324037	0.304465	-0.616335	-0.748307	-0.8418	-0.804823	-0.65752	-1.6165	0.0381155	1.632	-0.45406	-0.075038	-0.776505	1	0	0	0	0	1	1	1	1	1	0	0	0	0	1	1	1
Triap1	-0.448378	-0.788152	-1.71904	-0.774189	0.626798	-0.119464	-1.35134	0.0170663	-1.20395	0.321156	2.10846	-0.916925	-0.161354	-0.392524	0.718335	0.373907	1.19774	1.50649	1.00536	-0.932439	-0.406177	0.191763	0.960366	0	0	0	1	1	1	0	0	1	0	0	0	1	1	1	0	0
Ap1b1	0.7925	0.287407	0.0744329	-0.136673	0.857038	0.575789	0.535877	-0.493329	0.593112	1.75598	1.38947	0.471	-0.570265	0.825788	-1.67386	-1.49349	-0.871045	-1.56041	-1.35932	0.254417	0.413697	0.774395	-1.39163	0	0	1	0	0	0	0	1	1	0	0	1	0	0	0	0	1
Vamp8	-0.42416	-0.927408	-0.837737	-0.561113	-1.27251	-0.263294	-0.888279	-1.11273	-1.44153	2.1823	1.08287	0.13887	0.213868	1.24536	0.0214812	-0.151884	1.51438	1.04428	0.437232	-0.687604	-0.995667	0.972653	0.573098	0	0	1	1	1	1	0	0	1	0	0	1	1	1	1	0	0
Slc31a1	2.3859	0.251899	0.419152	-0.658304	1.06726	0.981592	1.1208	-0.61802	0.821222	-0.12442	0.746774	-1.3421	-1.10907	0.383713	-0.440314	-0.945642	-1.51242	-0.522921	-0.905104	0.599663	0.67457	-0.289021	-0.865279	1	1	0	0	0	0	1	1	1	1	1	0	0	0	0	1	1
Slc39a1	-0.400592	0.106568	-0.280205	-0.675944	0.0386908	1.78301	-0.604224	-0.733575	-0.52354	2.1557	1.02355	0.904449	0.694413	1.15803	-1.8209	-0.728453	-0.684909	-0.327591	-1.08449	-0.312543	-0.0079269	1.18723	-0.929267	0	0	1	0	1	1	0	1	1	0	0	1	0	1	1	0	1
Ccl7	-0.925208	-0.745227	-0.9972	-0.932921	1.77964	1.18571	-0.0201632	0.1881	0.553203	2.3093	1.53795	-0.8635	-0.804364	-0.495826	-0.539535	-0.75037	-0.711802	0.3218	-0.0895843	-0.900139	0.737297	0.336712	-0.353898	0	1	0	0	1	0	0	1	1	0	1	0	0	1	0	0	1
Samd4	0.415992	1.14416	-0.0567717	1.70658	2.11142	0.521956	0.872454	0.530108	0.429577	-0.431722	-0.586593	-1.30661	-1.26042	-1.13815	-1.20608	-0.907203	-0.385533	-0.931656	0.478484	0.80249	0.893103	-0.944698	-0.590397	1	1	0	0	0	0	1	1	1	1	1	0	0	0	0	1	1
Rbpj	-0.92741	-0.751168	-0.753186	-1.13392	-0.378281	-0.183429	-0.686591	-0.45676	-0.486358	-0.200021	-0.491739	-0.519543	-0.573806	-0.527167	2.15188	1.68235	1.42382	1.52898	1.28234	-0.891422	-0.438284	-0.462455	1.61388	0	0	0	1	1	1	1	0	1	0	0	0	1	1	1	1	0
Atp6v1e1	0.143238	-2.14868	-0.813001	0.432181	0.0451061	-0.193681	-0.769387	-0.105362	-0.999451	1.01116	2.7917	-0.490257	-0.974373	0.207569	1.00462	0.602276	0.524861	-0.399758	0.131244	-0.596566	-0.404555	0.50916	0.372648	0	0	1	0	1	1	0	0	1	0	0	1	0	1	1	0	0
Lsm10	-0.565625	-0.642655	-1.54601	0.249027	0.00859986	-0.285515	-1.36394	1.56088	0.342397	1.69626	-1.69307	-0.250502	0.81625	0.505795	-0.11745	2.03006	0.00393137	-0.670666	-0.0777673	-0.626316	0.0524837	0.214947	0.233621	0	0	0	0	1	0	0	0	1	0	0	0	0	1	0	0	0
Atp6v1f	-1.18859	-0.80659	-1.56271	-1.32051	0.0322304	0.0401067	-0.712075	-1.72811	-0.68057	0.930122	1.61929	0.670206	1.59566	-0.0485011	0.520558	0.518588	1.0463	0.754876	0.319713	-1.2196	-0.609683	0.953357	0.632006	0	0	1	1	1	1	0	0	1	0	0	1	1	1	1	0	0
Trappc4	-0.91178	0.712231	-0.629209	-0.390109	0.0549672	-0.0092066	-0.0568194	-0.644734	-0.951113	3.79568	-0.15722	-0.688207	0.514535	0.370661	-0.206903	-0.107537	0.124316	-0.218289	-0.601262	-0.304717	-0.321381	0.76709	-0.201935	0	0	1	0	1	1	0	1	1	0	0	1	0	1	1	0	1
Wwp1	-0.420011	-0.504906	-0.503582	-0.610751	-0.165153	-0.460473	-0.395262	-0.359807	-0.470487	-0.820946	-0.926101	-0.761778	-0.937152	-0.783189	1.85719	1.63353	1.28676	1.32906	2.01306	-0.509812	-0.370236	-0.845833	1.62392	0	0	0	1	1	1	1	0	1	0	0	0	1	1	1	1	0
Slfn2	-1.31392	-1.59232	-0.950655	-1.58307	0.102498	0.793041	0.22601	0.129578	0.552292	0.948256	-0.20463	-0.908053	-1.00911	-0.808319	1.14541	1.40036	1.4172	0.490866	1.16457	-1.35999	0.360684	-0.396371	1.12368	0	0	0	1	1	0	1	0	1	0	0	0	1	1	0	1	0
Atp6v0e	-1.23145	-1.32001	-1.27499	-1.68709	-0.071838	-0.833206	-0.826775	-0.403792	-0.430507	1.35294	0.881975	-0.0372079	0.571788	0.657373	-0.0906372	0.64649	1.32376	1.65621	1.11696	-1.37838	-0.513224	0.685374	0.930556	0	0	1	1	1	1	0	0	1	0	0	1	1	1	1	0	0
Ost4	-1.00041	-0.577019	-1.29476	-0.669802	-0.547158	-0.348793	-1.86212	0.663291	-1.06866	2.14782	0.483057	0.232435	0.652626	0.993898	-0.691132	1.0003	0.789135	1.27438	-0.177091	-0.885497	-0.632689	0.901968	0.439118	0	0	1	0	1	1	0	0	1	0	0	1	0	1	1	0	0
Lamtor1	-0.33454	-0.288466	-1.73787	-0.685852	-0.275028	-0.0523381	-1.81274	0.25482	-1.50174	0.640688	0.736675	-0.177121	1.11102	1.35483	-0.196319	1.01888	-0.338379	0.199148	2.08433	-0.761682	-0.677405	0.733219	0.553531	0	0	1	1	1	1	0	0	1	0	0	1	1	1	1	0	0
Lgals3bp	-1.24119	-1.12618	-1.50333	-1.88515	0.827264	2.23324	0.875509	1.20763	0.750127	0.411835	0.855503	-0.0620045	-0.589436	-0.354461	-0.329184	0.526373	-0.291657	-0.25895	-0.0459396	-1.43896	1.17875	0.0522873	-0.0798717	0	1	0	0	1	0	0	1	1	0	1	0	0	1	0	0	1
Rap1b	1.05432	-0.259501	-1.65872	0.277732	0.160043	-1.02511	-0.995532	0.943786	1.02251	-2.31953	0.841047	1.62209	0.0269278	0.908003	0.510565	0.449335	-0.406135	-0.853352	-0.298466	-0.146544	0.0211388	0.215707	-0.119611	0	0	0	0	1	0	0	1	1	0	0	0	0	1	0	0	1
Lrrc58	1.03704	0.850721	-1.79402	0.0554602	0.899304	-0.298775	0.918643	1.05496	1.70589	-1.59685	-0.534617	0.263945	0.612048	-0.898286	-0.713386	0.937511	-0.576597	-0.433205	-1.48978	0.0373003	0.856004	-0.430752	-0.455091	0	1	0	0	0	0	1	1	1	0	1	0	0	0	0	1	1
Vps26a	0.366205	-0.129044	0.402912	-0.497902	0.689824	-0.707828	-0.199482	-0.231824	-1.03045	-1.49217	-1.11101	-0.851283	-1.10327	-0.727669	1.76386	2.12994	0.692998	1.31246	0.723753	0.0355428	-0.295953	-1.05708	1.3246	0	0	0	1	0	1	1	0	1	0	0	0	1	0	1	1	0
Vps29	0.809813	0.119476	-1.20149	-1.03912	0.515451	0.671536	-1.43719	1.0937	1.13665	-1.67498	-1.12292	-0.235644	-0.472391	-0.0428945	0.0922398	1.53681	0.482977	1.66671	-0.898745	-0.327829	0.39603	-0.709767	0.576	0	0	0	1	1	0	1	0	1	0	0	0	1	1	0	1	0
Aldh7a1	-0.880415	1.0832	0.696425	0.552129	0.227835	0.525352	0.239736	-0.858102	0.251637	-0.437115	-2.10024	-0.507032	-1.52603	-0.855127	2.23905	1.04303	0.803531	0.129655	-0.627526	0.362834	0.0772918	-1.08511	0.717548	0	0	0	1	0	0	1	0	1	0	0	0	1	0	0	1	0
Psme1	-0.697044	-0.497489	-1.04955	-1.53145	-0.765298	-0.250238	-1.24664	-0.937442	-0.960194	0.803732	0.532359	-0.408676	-0.265862	0.853073	1.6735	1.30591	1.49916	1.34675	0.595405	-0.943884	-0.831963	0.302925	1.28414	0	0	0	1	1	1	0	0	1	0	0	0	1	1	1	0	0
C2	-0.634206	-0.373197	0.779593	-0.840839	1.62787	1.62787	1.05148	2.51965	0.214073	-0.373197	-0.329696	-0.525453	-0.927842	-0.427574	-0.840839	-0.927842	-0.0686866	-0.764711	-0.786462	-0.267162	1.40819	-0.516752	-0.677708	0	1	0	0	1	0	1	1	1	0	1	0	0	1	0	1	1
Nfxl1	-0.63818	-0.968895	-0.91359	-0.967016	-0.179182	-0.422545	-0.537219	-0.480238	-0.290148	-0.688407	-0.263536	-0.562612	-0.611619	-0.556365	2.02531	1.79718	1.45169	1.12661	1.67875	-0.87192	-0.381866	-0.536508	1.61591	0	0	0	1	1	1	1	0	1	0	0	0	1	1	1	1	0
Atp6v1g1	-1.49456	-0.00388025	-1.77507	-0.962302	-0.00927474	0.246065	-1.41364	-0.669201	0.361147	1.26922	1.08041	-0.920944	-0.440834	0.0158996	0.549954	0.911385	0.179532	1.12896	1.94713	-1.05895	-0.296981	0.200751	0.943393	0	0	0	1	1	1	0	0	1	0	0	0	1	1	1	0	0
Cd28	-0.943687	-0.874584	-0.732315	-0.716055	2.78378	1.37328	0.149758	0.938338	0.206665	-0.736379	-0.809547	-0.886779	-0.764833	-0.919298	-0.537202	0.0725255	0.767615	0.600956	1.02776	-0.81666	1.09036	-0.823367	0.386332	0	1	0	0	1	0	1	0	1	0	1	0	0	1	0	1	0
Snx5	0.824021	1.70987	-0.0898256	0.0506793	-0.515227	-1.61844	-1.14906	-0.988027	-1.05592	-0.642478	0.741977	-0.216446	-1.35633	-0.711369	1.07776	1.06989	1.0088	0.346703	1.51342	0.623685	-1.06533	-0.436929	1.00332	1	0	0	1	0	1	1	0	1	1	0	0	1	0	1	1	0
Plau	-1.85495	-0.801175	-1.5279	-1.69328	-0.62869	-0.067029	0.314109	1.02724	-0.146471	-0.498243	0.664026	1.2263	0.0142681	-0.149872	1.05784	1.03156	-0.146162	0.26836	1.91007	-1.46933	0.0998309	0.251297	0.824333	0	0	0	1	1	0	0	0	1	0	0	0	1	1	0	0	0
Cyb5r3	1.58836	0.311201	0.413948	-1.75062	-0.535455	1.21009	-0.986623	-1.09224	-0.699046	0.0787292	0.699228	-0.274857	-1.10142	0.384673	1.05109	0.841581	-0.994659	-0.920612	1.77663	0.140722	-0.420654	-0.0427301	0.350807	0	0	0	0	0	1	1	0	1	0	0	0	0	0	1	1	0
Arhgap23	-1.4688	-0.697228	-0.535256	-0.335982	-0.650109	0.355098	-0.223092	0.209814	-0.368376	2.46858	2.57558	0.538666	-0.105295	-0.652072	-0.838585	-0.552926	-0.107258	0.754628	-0.367394	-0.759317	-0.135333	0.965093	-0.222307	0	0	1	0	1	1	0	1	1	0	0	1	0	1	1	0	1
Ppp4c	-0.518351	-1.57709	-0.0574559	-0.0363864	0.313894	-0.227329	-1.27422	1.15009	-1.27685	2.32866	0.973632	-1.30582	-1.06879	0.305993	0.308626	0.78664	-0.349795	1.0803	0.444261	-0.547321	-0.262883	0.246735	0.454006	0	0	0	0	1	1	0	0	1	0	0	0	0	1	1	0	0
Nxn	-0.188659	-0.379108	2.99456	0.593543	-0.77361	1.34854	-0.664782	-0.181857	0.362283	1.38255	-0.7328	-0.365505	-1.03888	-0.474333	0.171834	-0.535549	-0.664782	0.4303	-1.28374	0.755084	0.0181141	-0.245794	-0.376388	1	0	0	0	0	0	1	1	1	1	0	0	0	0	0	1	1
Pepd	0.660526	0.118524	0.211595	0.15046	0.818382	0.362151	0.405949	0.835718	0.155935	-1.21641	-3.4711	0.603953	-1.15345	-0.150652	-0.185326	0.401387	-0.171639	0.766371	0.857617	0.285276	0.515627	-1.07753	0.333682	0	1	0	0	0	0	1	0	1	0	1	0	0	0	0	1	0
Htatip2	-0.559635	-1.19123	-1.01821	-0.780484	-0.888798	-0.928185	0.0480491	-1.04072	-0.69327	0.00162878	-0.28674	-0.68061	0.472866	-0.00821796	1.48849	1.22544	1.58133	1.86266	1.39565	-0.887391	-0.700584	-0.100215	1.51071	0	0	0	1	1	1	1	0	1	0	0	0	1	1	1	1	0
Dpysl2	0.125516	0.448615	0.432914	0.410171	0.532837	0.713608	1.42657	0.517284	0.800913	0.787267	0.968478	0.19712	0.563357	-0.0105028	-1.53649	-1.18038	-1.63876	-1.73018	-1.82834	0.354304	0.798242	0.501144	-1.58283	0	1	1	0	0	0	0	1	1	0	1	1	0	0	0	0	1
Dnase1l3	-0.712314	-0.936758	-1.22163	-0.974741	1.56666	1.80146	1.40091	2.04317	1.11431	-0.282418	-0.387734	-0.807271	-0.569015	-0.161563	-0.486144	-0.346298	-0.213358	-0.170196	-0.657067	-0.961361	1.5853	-0.4416	-0.374612	0	1	0	0	1	0	1	1	1	0	1	0	0	1	0	1	1
Sash1	-0.683769	-0.717825	-0.702228	-0.707022	-0.510271	-0.487377	-0.640627	-0.600276	-0.508769	-0.412754	-0.365677	-0.656654	-0.664667	-0.648354	1.71938	1.53114	1.8561	1.46825	1.7314	-0.702711	-0.549464	-0.549621	1.66125	0	0	0	1	1	1	1	0	1	0	0	0	1	1	1	1	0
Prdx5	-1.06949	-1.20459	-0.619444	-1.02056	-0.840704	-0.410314	-0.809752	-0.665452	-0.782147	0.109584	0.289018	-0.578036	-0.370997	0.428717	1.47981	1.17991	1.62494	1.86293	1.39657	-0.97852	-0.701674	-0.0243428	1.50883	0	0	0	1	1	1	1	0	1	0	0	0	1	1	1	1	0
Paip1	-0.0151698	0.632172	0.458677	0.454946	-1.25016	-1.53092	0.880289	-0.64852	0.619114	-1.07759	-0.660646	-0.67184	-1.14102	-1.35556	1.34667	1.28977	1.40451	-0.160682	1.42596	0.382656	-0.386039	-0.981333	1.06125	0	0	0	1	0	1	1	0	1	0	0	0	1	0	1	1	0
H2-K1	-1.68965	-1.42992	-1.76098	-1.84587	0.00115468	0.144184	-0.20897	-0.0616113	-0.067354	0.207219	0.214397	0.408819	-0.124534	0.236426	1.28938	1.21385	1.29928	1.13366	1.04052	-1.6816	-0.0385193	0.188466	1.19534	0	0	0	1	1	1	0	0	1	0	0	0	1	1	1	0	0
Gng2	0.365735	2.03252	1.89284	1.03298	1.39546	-0.183235	-0.17005	-0.321193	0.106823	-0.787235	-0.40202	0.398409	-0.660358	0.566559	-1.44799	-0.418835	-1.12143	-0.877615	-1.40136	1.33102	0.165561	-0.176929	-1.05345	1	0	0	0	0	0	1	1	1	1	0	0	0	0	0	1	1
Epsti1	-1.8198	-0.945067	-2.36877	-1.3588	0.192879	0.712044	0.304855	0.527355	-0.518974	-0.255756	2.02668	0.510631	0.46046	0.408834	0.246686	0.914911	0.446644	0.492453	0.0227321	-1.62311	0.243632	0.63017	0.424685	0	0	1	0	1	0	0	0	1	0	0	1	0	1	0	0	0
Lyz2	-0.678157	-0.645104	-0.488715	-0.660469	-0.562758	-0.551354	-0.624361	-0.598678	-0.6175	-0.439255	-0.494637	-0.62073	-0.636635	-0.601227	2.18617	1.71906	1.44393	1.1438	1.72662	-0.618111	-0.59093	-0.558497	1.64392	0	0	0	1	1	1	1	0	1	0	0	0	1	1	1	1	0
Edf1	-1.37008	-0.385894	-0.727215	-0.770842	-0.505228	-0.469299	-1.57154	-0.391027	-0.647659	2.754	1.52987	0.572628	0.250554	0.937045	0.439179	-0.157491	0.128654	-0.452618	0.836959	-0.813507	-0.71695	1.20882	0.158936	0	0	1	0	1	1	0	0	1	0	0	1	0	1	1	0	0
Capn2	-1.01737	-0.643121	-0.360562	-1.16987	-0.142289	-0.0500963	0.110867	-0.900264	-0.0630531	0.714357	-0.862888	-0.879334	-0.718868	-0.702921	2.84775	1.0024	1.23064	0.450237	1.15439	-0.797731	-0.208967	-0.489931	1.33708	0	0	0	1	1	1	1	0	1	0	0	0	1	1	1	1	0
Tmem256	-1.08171	-0.1033	-1.56501	-1.15833	-0.627867	-0.657337	0.091202	-1.52965	-0.297802	1.78868	2.30145	-0.16224	-0.268332	0.085308	0.497888	0.757225	0.444842	0.886893	0.598087	-0.977087	-0.604291	0.748973	0.636987	0	0	1	1	1	1	0	0	1	0	0	1	1	1	1	0	0
Camk2a	0.19725	1.60058	-0.67445	0.045952	0.406847	1.00232	1.38404	0.15422	1.01759	-0.703599	-1.72104	1.13696	0.0834295	-0.549524	-1.25743	0.921816	-0.233047	-1.79322	-1.01869	0.292332	0.793004	-0.350755	-0.676115	0	1	0	0	0	0	1	1	1	0	1	0	0	0	0	1	1
Cd200r1	1.31779	0.314766	0.245506	0.0911316	0.692776	1.02072	0.484996	0.345641	1.58898	-0.860151	0.287229	0.290567	0.94061	0.328118	-1.84565	-0.832614	-1.84398	-1.31493	-1.25151	0.492297	0.826623	0.197275	-1.41774	0	1	0	0	0	0	0	1	1	0	1	0	0	0	0	0	1
Ctsb	-1.25166	-1.21438	-1.07446	-1.02826	-0.163987	-0.397864	0.0131904	-0.431957	-0.487228	0.189341	0.21375	-0.795924	-0.5962	-0.565489	1.4004	1.36008	1.61544	1.32667	1.88855	-1.14219	-0.293569	-0.310904	1.51823	0	0	0	1	1	1	1	0	1	0	0	0	1	1	1	1	0
Gng12	-0.0840519	-0.593587	-0.837326	-1.12904	1.32324	1.35963	0.260601	0.470702	1.09108	-0.984562	-0.641563	1.64252	-0.692848	0.788335	-1.62644	-0.926109	-1.08879	0.430998	1.23721	-0.661002	0.90105	0.0223771	-0.394626	0	1	0	0	1	0	0	1	1	0	1	0	0	1	0	0	1
Szrd1	-1.55411	-0.525808	-1.41856	-1.62491	0.143324	0.120012	-1.11292	0.346222	-0.979091	1.92106	1.09392	0.538759	1.01708	0.662224	-1.00068	0.765832	0.306505	0.400616	0.900522	-1.28085	-0.29649	1.04661	0.27456	0	0	1	0	1	1	0	0	1	0	0	1	0	1	1	0	0
Rgl1	0.778159	1.34597	0.989813	-0.612822	0.367668	1.26851	0.178581	1.08447	0.768847	-1.53678	0.0944453	0.494419	0.280793	0.082285	-1.33477	-0.914637	-2.23496	-1.16858	0.068591	0.625279	0.733615	-0.116968	-1.11687	1	1	0	0	0	0	1	1	1	1	1	0	0	0	0	1	1
Rab5c	0.851815	1.31912	0.491964	-0.560942	1.03072	1.70357	-0.666935	0.544961	-1.00863	0.848887	0.413494	0.444238	0.00445363	0.236643	-1.80036	-0.667813	-1.89933	-1.34564	0.0597927	0.52549	0.320735	0.389543	-1.13067	1	0	0	0	0	0	0	1	1	1	0	0	0	0	0	0	1
Pstpip1	-1.06621	-1.131	-0.666751	-0.990163	-0.611019	-0.268937	-0.494337	-0.592899	-0.624197	-0.255759	-0.15912	-0.237914	-0.68844	-0.281841	1.56941	1.59906	1.64985	1.5867	1.66358	-0.963533	-0.518278	-0.324615	1.61372	0	0	0	1	1	1	1	0	1	0	0	0	1	1	1	1	0
Ms4a6d	-0.655929	-0.829732	-0.867459	-0.817204	-0.159145	-0.430721	-0.493359	-0.656073	-0.614459	-0.398178	-0.342595	-0.683001	-0.889634	-0.347059	1.70344	1.61329	1.91928	1.54302	1.40551	-0.792581	-0.470751	-0.532093	1.63691	0	0	0	1	1	1	1	0	1	0	0	0	1	1	1	1	0
Ube2m	0.316585	-1.32099	-0.41349	-0.906508	-1.0214	-0.352408	-0.881785	0.342763	-1.01849	2.96783	1.18628	0.55655	-0.196794	0.213328	-0.945775	-0.0222742	0.0373534	0.233688	1.22554	-0.581101	-0.586264	0.945438	0.105707	0	0	1	0	1	1	0	0	1	0	0	1	0	1	1	0	0
Rab8b	1.01493	0.430359	-1.61248	-0.488419	0.335449	-0.776957	0.112801	-0.484732	-0.0427668	-2.31063	-0.683592	-0.0311111	-0.443699	-0.743298	1.22223	1.92265	0.794659	0.823799	0.960813	-0.163903	-0.171241	-0.842467	1.14483	0	0	0	1	1	1	1	0	1	0	0	0	1	1	1	1	0
Timd4	-0.409256	0.188067	0.230733	-0.238592	2.39247	2.11514	0.344509	1.42893	0.476062	-0.00748525	0.205844	-0.299036	-0.821693	-0.715029	-0.978135	-0.978135	-0.978135	-0.978135	-0.978135	-0.0572622	1.35142	-0.32748	-0.978135	0	1	0	0	1	0	1	1	1	0	1	0	0	1	0	1	1
Gclm	0.359053	-0.261503	-0.646958	-0.335313	-0.857455	-0.387254	-0.347615	0.695302	-0.700266	-0.980473	-1.08162	-0.586816	-1.23198	-0.610053	0.885296	1.33226	0.480704	2.14554	2.12914	-0.22118	-0.319458	-0.898188	1.39459	0	0	0	1	1	1	1	0	1	0	0	0	1	1	1	1	0
Sdc3	-1.74028	-1.5628	-1.80525	-1.93173	0.305831	1.36062	0.509027	0.222702	-0.129932	0.483127	0.366176	-0.157256	-0.046802	-0.128864	0.64992	1.16703	0.793839	0.609957	1.03468	-1.76001	0.453649	0.103276	0.851087	0	0	0	1	1	0	0	0	1	0	0	0	1	1	0	0	0
Bend4	-0.711901	-0.637191	-0.68472	-0.663764	-0.442518	-0.589661	-0.625954	-0.594824	-0.553217	-0.205478	-0.324529	-0.655109	-0.68229	-0.675153	1.54506	1.06217	2.19392	1.12747	2.11769	-0.674394	-0.561235	-0.508512	1.60926	0	0	0	1	1	1	1	0	1	0	0	0	1	1	1	1	0
2610507B11Rik	-0.661726	-0.594792	-0.576433	-0.651101	-0.481352	-0.485605	-0.476065	-0.674256	-0.407209	-0.42969	-0.525132	-0.706113	-0.776726	-0.773327	2.14532	1.53017	1.59777	1.20829	1.73798	-0.621013	-0.504897	-0.642198	1.64391	0	0	0	1	1	1	1	0	1	0	0	0	1	1	1	1	0
Spg21	0.11018	-0.647129	0.301805	0.095743	-0.40038	-0.50013	-0.589379	-0.652379	-0.282255	0.274242	-1.76931	-1.42019	-1.17213	0.114118	2.2023	1.66549	1.50405	0.707366	0.457992	-0.0348502	-0.484905	-0.794653	1.30744	0	0	0	1	1	1	1	0	1	0	0	0	1	1	1	1	0
Hsbp1	-0.127375	0.840879	-0.852598	-0.625253	0.489064	0.579106	-1.29995	0.15701	-0.824485	1.11956	2.26769	0.806247	0.24807	1.04011	-2.06347	-0.272623	-0.949158	-0.825707	0.292887	-0.191087	-0.179852	1.09634	-0.763615	0	0	1	0	1	1	0	1	1	0	0	1	0	1	1	0	1
Rab3d	-1.13689	-1.01568	0.500169	-0.576882	-0.948172	-0.679677	-0.74565	-0.121207	-0.969652	1.08932	0.1657	-0.945104	-1.15069	-0.222468	1.62171	0.874528	1.10467	1.30872	1.84725	-0.55732	-0.692872	-0.212648	1.35138	0	0	0	1	1	1	1	0	1	0	0	0	1	1	1	1	0
Psmb7	-0.108953	2.06695	1.23238	-0.316618	0.349475	1.53799	-0.175563	0.883656	0.920226	0.303763	-0.243478	-0.333596	-0.205602	-0.188623	-1.96879	-0.0305894	-0.98271	-1.28702	-1.45289	0.718439	0.703158	-0.133507	-1.1444	1	1	0	0	0	0	1	1	1	1	1	0	0	0	0	1	1
Arhgap10	-1.24692	-1.21622	-1.05761	-0.719931	0.357071	0.211253	-0.244106	-0.1955	-0.881098	-0.487135	0.17288	-0.732722	-0.297828	-0.49481	1.51082	0.374978	0.62824	2.1913	2.12735	-1.06017	-0.150476	-0.367923	1.36654	0	0	0	1	1	1	1	0	1	0	0	0	1	1	1	1	0
Calm2	1.77631	1.42767	2.30611	0.651902	0.294953	-0.213545	0.575339	-0.124609	-0.202293	-0.193366	-0.038911	0.0156466	-0.220271	0.0491534	-1.19409	-1.21476	-1.23664	-1.22145	-1.23714	1.5405	0.065969	-0.0775497	-1.22082	1	0	0	0	0	0	1	1	1	1	0	0	0	0	0	1	1
Reps2	-0.688822	-0.667549	-0.632793	-0.616614	-0.404484	-0.483084	-0.474895	-0.565379	-0.586053	-0.565379	-0.496168	-0.691918	-0.716087	-0.685526	1.97558	1.31153	1.48151	1.6483	1.85783	-0.651445	-0.502779	-0.631016	1.65495	0	0	0	1	1	1	1	0	1	0	0	0	1	1	1	1	0
Rab11fip5	-0.970267	-0.195971	-0.944286	-1.25127	0.690452	1.14341	0.0173445	0.548583	-0.64243	1.23024	1.97684	1.24972	0.34689	1.24801	-0.903947	-0.364846	-0.900871	-1.294	-0.983599	-0.840448	0.351471	1.21034	-0.889453	0	0	1	0	1	0	0	1	1	0	0	1	0	1	0	0	1
Dclre1c	-0.747077	-0.332726	-0.0737689	-0.549258	-0.454896	-0.871782	-0.845501	-0.823039	-0.733676	-0.504125	-0.441217	-0.326338	-0.74423	-0.677851	1.69324	1.16974	1.92213	1.51382	1.82655	-0.425707	-0.745779	-0.538752	1.6251	0	0	0	1	1	1	1	0	1	0	0	0	1	1	1	1	0
Brk1	-0.481179	-0.00107241	-0.620414	-0.0044684	-0.930722	-0.47184	-1.02029	-1.14722	-1.00119	3.03918	1.60523	0.526578	-0.187002	1.26902	-0.0825759	-0.380149	0.0515653	0.0443488	-0.207803	-0.276784	-0.914252	1.2506	-0.114923	0	0	1	0	1	1	0	1	1	0	0	1	0	1	1	0	1
Coa5	-0.929773	-1.41132	-1.91686	-0.719544	0.6744	0.0268937	-0.295375	1.28134	0.615783	-1.68413	0.45032	-0.314172	-0.575352	-0.126203	1.62142	1.17747	0.733017	0.259383	1.1327	-1.24438	0.460609	-0.449906	0.984798	0	0	0	1	1	0	1	0	1	0	0	0	1	1	0	1	0
Commd10	1.17224	0.240226	-0.3013	-0.581273	0.560721	-0.0176437	-1.24437	0.350741	1.75429	-0.49286	-1.63485	-0.706524	-1.15595	-1.20753	1.12803	1.59957	-0.857562	0.2918	1.10225	0.132473	0.280748	-1.03954	0.652817	0	0	0	1	0	0	1	0	1	0	0	0	1	0	0	1	0
Agtrap	1.81612	-0.081225	1.38472	-0.800769	-1.01484	-0.397857	0.224825	-1.43485	-0.620069	-0.797513	-1.17519	-0.542742	0.192267	-0.983097	1.82589	1.41565	0.840996	-0.130063	0.277733	0.579713	-0.648558	-0.661255	0.846042	1	0	0	1	0	1	1	0	1	1	0	0	1	0	1	1	0
Dynlt1b	-1.00789	-0.657891	-1.47455	1.3921	-1.44122	0.158771	-0.491225	-1.49122	0.108771	1.6421	0.608769	-0.0912276	-0.507892	-0.0578944	0.142104	0.9921	1.82543	-0.574558	0.925434	-0.437059	-0.631225	0.31877	0.662102	0	0	0	1	1	1	0	0	1	0	0	0	1	1	1	0	0
Hist1h2bc	0.65674	0.666274	0.829216	0.592603	0.837016	-0.313111	-0.210839	1.23397	1.03809	1.57459	0.39846	0.0847097	-0.117234	0.0751759	-1.67558	-1.50224	-1.10529	-1.56551	-1.49704	0.686208	0.517026	0.40314	-1.46913	1	1	0	0	0	0	0	1	1	1	1	0	0	0	0	0	1
Cltc	2.61238	0.955298	0.6905	-0.541918	-0.457563	-0.191452	0.843331	0.336097	0.680264	-1.99669	-1.23359	0.210194	-0.789551	-1.18731	0.812755	0.326307	-0.234155	-0.736245	-0.0986458	0.929065	0.242135	-0.99939	0.0140031	1	0	0	0	0	0	1	0	1	1	0	0	0	0	0	1	0
Trmt112	-0.853182	0.376794	-0.474728	0.73948	-0.727031	-0.30127	-0.537804	0.424101	-1.87816	2.56868	-1.48394	1.1337	0.234874	0.0771848	-0.44319	0.014109	0.518715	1.29139	-0.679724	-0.0529089	-0.604033	0.5061	0.140261	0	0	1	0	1	1	0	0	1	0	0	1	0	1	1	0	0
Lrp6	-0.445936	-0.598223	-0.473903	-0.668815	-0.270325	-0.570127	-0.525271	-0.662148	-0.431719	-0.821232	-0.359597	-0.64902	-0.873508	-0.86173	1.81767	1.44533	1.8191	1.29715	1.8323	-0.546719	-0.491918	-0.713017	1.64231	0	0	0	1	1	1	1	0	1	0	0	0	1	1	1	1	0
Sh3bp5	-0.223484	-0.0690554	1.54242	-0.272995	-0.569474	-0.495207	-0.856523	-1.42237	-0.762805	-0.322507	1.22001	-0.829409	-1.80726	-0.647868	1.17286	1.24771	0.576951	0.960075	1.55893	0.244222	-0.821275	-0.477407	1.1033	0	0	0	1	0	1	1	0	1	0	0	0	1	0	1	1	0
Capza1	1.65253	0.817334	-0.933087	-0.417067	0.919434	-0.666338	0.594737	1.15767	0.821933	-2.414	1.36555	0.288437	-0.211946	-0.474095	-1.40036	0.178058	-0.662659	-0.647942	0.0318065	0.279928	0.565487	-0.289211	-0.500218	0	1	0	0	0	0	1	1	1	0	1	0	0	0	0	1	1
Sgk3	-0.590874	-0.54802	-0.710534	0.333637	0.167206	-0.963148	-1.10845	-0.92979	-0.977393	-0.21219	0.372455	-0.678957	-0.549207	-0.642988	0.638246	0.999479	1.86547	0.981435	2.55363	-0.378948	-0.762315	-0.342177	1.40765	0	0	0	1	1	1	1	0	1	0	0	0	1	1	1	1	0
Sh3gl1	0.814059	1.06816	0.596559	0.790831	0.347385	1.2385	1.46797	1.15333	0.421292	-0.215018	-0.635236	-0.73026	-0.760527	-0.557105	-0.987881	-0.467712	-1.00618	-2.61033	0.0721665	0.817402	0.925695	-0.579629	-0.999988	1	1	0	0	0	0	1	1	1	1	1	0	0	0	0	1	1
Gbp7	0.0995936	0.578897	0.700583	0.0359595	1.52383	1.36437	1.09039	1.25515	1.84646	-0.456647	-0.599638	-0.810822	-1.20602	-0.699741	-0.795006	-0.96693	-0.673413	-1.15327	-1.13374	0.353758	1.41604	-0.754574	-0.944472	0	1	0	0	0	0	1	1	1	0	1	0	0	0	0	1	1
Rab13	-1.32209	1.81026	0.896148	-1.22459	-0.0910902	-0.602991	-1.33428	0.213613	1.54212	-0.00577332	1.07897	-1.04176	-1.49272	-0.212971	0.335494	0.896148	1.20085	-0.261724	-0.383605	0.0399321	-0.0545258	-0.334853	0.357433	0	0	0	0	0	1	1	0	1	0	0	0	0	0	1	1	0
Fhl3	1.30165	0.707884	0.119622	0.262675	1.17418	0.973816	1.10541	0.607471	0.38693	0.778952	1.12604	-0.607567	-0.818938	-0.229759	-1.49753	-1.02297	-1.32971	-1.60252	-1.43563	0.597957	0.849562	0.0497454	-1.37767	1	1	0	0	0	0	0	1	1	1	1	0	0	0	0	0	1
Prg4	1.20663	-0.647583	-0.69954	-0.0565716	-0.647583	-0.572894	0.60588	-0.504701	-0.342335	3.59341	-0.78397	-0.663819	-0.355324	-0.618357	0.238934	0.271407	0.446762	0.102547	-0.572894	-0.0492652	-0.292327	0.234388	0.097351	0	0	0	0	1	1	0	0	1	0	0	0	0	1	1	0	0
Slc17a5	-0.555164	-0.641733	-0.391279	-0.629838	-0.372115	-0.230037	-0.417712	0.406339	-0.713763	-1.3964	-0.72764	-0.146773	-0.870379	-0.484456	2.32604	2.36635	0.579476	1.10351	0.795566	-0.554504	-0.265458	-0.725129	1.43419	0	0	0	1	1	1	1	0	1	0	0	0	1	1	1	1	0
Bin3	-0.0487695	0.785046	-1.68356	-0.622731	-0.841179	1.369	1.30904	1.15912	-0.315762	-1.65929	-1.41371	0.0768739	-0.973962	-0.615592	0.425249	0.332444	0.298178	1.09202	1.3276	-0.392504	0.536043	-0.917136	0.695096	0	1	0	1	1	0	1	0	1	0	1	0	1	1	0	1	0
Trim25	-0.991836	-0.99553	-1.07278	-1.03871	-0.33509	-0.455993	-0.730521	-0.272661	-0.462131	-0.07596	-0.0179016	-0.406518	-0.465825	-0.414478	1.12412	1.34605	2.42341	1.19144	1.65091	-1.02472	-0.451279	-0.276137	1.54719	0	0	0	1	1	1	1	0	1	0	0	0	1	1	1	1	0
Tmem9b	1.34572	1.3627	-0.883057	0.921959	-0.144715	0.169869	-0.519142	0.861307	-0.0314967	0.241035	0.721402	0.879907	0.734341	1.04569	-1.83651	-0.808656	-1.32703	-1.1103	-1.62302	0.68683	0.0671646	0.724475	-1.3411	1	0	1	0	0	0	0	1	1	1	0	1	0	0	0	0	1
Bcl10	0.119724	-1.26262	-0.643518	-1.30673	-0.907383	-0.253626	-2.02822	-0.472596	-1.1744	0.567902	0.0787659	0.638004	1.14211	1.51388	0.472596	1.24056	0.871939	1.34453	0.0590744	-0.773285	-0.967246	0.788132	0.797741	0	0	1	1	1	1	0	0	1	0	0	1	1	1	1	0	0
Pnp	1.64827	1.55576	2.18385	0.266621	0.151293	0.0265874	-0.653719	0.729706	0.97709	-0.311031	0.0970513	-0.951543	-0.16402	-0.235498	-0.663604	-0.856493	-1.28105	-1.29195	-1.22732	1.41362	0.246191	-0.313008	-1.06408	1	0	0	0	0	0	1	1	1	1	0	0	0	0	0	1	1
Slc26a11	-0.788487	-0.701724	-0.817508	-0.630289	-0.361514	-0.690562	-0.622848	-0.612876	-0.611091	-0.186796	-0.39872	-0.605435	-0.608561	-0.429824	1.46707	1.1032	2.41909	1.48702	1.58985	-0.734502	-0.579778	-0.445867	1.61325	0	0	0	1	1	1	1	0	1	0	0	0	1	1	1	1	0
Dnase1l1	-0.713934	-0.724592	-0.567419	-0.747341	-0.425996	-0.26596	-0.458926	-0.448585	-0.397679	-0.76134	-0.453994	-0.540535	-0.467516	-0.759908	1.93541	0.178038	2.05759	1.6567	1.90598	-0.688322	-0.399429	-0.596659	1.54674	0	0	0	1	1	1	1	0	1	0	0	0	1	1	1	1	0
Dhrs1	-0.721086	-0.844572	-0.0610179	-0.204048	-0.965392	0.750964	-0.995597	-1.43623	0.554631	0.840691	1.92985	-1.96482	-0.642909	-0.43325	1.21825	1.10987	0.530645	0.46224	0.871784	-0.457681	-0.418325	-0.0540885	0.838559	0	0	0	1	1	1	1	0	1	0	0	0	1	1	1	1	0
Ptbp3	1.2398	0.082408	0.0837488	-0.0075328	1.45688	-1.17699	-0.141159	1.72224	0.799142	-1.91919	-0.638012	0.153243	-1.42849	-0.896327	-1.441	0.814783	0.295361	0.377928	0.62317	0.349605	0.532023	-0.945755	0.134049	0	1	0	0	0	0	1	0	1	0	1	0	0	0	0	1	0
Ttyh2	-1.07634	-1.15284	-0.706598	-1.14805	-0.065929	2.7374	0.985916	1.03851	-0.209362	-0.899437	1.37637	0.11416	-0.093022	-1.37117	0.408995	0.426526	0.122128	-0.15677	-0.330484	-1.02096	0.897306	-0.17462	0.0940789	0	1	0	0	1	0	1	0	1	0	1	0	0	1	0	1	0
Dusp22	-1.03009	-1.24668	0.700779	-2.2923	-0.103972	1.01633	-0.305626	0.512194	-1.20747	-0.654787	-0.0591598	0.177971	1.33001	0.844551	-0.873246	0.278798	0.545803	0.514062	1.85282	-0.967071	-0.0177086	0.327718	0.463648	0	0	0	0	1	1	0	0	1	0	0	0	0	1	1	0	0
S1pr2	-0.240679	-0.554552	-0.468889	-0.379211	-0.570613	-0.294887	-0.472235	-0.604745	-0.818901	-0.887832	-0.590021	-0.713161	-0.869094	-0.729223	1.77774	1.54217	1.79447	1.25172	1.82794	-0.410833	-0.552276	-0.757866	1.63881	0	0	0	1	1	1	1	0	1	0	0	0	1	1	1	1	0
Nkiras2	-1.84183	-0.694459	0.0875622	1.02961	1.71501	2.10149	0.428753	-0.314016	-0.0513296	0.981301	0.68842	0.603877	-1.15643	-0.685401	-0.326094	-0.926952	-1.24701	-0.519335	0.126814	-0.354778	0.775982	0.0863545	-0.578515	0	1	0	0	1	0	0	1	1	0	1	0	0	1	0	0	1
Pdcd6ip	0.0604628	0.0547531	0.254707	-1.24558	0.225702	-0.038201	-0.225708	-0.310554	0.290564	-2.53734	-0.064694	-0.114026	-0.924462	-1.25871	1.79542	1.14748	1.19361	0.218051	1.47853	-0.218913	-0.0116394	-0.979847	1.16662	0	0	0	1	1	1	1	0	1	0	0	0	1	1	1	1	0
Hlx	-1.7343	-0.745663	-0.343526	-1.54375	-0.543976	0.1477	-1.25916	-0.0366645	-1.18245	1.96536	1.02374	0.726777	-0.165348	0.00911728	0.318453	1.55704	1.06333	0.713166	0.0301521	-1.09181	-0.574909	0.711929	0.736428	0	0	1	1	1	1	0	0	1	0	0	1	1	1	1	0	0
Fam192a	0.348706	0.609371	-1.31175	-1.18245	0.231714	-0.199307	-0.821209	0.634001	-0.104893	2.63312	-0.287564	1.31748	-1.55395	-0.804789	1.07323	0.0736733	-0.115155	-1.00388	0.463645	-0.38403	-0.0519386	0.26086	0.0983031	0	0	0	0	1	1	0	0	1	0	0	0	0	1	1	0	0
March5	0.814662	0.274894	-0.972832	-0.644278	-0.0693067	-0.290951	1.05717	-0.68991	0.19797	-1.79683	1.09758	0.191451	-1.24011	-1.12668	2.50176	0.942433	0.496538	-0.710771	-0.0328006	-0.131889	0.0409939	-0.574916	0.639433	0	0	0	1	1	0	1	0	1	0	0	0	1	1	0	1	0
1110008P14Rik	-0.976986	0.130415	2.36357	-0.732256	-0.934158	-0.0898415	0.411854	0.173243	-0.456936	2.66948	-0.47529	-1.2156	-0.567064	0.105942	-0.16326	-0.536473	0.5281	0.5281	-0.762847	0.196186	-0.179168	0.103495	-0.0812759	0	0	0	0	0	1	0	1	1	0	0	0	0	0	1	0	1
Vav3	-1.2528	-0.962117	-0.00976285	-1.16232	0.0490524	0.0467903	-0.957593	0.023038	-0.963248	0.529754	0.801209	-0.979083	-0.971166	-0.981345	1.60426	0.890563	1.46062	1.42216	1.41198	-0.846749	-0.360392	-0.320126	1.35792	0	0	0	1	1	1	1	0	1	0	0	0	1	1	1	1	0
Galc	-0.709821	-0.729932	-0.875759	-0.849224	-0.463919	-0.451544	-0.596717	-0.554177	-0.665793	-0.568218	-0.227774	-0.53716	-0.524368	-0.514551	1.61646	1.56327	1.51103	1.73956	1.83863	-0.791184	-0.54643	-0.474414	1.65379	0	0	0	1	1	1	1	0	1	0	0	0	1	1	1	1	0
Lgals9	-0.754773	-0.0136721	-1.52744	-1.16213	1.38908	1.99995	0.473716	2.02185	0.781363	-1.14874	0.238759	0.161527	0.00915968	-0.168485	-1.05834	0.106078	-0.644807	-0.929855	0.22676	-0.864505	1.33319	-0.181555	-0.460033	0	1	0	0	1	0	1	1	1	0	1	0	0	1	0	1	1
Pitpna	-0.646858	-0.90189	-0.692608	-0.555237	-0.349061	-0.165461	-1.21689	-0.403173	-0.355034	-0.922197	0.0199298	-0.622967	-0.670271	-0.495272	1.81913	1.52002	1.23298	1.39292	2.01193	-0.699148	-0.497924	-0.538155	1.5954	0	0	0	1	1	1	1	0	1	0	0	0	1	1	1	1	0
S100a1	-1.67543	-1.21022	-1.09472	-0.0776756	-0.0680505	1.33399	-0.651968	-0.754635	-0.318301	0.965034	1.13508	-0.979219	-0.97601	-0.616676	0.3747	1.70616	1.38533	0.724409	0.798201	-1.01451	-0.0917922	-0.0943589	0.997759	0	0	0	1	1	1	1	0	1	0	0	0	1	1	1	1	0
Snd1	-0.276906	0.218875	0.571344	-1.78039	-1.37369	-0.568693	-0.15748	0.128498	-2.11091	0.0490956	1.51191	0.528737	-0.591933	-0.59968	1.26724	1.1504	-0.118747	0.817297	1.33503	-0.316768	-0.816455	0.179625	0.890244	0	0	0	1	1	1	0	0	1	0	0	0	1	1	1	0	0
Ccl12	-1.20637	-1.14061	-1.29338	-1.29696	0.382977	0.665994	-0.535422	0.00962965	-0.146977	0.669321	-0.63394	-0.906466	-0.893927	-0.422573	1.46054	1.67984	1.26939	1.30956	1.02936	-1.23433	0.0752405	-0.437517	1.34974	0	0	0	1	1	0	1	0	1	0	0	0	1	1	0	1	0
Ifitm3	-1.22198	-1.24724	-1.19508	-1.3038	-0.075431	0.655989	-0.759902	-0.0765292	-0.589677	1.03213	-0.0721363	-0.657767	-0.658865	-0.329396	0.74577	1.52469	1.18369	2.01807	1.02747	-1.24202	-0.16911	-0.137206	1.29994	0	0	0	1	1	1	1	0	1	0	0	0	1	1	1	1	0
Atp6v1h	1.87639	-1.72185	-0.283306	-0.143578	1.45533	-0.226102	1.1196	0.510988	-0.772824	-2.0707	-0.0432363	-0.112632	0.228718	-0.998828	0.842022	1.06052	-0.00478758	0.229656	-0.945375	-0.0680873	0.417398	-0.599336	0.236408	0	0	0	0	1	0	1	0	1	0	0	0	0	1	0	1	0
Klf2	0.501658	-0.415363	0.233134	-0.373868	-0.853561	-0.595465	-0.491836	-0.674545	-0.568309	3.42783	1.86991	-0.426226	0.0187065	-0.451427	0.13146	-0.094699	-0.280884	-0.273715	-0.6828	-0.0136097	-0.636743	0.887758	-0.240128	0	0	1	0	1	1	0	1	1	0	0	1	0	1	1	0	1
B4galt5	-1.79317	-0.354823	-1.07091	-0.508963	0.126093	-1.02071	0.669546	0.49691	-1.16604	2.28669	0.0186358	-0.256173	-0.591758	-0.91413	0.668665	1.25352	1.26056	-0.122292	1.01834	-0.931966	-0.178839	0.108653	0.815759	0	0	0	1	1	1	0	0	1	0	0	0	1	1	1	0	0
Alkbh5	2.76475	0.0776533	-1.13562	-0.518655	-0.0738069	-1.60747	-0.51177	0.754988	0.893208	-0.112996	0.873614	1.71935	-0.0706294	-0.434981	-0.399499	-0.666408	-0.146889	-0.832697	-0.572143	0.297032	-0.108971	0.394872	-0.523527	0	0	0	0	0	1	0	1	1	0	0	0	0	0	1	0	1
Gnb1	-1.15281	-0.125073	-2.05382	-0.505862	-0.0582303	-0.544273	-1.23054	0.195226	-0.967709	2.22681	0.734501	-0.108438	-0.2394	-0.538829	0.716656	1.17518	0.20309	1.22327	1.05026	-0.959391	-0.521105	0.414928	0.87369	0	0	0	1	1	1	0	0	1	0	0	0	1	1	1	0	0
Sord	0.981271	1.59019	-0.740534	-0.349859	0.623082	0.387344	0.560607	0.253231	0.665565	-0.19742	1.29781	0.763025	0.676394	0.620583	-1.36861	-1.13204	-1.4086	-1.59852	-1.62351	0.370267	0.497966	0.632078	-1.42626	0	0	1	0	0	0	0	1	1	0	0	1	0	0	0	0	1
Pdxk	0.0230746	-0.942789	0.167534	-1.36721	1.16307	-0.571002	-1.34089	-0.273124	-0.291041	0.742573	1.18211	-1.32969	-1.78211	0.153536	0.567318	0.300795	1.72635	0.427338	1.44415	-0.529847	-0.262597	-0.206717	0.893192	0	0	0	1	1	1	1	0	1	0	0	0	1	1	1	1	0
Ifit3	-1.57477	-1.60733	-1.52217	-1.77932	0.716156	1.48592	0.663558	1.10939	0.0290452	-0.742389	0.174315	-0.848419	-0.0435898	0.812167	0.570886	0.474874	0.79046	0.855581	0.435634	-1.6209	0.800813	-0.129583	0.625487	0	1	0	1	1	0	1	0	1	0	1	0	1	1	0	1	0
Nabp1	-0.0409289	-0.668704	-1.24558	-0.286949	0.343654	-1.3832	-0.998615	0.708442	0.3314	0.522749	1.6633	0.256934	-1.36906	0.259762	-1.3125	-0.843086	1.76793	1.00913	1.28532	-0.56054	-0.199664	0.266737	0.381358	0	0	0	0	1	1	0	0	1	0	0	0	0	1	1	0	0
Tmcc2	-1.0334	-0.335448	-0.407479	-0.941503	-0.315577	-0.794957	-0.934051	-0.211256	-1.05576	-0.0721618	-0.0373882	-0.367738	-0.581347	-0.36277	2.70476	0.926338	1.45043	0.792211	1.5771	-0.679459	-0.66232	-0.284281	1.49017	0	0	0	1	1	1	1	0	1	0	0	0	1	1	1	1	0
Gstm1	-1.61706	-0.972644	0.495482	-1.14744	-0.346984	0.608011	-0.441508	-0.244207	-0.329729	1.37621	-0.307223	-0.856364	-0.634307	-1.44226	0.623765	0.780555	1.48724	1.1654	1.80307	-0.810415	-0.150883	-0.37279	1.17201	0	0	0	1	1	1	1	0	1	0	0	0	1	1	1	1	0
Mt2	-0.76699	-0.571727	-0.504926	-0.931423	0.342928	1.63269	-0.648805	0.363482	0.0603099	3.20508	0.985242	0.332651	-0.160646	-0.0938455	-0.623112	-0.792683	-0.823514	-0.633389	-0.371325	-0.693767	0.350122	0.853696	-0.648805	0	0	1	0	1	0	0	1	1	0	0	1	0	1	0	0	1
Igsf6	-0.852344	-0.990093	-0.460917	-0.929884	-0.759666	-0.764967	-1.10542	-0.468263	-0.611548	-0.197085	0.156061	-0.323061	-0.44199	-0.215778	1.63805	1.43781	1.68555	1.37137	1.83218	-0.80831	-0.741974	-0.204371	1.59299	0	0	0	1	1	1	1	0	1	0	0	0	1	1	1	1	0
Hsdl2	-0.228844	-0.363412	-0.40428	-0.22087	-0.095273	-0.631551	-1.35523	-0.693352	-0.60364	-1.01432	-0.339489	-1.20371	-0.227847	-0.495986	1.57935	1.56639	1.94816	1.4388	1.3451	-0.304351	-0.675808	-0.656271	1.57556	0	0	0	1	1	1	1	0	1	0	0	0	1	1	1	1	0
Oasl2	-1.28494	-1.15356	-1.30932	-1.3977	0.11487	1.24385	0.148556	0.0740833	-0.044151	-0.50442	-0.439641	-0.704516	-0.815649	-0.471695	1.07907	1.72524	1.52265	1.18349	1.03378	-1.28638	0.307442	-0.587184	1.30884	0	0	0	1	1	0	1	0	1	0	0	0	1	1	0	1	0
Lhpp	1.10704	1.0062	-2.09684	-1.28555	0.0390805	0.20867	-1.09305	-0.478856	-1.66599	-0.0250887	1.30413	-0.570526	0.043664	-0.300099	0.369093	0.117	1.62498	1.09329	0.602852	-0.317288	-0.598028	0.0904158	0.761442	0	0	0	1	1	1	0	0	1	0	0	0	1	1	1	0	0
Dnajc13	0.769278	-0.325715	-0.178585	0.72015	0.337511	-0.459424	-0.125152	-1.15177	0.980477	-1.79942	-0.843583	-0.7823	-1.22698	-1.07403	1.98342	0.831321	1.7626	0.266604	0.315606	0.246282	-0.0836719	-1.14526	1.03191	0	0	0	1	0	1	1	0	1	0	0	0	1	0	1	1	0
Aph1c	-0.548449	-0.725379	-0.744266	-0.720935	-0.553449	-0.543727	-0.782319	-0.562337	-0.658162	-0.40485	-0.426237	-0.572336	-0.428459	-0.594834	1.445	1.40972	1.56304	1.88191	1.96607	-0.684757	-0.619999	-0.485343	1.65315	0	0	0	1	1	1	1	0	1	0	0	0	1	1	1	1	0
Ogfr	-1.62632	-1.42932	-1.64335	-0.880878	0.219659	1.55246	-0.430934	0.207499	0.00441623	2.13009	1.41383	0.46652	-0.462552	0.717029	0.139399	0.152776	0.313296	-0.713061	-0.130567	-1.39497	0.310621	0.852985	-0.0476313	0	0	1	0	1	0	0	1	1	0	0	1	0	1	0	0	1
Znhit1	-2.11362	0.990159	-0.1352	0.286508	-0.417143	-0.453289	-1.3208	-0.836441	-1.33044	1.43356	1.84321	0.582909	0.696168	1.04076	-0.829212	-0.573777	0.26964	0.305786	0.561221	-0.243037	-0.871624	1.11932	-0.0532684	0	0	1	0	1	1	0	1	1	0	0	1	0	1	1	0	1
Psmb1	-1.17262	-0.533568	-2.42028	-0.233608	0.640191	-0.17492	-1.04002	-0.0205923	-0.761799	-0.292296	0.474995	-0.385762	-0.203177	0.4663	0.301105	2.28997	0.724962	1.11622	1.2249	-1.09002	-0.271429	0.0120122	1.13143	0	0	0	1	1	1	0	0	1	0	0	0	1	1	1	0	0
Ahnak	-0.502392	-0.964205	-0.713832	0.437707	0.774833	-0.130425	-0.659923	-0.307024	-0.449681	3.58944	1.09668	-0.854193	-0.623286	-0.169259	0.217183	-0.517167	-0.101275	0.255717	-0.378902	-0.43568	-0.154444	0.607877	-0.104889	0	0	1	0	1	1	0	1	1	0	0	1	0	1	1	0	1
Vac14	-1.49516	-1.43678	1.21572	0.450211	0.380859	-1.03427	-0.180103	0.12847	0.631492	0.635442	1.54931	-0.589192	-1.35777	-0.943414	0.626225	0.504639	0.201772	-1.14884	1.86139	-0.316503	-0.0147113	-0.141125	0.409039	0	0	0	0	1	1	1	0	1	0	0	0	0	1	1	1	0
Bcl3	-1.51029	-1.06233	-1.05405	-0.867833	-0.817139	-0.625746	-0.458147	-0.650575	-0.73334	1.46303	0.509167	0.088101	-0.0815669	-0.562637	1.41648	1.09783	1.51579	0.649867	1.68339	-1.12363	-0.656989	0.283219	1.27267	0	0	0	1	1	1	0	0	1	0	0	0	1	1	1	0	0
Degs1	-0.967577	-0.928454	-0.715054	-1.45247	-0.421037	-0.0345474	-0.937148	-0.384285	-0.565675	-0.379938	0.460223	-0.278771	-0.573578	-0.430522	0.932863	1.53749	1.60626	1.93307	1.59914	-1.01589	-0.468538	-0.240517	1.52177	0	0	0	1	1	1	1	0	1	0	0	0	1	1	1	1	0
Zyx	-0.155335	0.769465	1.06415	0.244106	-0.621968	0.0978207	-0.167768	-0.246863	-1.10262	2.35506	2.35744	0.337486	-0.519859	-0.146341	-1.05659	-0.865072	-0.671435	-1.20208	-0.469598	0.480597	-0.40828	0.876758	-0.852956	0	0	1	0	0	1	0	1	1	0	0	1	0	0	1	0	1
Rbfox3	-1.65955	1.40871	-1.34424	-0.301273	0.46276	1.51785	0.741693	0.111062	0.75382	-0.21638	1.96657	0.0989349	0.474888	-0.483185	-0.956158	-0.301273	-1.04105	-1.47764	0.244465	-0.47409	0.717438	0.368166	-0.706332	0	1	0	0	1	0	0	1	1	0	1	0	0	1	0	0	1
Nudt9	-0.789076	-0.38991	-0.516586	-2.48781	0.0666717	0.695496	-0.289662	-0.598606	-1.40514	1.19764	1.06277	-0.217666	-0.756268	1.57676	0.910572	-0.136557	1.23865	0.899636	-0.0609159	-1.04585	-0.306249	0.572648	0.570278	0	0	1	1	1	1	0	0	1	0	0	1	1	1	1	0	0
Necap2	-1.08147	0.167378	-0.963426	0.249002	0.270978	1.55498	-0.285948	-1.19574	-0.831572	0.79651	2.00705	0.267211	-1.22588	0.590567	0.732466	-0.582933	-0.46866	-1.48959	1.48906	-0.407128	-0.0974595	0.487093	-0.063931	0	0	0	0	1	1	0	1	1	0	0	0	0	1	1	0	1
Dap	-1.67798	0.948168	-0.747859	-1.70951	-0.323524	0.571127	-1.70294	-0.535034	-0.101503	-0.219739	1.22274	-0.49825	-0.707133	0.745854	0.852266	1.52358	0.845697	0.299185	1.21486	-0.796795	-0.418375	0.108694	0.947117	0	0	0	1	1	1	0	0	1	0	0	0	1	1	1	0	0
Fam129b	-1.08423	-1.59269	-0.628194	-0.971535	-0.292716	0.587914	0.493561	-1.3935	-1.06065	1.78568	-0.536462	-0.16167	1.09899	-0.159049	1.46592	1.68346	0.530254	0.417554	-0.182637	-1.06916	-0.333078	0.405498	0.782911	0	0	0	1	1	1	0	0	1	0	0	0	1	1	1	0	0
Eps15	-0.54044	-0.532051	-0.508678	-0.580959	-0.399255	-0.584019	-0.473857	-0.373191	-0.437189	-1.05965	-0.505354	-0.642107	-0.744461	-0.708215	2.30573	1.76321	1.46907	1.06535	1.48606	-0.540532	-0.453502	-0.731957	1.61788	0	0	0	1	1	1	1	0	1	0	0	0	1	1	1	1	0
Vta1	-0.629089	2.01284	0.758708	0.727426	-1.35711	-0.208199	-1.60737	-0.927692	0.263879	0.87815	-1.25758	0.468636	0.82696	-0.89641	1.34738	0.534044	-0.546617	0.676236	-1.0642	0.717472	-0.767299	0.00395145	0.18937	1	0	0	0	0	1	0	0	1	1	0	0	0	0	1	0	0
Chmp4b	-0.494616	0.424801	-1.98654	-1.26063	-0.0494457	0.470922	-0.972872	-0.35926	-0.592874	2.021	-0.126649	0.837886	1.15271	1.43947	-1.31377	0.983268	-0.439471	-0.22992	0.495988	-0.829245	-0.300706	1.06488	-0.100781	0	0	1	0	1	1	0	1	1	0	0	1	0	1	1	0	1
Maf	-0.349524	0.682433	2.18298	0.385814	0.925451	-0.167797	0.645762	1.09402	-0.00869297	-0.536427	-0.984831	-1.3125	-1.58635	-1.59936	-0.836521	0.455533	-0.0792251	1.39249	-0.303242	0.725425	0.497748	-1.20389	0.125806	1	0	0	0	0	0	1	0	1	1	0	0	0	0	0	1	0
Ccng1	-0.334511	-0.430492	-0.642302	-0.466257	2.01849	1.3788	1.01932	1.80932	1.78887	-0.646569	-0.138348	-0.31331	-0.995543	-0.478923	-0.968381	-0.90559	-0.717217	-0.687481	-0.289873	-0.46839	1.60296	-0.514539	-0.713709	0	1	0	0	1	0	1	1	1	0	1	0	0	1	0	1	1
Pmaip1	0.237507	-1.0845	-1.51915	-1.18925	0.910549	0.321788	0.444597	0.372356	-0.393395	-1.16155	-0.687173	0.676971	-0.907507	-0.955668	1.8256	1.87617	1.31269	-0.153797	0.0737615	-0.888845	0.331179	-0.606986	0.986883	0	0	0	1	1	0	1	0	1	0	0	0	1	1	0	1	0
Ywhag	1.12538	3.22204	0.225929	-0.0853326	0.331747	0.17105	-0.0650696	-0.13008	-0.662546	0.462331	0.444882	0.543945	-0.758232	-1.16799	-1.43451	-0.500724	-0.361416	-1.26453	-0.0968712	1.122	-0.0709797	-0.0950138	-0.731609	1	0	0	0	0	1	1	1	1	1	0	0	0	0	1	1	1
Sbds	-0.144401	0.346577	0.336401	-0.916484	-0.642375	-0.799463	-0.242979	-0.766392	-0.223263	-1.66694	-1.04495	-0.725053	-0.0776233	-0.393706	0.926592	0.483949	1.53396	1.79598	2.22018	-0.0944768	-0.534894	-0.781655	1.39213	0	0	0	1	1	1	1	0	1	0	0	0	1	1	1	1	0
Elovl6	-1.62698	-0.593635	-0.368876	0.439708	0.412299	0.0943468	1.64299	-1.6955	-0.911587	2.22682	0.760401	0.349256	0.143684	0.198503	0.727509	-0.648454	-1.04041	0.760401	-0.870472	-0.537445	-0.0914905	0.735732	-0.214286	0	0	1	0	1	1	0	1	1	0	0	1	0	1	1	0	1
Xrn2	0.397841	-0.138544	-1.43818	-1.05427	0.107027	0.268421	0.629709	0.512687	0.719977	-2.06875	-0.69755	-0.435883	-1.54128	-0.823272	1.29812	0.79132	1.15152	1.01775	1.30334	-0.558288	0.447564	-1.11335	1.11241	0	0	0	1	1	0	1	0	1	0	0	0	1	1	0	1	0
Coro2b	-1.28718	0.2249	0.437929	-0.0549609	1.53649	1.6075	-0.109262	0.204015	1.53649	1.01018	0.341857	-1.6297	-0.606329	-1.38326	0.563239	-1.2663	-1.23288	-0.276343	0.383627	-0.169829	0.955045	-0.45345	-0.365732	0	1	0	0	1	0	1	1	1	0	1	0	0	1	0	1	1
Rap2c	2.39641	2.02175	0.55338	0.495105	-0.1818	0.0505656	0.577966	0.660304	0.568027	-0.372945	-0.00729052	0.062911	-0.618808	-0.759838	-0.869064	-0.818741	-1.2366	-1.61659	-0.90474	1.36666	0.335013	-0.339194	-1.08915	1	0	0	0	0	0	1	1	1	1	0	0	0	0	0	1	1
Zfp704	-0.769772	-0.494054	-0.723689	-0.676239	-0.175474	-0.379041	-0.697816	-0.786272	-0.307963	-0.609359	-0.179965	-0.789592	-0.850808	-0.75044	1.56837	1.66366	1.50334	1.8639	1.59121	-0.665938	-0.469313	-0.636033	1.6381	0	0	0	1	1	1	1	0	1	0	0	0	1	1	1	1	0
Slfn5	-1.06728	-1.08672	-1.13471	-1.02985	-0.205219	0.175765	-0.287492	-0.125544	-0.234033	-0.590806	-0.202294	-0.74815	-0.739051	-0.520827	1.38366	1.72792	1.83847	1.36026	1.48592	-1.07964	-0.135305	-0.560225	1.55924	0	0	0	1	1	1	1	0	1	0	0	0	1	1	1	1	0
Sema4b	1.08519	1.67725	1.87055	1.17396	0.0452617	0.462407	0.379706	0.439558	0.632865	-1.28766	-0.958476	-1.39847	-1.55417	-1.34873	-0.440633	-0.230746	-0.00468261	-0.361976	-0.181206	1.45174	0.39196	-1.3095	-0.243849	1	0	0	0	0	0	1	1	1	1	0	0	0	0	0	1	1
Amdhd2	-1.62995	-1.15541	-1.72506	-0.956186	-0.0531654	-0.695391	-0.850567	-0.593777	-0.305451	1.80894	0.647627	0.0719761	0.151066	0.0784835	0.644123	0.946465	1.1517	1.05559	1.40899	-1.36665	-0.49967	0.551618	1.04137	0	0	1	1	1	1	0	0	1	0	0	1	1	1	1	0	0
Akr1e1	0.301089	-0.135908	0.252093	-0.365001	-0.25509	-1.25158	-0.600715	-1.7528	-0.379568	-1.75743	1.03273	0.197137	-0.823187	0.597056	1.19031	0.867862	1.57898	-0.519275	1.8233	0.0130681	-0.84795	-0.15074	0.988235	0	0	0	1	0	1	1	0	1	0	0	0	1	0	1	1	0
Nampt	-0.523723	-0.66939	-0.926571	-0.777156	-0.371288	-0.320373	-0.59109	-0.0944277	-0.438447	-1.00976	-0.492278	-0.325891	-0.778926	-0.560478	0.738757	1.42721	1.82204	2.30611	1.58569	-0.72421	-0.363125	-0.633468	1.57596	0	0	0	1	1	1	1	0	1	0	0	0	1	1	1	1	0
Ier5l	-0.779433	-0.779433	-0.779433	-0.779433	0.5337	-0.487626	0.971411	-0.122866	1.48207	-0.779433	-0.779433	-0.122866	-0.779433	0.0230374	-0.779433	1.04436	-0.414674	0.314845	3.01406	-0.779433	0.475339	-0.487626	0.635833	0	0	0	1	1	0	1	0	1	0	0	0	1	1	0	1	0
Cndp2	-0.560579	0.568411	0.97887	-2.11186	0.805494	-0.237946	-0.429068	-0.680258	0.184345	3.08304	0.493327	-0.136923	-0.5715	0.499698	-0.425883	-0.408136	-0.926443	-0.0440924	-0.0804967	-0.28129	-0.0714867	0.673528	-0.37701	0	0	1	0	1	1	0	1	1	0	0	1	0	1	1	0	1
Tmem192	-0.83815	-0.519653	-0.935136	-0.898018	-0.754335	-0.565152	-1.16263	-0.83815	-0.895623	-0.161643	0.918373	-0.35322	0.117341	-0.0969859	0.726796	0.712427	1.44042	1.88584	2.2175	-0.797739	-0.843179	0.0847729	1.3966	0	0	0	1	1	1	0	0	1	0	0	0	1	1	1	0	0
Tmbim1	-1.13458	-0.661864	-0.995004	-0.808089	-0.583645	-0.271823	-0.476003	-0.639898	-0.608124	-0.239239	-0.0518374	-0.531121	-0.573351	-0.508425	1.7686	1.25811	1.64758	1.85768	1.55104	-0.899885	-0.515899	-0.380795	1.6166	0	0	0	1	1	1	1	0	1	0	0	0	1	1	1	1	0
Hmgcl	-0.641757	-0.629865	-0.621103	-1.15623	-1.11993	-0.720617	-1.15936	-0.46964	-0.866447	0.374671	0.759587	-0.395786	-0.541616	0.0880184	1.57073	0.830937	1.37733	1.09694	2.22414	-0.762238	-0.867198	0.0569748	1.42001	0	0	0	1	1	1	0	0	1	0	0	0	1	1	1	0	0
Mea1	-0.14746	-1.00182	-1.49644	-0.673218	-1.40305	-0.330783	-1.72473	0.544327	-0.313489	1.82413	0.789911	0.284907	1.30183	1.88639	-0.0817401	0.426723	-0.303112	0.509738	-0.0921169	-0.829734	-0.645546	1.21744	0.0918984	0	0	1	0	1	1	0	0	1	0	0	1	0	1	1	0	0
Fam65b	-1.63476	-1.65884	0.190029	-1.34717	-0.32831	-0.349988	-0.469457	-0.0734762	-0.309523	0.245428	1.18672	0.119215	-1.06246	-0.66263	1.36882	1.42759	0.612986	1.19251	1.55332	-1.11268	-0.306151	-0.0347453	1.23104	0	0	0	1	1	1	1	0	1	0	0	0	1	1	1	1	0
Cd302	-2.1364	-0.939424	0.635947	2.3426	0.720894	-0.0256059	0.46348	0.224085	0.404275	-0.869923	-0.334502	-0.671714	0.16488	-0.586768	-1.79404	1.10187	0.411997	0.553575	0.334773	-0.0243188	0.357426	-0.459605	0.121635	0	0	0	0	1	0	1	0	1	0	0	0	0	1	0	1	0
Car13	-0.433429	-0.468196	-0.401686	0.851424	-0.037392	-0.66168	-0.205179	-0.292851	-0.448545	3.97437	-0.642029	-0.466684	-0.0464616	-0.592146	-0.0736702	-0.0827398	-0.212737	-0.0721586	0.311786	-0.112972	-0.329129	0.445411	-0.0259039	0	0	0	0	1	1	0	1	1	0	0	0	0	1	1	0	1
Serf2	-1.53362	-0.640283	-1.4689	-0.53496	0.0500231	-1.75949	0.958588	-1.3382	-0.538767	1.50423	1.42302	0.0411405	1.4649	0.472582	0.720026	0.407866	0.424362	-0.062913	0.410404	-1.04444	-0.52557	0.981175	0.379949	0	0	1	0	1	1	0	0	1	0	0	1	0	1	1	0	0
Necap1	-0.192803	-0.480886	0.00177315	-0.122673	-0.573705	-0.896165	-0.489136	-0.509075	-0.500824	-0.249869	-0.994484	-1.33345	-0.872788	-0.198303	1.44906	1.40506	1.72683	2.45013	0.3813	-0.198647	-0.593781	-0.729778	1.48248	0	0	0	1	1	1	1	0	1	0	0	0	1	1	1	1	0
2310011J03Rik	0.0975616	-0.529551	0.577118	0.00764476	0.279701	-0.50419	-1.35955	1.32412	-0.845413	2.99796	1.08665	0.0491449	-0.278245	-0.00618861	-1.20739	-0.112244	0.344257	-1.11055	-0.81083	0.0381934	-0.221067	0.769863	-0.579351	0	0	1	0	0	1	0	1	1	0	0	1	0	0	1	0	1
Igtp	0.50768	0.984552	-0.263386	0.400937	-0.183546	1.47921	0.459949	1.41933	0.760652	0.252972	0.134513	0.987155	0.16185	0.0334114	-1.13208	-2.10275	-0.651306	-1.50915	-1.74	0.407446	0.787121	0.31398	-1.42706	0	1	0	0	0	0	0	1	1	0	1	0	0	0	0	0	1
Tbc1d4	0.427879	1.0914	0.975948	1.17386	1.54178	0.876991	1.20621	0.55665	1.12946	-0.92834	-1.24043	-1.26898	-0.989236	-1.04569	-0.557251	-0.866174	-0.107504	-0.992408	-0.984161	0.917272	1.06222	-1.09454	-0.7015	1	1	0	0	0	0	1	1	1	1	1	0	0	0	0	1	1
St3gal1	-0.824446	-0.733232	-0.617059	-0.638928	-0.581452	-0.586573	-0.699575	-0.567143	-0.765669	-0.06579	-0.0987962	-0.495928	-0.712745	-0.601694	1.91475	1.45063	1.41559	0.946835	2.26123	-0.703416	-0.640082	-0.394991	1.59781	0	0	0	1	1	1	1	0	1	0	0	0	1	1	1	1	0
Fadd	0.569749	2.18929	1.19632	-0.0479759	-0.607292	0.575059	0.557359	1.28659	-0.623221	-0.463923	-1.83566	-0.209045	0.392751	0.132563	-1.79672	-0.86394	-1.16307	0.44054	0.270622	0.976846	0.2377	-0.396663	-0.622513	1	0	0	0	0	0	1	1	1	1	0	0	0	0	0	1	1
Isg15	-1.30355	-1.39768	-1.80032	-1.44212	1.52538	0.228566	0.91096	1.70839	0.325303	-0.181917	-0.798948	-0.239437	-0.328331	0.871742	-0.542723	0.662579	0.223337	0.500477	1.07829	-1.48592	0.93972	-0.135378	0.384392	0	1	0	0	1	0	1	0	1	0	1	0	0	1	0	1	0
Tm2d2	-0.356707	-0.533046	-0.188876	-0.193517	-0.856334	-0.199704	-1.42943	-1.05665	-0.7875	-1.43408	0.848274	-1.30259	0.408974	0.644866	1.5544	1.80576	1.24426	0.875344	0.956552	-0.318037	-0.865924	-0.166911	1.28726	0	0	0	1	1	1	1	0	1	0	0	0	1	1	1	1	0
Cyp27a1	-0.859942	-0.677587	-0.560328	-0.583623	-0.648147	-0.638572	-0.914534	-0.74647	-0.833932	-0.282366	-0.207766	-0.483228	-0.455503	-0.238278	1.78534	1.34418	1.83758	1.23849	1.92468	-0.67037	-0.756331	-0.333428	1.62606	0	0	0	1	1	1	1	0	1	0	0	0	1	1	1	1	0
Fcgr4	-1.61336	-1.27417	-1.0221	-1.08134	-0.95705	-0.412252	-0.524928	-0.176443	-0.544676	2.03527	1.22214	1.24073	1.47654	1.03745	0.326537	0.342799	-0.164827	-0.257757	0.347446	-1.24774	-0.52307	1.40243	0.11884	0	0	1	0	1	1	0	0	1	0	0	1	0	1	1	0	0
Ube2c	-0.945948	-0.828024	1.17437	-0.501999	1.11888	0.968584	2.31431	1.64838	1.09113	0.00206884	-0.330893	-0.892767	-0.488125	-0.839586	-0.735535	-0.772531	-0.795653	-0.663855	-0.522809	-0.2754	1.42826	-0.50986	-0.698077	0	1	0	0	1	0	1	1	2	35	57	63	218	286	240	229	99	0	1	0	0	1	0	1	1
2810417H13Rik	-0.707719	-0.349969	2.75743	-0.429798	0.442402	-0.417971	0.726237	2.08628	0.853371	0.102392	-0.13118	-0.104571	0.0462165	-0.616064	-0.689979	-0.527366	-1.20147	-0.530322	-1.30791	0.317485	0.738063	-0.140641	-0.85141	0	1	0	0	0	0	1	1	2	Score to cluster 1								0	1	0	0	0	0	1	1
Emb	-0.240977	-0.921449	-1.13511	0.189872	-0.135909	-0.409508	-0.532205	-0.863627	-0.0400082	0.89573	-0.07174	-1.25005	-0.824843	-1.26838	2.0268	0.720852	2.14949	1.15593	0.555141	-0.526916	-0.396251	-0.503858	1.32164	0	0	0	1	1	1	1	0	2									0	0	0	1	1	1	1	0
Birc5	-0.860295	-0.578719	0.304499	-0.665825	1.27685	1.46727	1.22418	2.36264	1.59084	-0.366017	-0.910938	-0.682031	-0.576693	-0.675953	-0.534153	-0.566564	-0.647593	-0.775214	-0.386274	-0.450085	1.58435	-0.642326	-0.58196	0	1	0	0	1	0	1	1	2									0	1	0	0	1	0	1	1
Pgk1	-0.610992	-0.828578	-0.32941	-1.85251	0.323348	-0.0798265	-0.911773	-0.34221	0.515335	1.60967	-1.57733	-0.444603	0.227354	-0.745384	1.0337	1.66726	1.71846	0.624128	0.0033682	-0.905373	-0.0990252	-0.18606	1.00938	0	0	0	1	1	1	1	0	2									0	0	0	1	1	1	1	0
Hmgb2	-0.24886	-0.00178139	2.81424	-0.949482	0.0963733	-0.00855068	-0.644864	-0.594094	-0.198091	2.40132	0.658224	-0.580555	-0.973174	-0.671941	-0.631325	-0.526401	-0.523017	-0.0593203	0.641301	0.40353	-0.269845	0.166774	-0.219752	0	0	0	0	0	1	0	1	2									0	0	0	0	0	1	0	1
Cks1b	-0.458	-1.43102	-1.00971	-1.55139	1.28742	-0.167098	0.148883	1.92941	0.750751	1.74383	-0.693732	-0.904386	-0.212238	0.29935	-0.778997	-0.0617706	-0.663639	0.550128	1.22221	-1.11253	0.789872	0.0465656	0.0535874	0	1	0	0	1	0	0	0	2									0	1	0	0	1	0	0	0
Mcm6	-1.10648	-1.30887	0.238141	-1.47005	0.672611	1.58155	1.38037	0.230263	0.976195	-1.09678	-0.91257	-0.802286	-1.09557	-0.922871	0.946504	0.981043	1.09254	0.250866	0.365392	-0.911813	0.968197	-0.966015	0.727269	0	1	0	1	1	0	1	0	2									0	1	0	1	1	0	1	0
Rrm1	-0.0261436	0.424331	1.09133	-0.985412	1.25556	1.54515	1.5485	0.774252	1.60414	-1.06049	-1.47141	-1.0444	-0.685766	-1.29645	-0.321097	-0.295624	-0.477958	-0.239985	-0.338526	0.126026	1.34552	-1.11171	-0.334638	0	1	0	0	0	0	1	1	2									0	1	0	0	0	0	1	1
Dut	-1.18745	-1.26717	-0.620533	-0.841985	-0.434513	-0.0137534	0.969495	0.265277	-0.385793	-0.877418	-0.585101	-0.979286	-0.554097	-0.571813	1.4434	0.756901	2.00589	1.35039	1.52756	-0.979286	0.0801425	-0.713543	1.41683	0	0	0	1	1	0	1	0	2									0	0	0	1	1	0	1	0
Rpl13	-1.5993	-0.55438	-0.666453	-0.639259	-0.718369	-0.114328	-0.448075	-1.06942	-1.05294	0.429556	-0.159652	-0.281614	-0.636787	0.242492	1.85025	1.79915	1.70191	0.683368	1.23384	-0.864847	-0.680627	-0.0812009	1.45371	0	0	0	1	1	1	1	0	2									0	0	0	1	1	1	1	0
Ran	1.53593	0.576362	0.733258	-1.31094	0.178438	-0.251321	2.42501	-0.00801833	-0.340001	0.298952	-1.91123	0.446752	-0.926655	0.637756	0.296678	-1.32458	-0.0648647	-0.951668	-0.0398523	0.383653	0.400821	-0.290886	-0.416857	0	0	0	0	0	0	1	1	2									0	0	0	0	0	0	1	1
Nme1	-1.78813	-1.12521	-1.12521	0.684369	1.4951	-0.0636513	0.993431	-0.493651	0.0304112	-0.775838	1.22187	-1.00875	0.429057	0.079682	-0.0546929	-1.10282	0.205099	2.17145	0.227494	-0.838547	0.392328	-0.0107971	0.289307	0	0	0	0	1	0	1	0	2									0	0	0	0	1	0	1	0
Gins2	-0.52899	-1.32608	-1.4354	-0.883252	1.04443	1.54261	-0.0543338	-0.591262	0.867301	-0.906777	-1.06592	-0.667373	-0.989807	-0.35601	1.44574	1.13992	0.760746	1.17313	0.831321	-1.04343	0.56175	-0.797177	1.07017	0	1	0	1	1	0	1	0	2									0	1	0	1	1	0	1	0
Dynll1	-0.69439	-0.559317	-0.537828	0.416125	-0.214727	-1.11803	-1.21012	-1.43192	-0.426546	3.03393	1.37468	-0.247728	0.594176	0.585734	0.228097	-0.69439	0.32403	0.502848	0.0753727	-0.343853	-0.880269	1.06816	0.0871916	0	0	1	0	1	1	0	0	2									0	0	1	0	1	1	0	0
Hspd1	0.563422	-0.559807	-1.04915	-0.402616	0.239131	-1.21727	-1.81665	-0.476769	0.074081	0.544969	2.11756	0.245282	-0.426195	-1.10929	0.13559	-0.169223	1.90569	-0.0479125	1.44916	-0.362037	-0.639496	0.274465	0.654661	0	0	0	1	1	1	0	0	2									0	0	0	1	1	1	0	0
Tpm4	-0.954949	-1.08354	-1.23434	-0.826354	0.247225	-0.128507	-0.621105	-0.547802	-0.451879	0.232983	0.52871	-0.632415	-1.12501	-0.678072	2.14013	1.47328	1.24247	1.03639	1.3828	-1.0248	-0.300414	-0.334761	1.45501	0	0	0	1	1	1	1	0	2									0	0	0	1	1	1	1	0
Ldha	-0.651904	0.308276	2.32036	-0.543902	-0.785426	-0.466229	-0.580519	-0.798002	-0.970361	1.39976	-1.06838	-0.0453187	-1.04655	-0.909332	1.80033	0.866408	0.41073	-0.156649	0.91671	0.358208	-0.720107	-0.333964	0.767505	0	0	0	1	0	1	1	0	2									0	0	0	1	0	1	1	0
Csrp1	-1.32473	-0.16103	0.989524	-0.557122	-0.219329	1.4262	-0.593131	-0.290774	-0.375937	2.10464	2.35384	0.424821	-0.261625	-0.143312	-0.708014	-1.10811	-0.789748	0.0550203	-0.821184	-0.263339	-0.0105949	0.895673	-0.674407	0	0	1	0	1	1	0	1	2									0	0	1	0	1	1	0	1
Mcm4	-0.555966	-0.774469	-0.186191	-1.35744	0.560435	1.39199	1.31591	1.43799	1.12571	-0.528542	-1.65998	-0.264923	-1.22032	-1.45298	0.759477	-0.241038	1.11421	0.559551	-0.0234194	-0.718516	1.16641	-1.02535	0.433757	0	1	0	0	1	0	1	0	2									0	1	0	0	1	0	1	0
Cacybp	2.01792	0.806913	0.125616	1.45807	-0.272311	-1.09486	-0.875229	-0.806324	-0.783069	2.05065	-0.675405	-0.0518147	-0.690908	-0.87609	-0.33777	-0.734835	1.29355	-0.747755	0.193659	1.10213	-0.766359	-0.048714	-0.0666293	1	0	0	0	0	1	1	1	2									1	0	0	0	0	1	1	1
Mif	-1.75665	-1.28656	-1.19254	0.521475	-0.0426316	-0.859864	-1.27933	-0.650131	0.210493	1.93174	-0.534417	0.290047	0.716743	0.709511	0.622725	1.65692	0.969868	0.499779	-0.527185	-0.928569	-0.524292	0.622725	0.644422	0	0	1	1	1	1	0	0	2									0	0	1	1	1	1	0	0
Calm1	-0.332168	1.10201	0.400289	-0.702774	0.398928	-0.134706	-0.783705	-0.0992993	-0.60881	-0.714447	-0.151632	-1.25197	-1.57939	-1.60993	1.48331	1.97882	1.13353	0.437836	1.03411	0.116839	-0.245518	-1.06147	1.21352	0	0	0	1	0	1	1	0	2									0	0	0	1	0	1	1	0
Ybx1	-0.848734	-0.778386	-1.03175	-1.14552	-0.628145	-0.482427	-0.865563	-0.525133	-0.669691	-0.0238676	-0.189227	-0.105527	-0.407996	-0.307357	1.49527	1.48837	1.64783	1.59817	1.77969	-0.951098	-0.634192	-0.206795	1.60186	0	0	0	1	1	1	1	0	2									0	0	0	1	1	1	1	0
Eif1ax	1.6037	1.72224	0.0808061	-0.0851435	-0.938598	0.215146	0.60462	-0.497195	-0.265769	-1.8564	-1.82028	0.0988686	0.0740326	-1.24679	0.735573	1.61386	0.378838	0.0480677	-0.465586	0.830401	-0.176359	-0.950113	0.462151	1	0	0	0	0	1	1	0	2									1	0	0	0	0	1	1	0
Pgam1	-1.59497	0.355836	-0.858637	-1.18377	-1.30809	0.336711	-0.141428	-1.55672	-0.562191	-0.743884	-0.428312	1.50337	0.700096	0.623594	0.786161	0.833975	1.64681	0.327148	1.2643	-0.820386	-0.646343	0.330973	0.971679	0	0	0	1	1	1	0	0	2									0	0	0	1	1	1	0	0
Nhp2	-0.700079	0.353768	-1.10745	-1.57238	-0.0314616	0.309489	-1.00118	-1.12516	0.057097	0.637156	1.47403	0.402475	0.446755	1.89469	-0.744358	-0.691223	0.650439	1.79727	-1.04989	-0.756535	-0.358243	0.971021	-0.00755078	0	0	1	0	1	1	0	1	2									0	0	1	0	1	1	0	1
Nap1l1	-0.679707	-0.408412	-0.822387	-0.93399	-0.358508	-0.69309	-0.272991	-0.806508	-0.497785	-0.721445	-0.504817	-0.427466	-0.483041	-0.55336	2.16595	1.68505	1.47478	1.49383	1.34389	-0.711124	-0.525776	-0.538025	1.6327	0	0	0	1	1	1	1	0	2									0	0	0	1	1	1	1	0
Gpx1	-0.434184	-0.768467	-0.334189	-1.07527	0.245667	0.298737	-1.35402	-0.757071	-0.726794	2.95859	2.03775	-0.411504	-0.328938	0.665309	-0.150736	-0.00493357	0.291587	-0.324358	0.172822	-0.653027	-0.458697	0.984242	-0.00312362	0	0	1	0	1	1	0	1	2									0	0	1	0	1	1	0	1
Ccl24	0.174781	1.18894	0.574383	-0.106319	1.82555	0.450369	0.163757	0.0838367	1.56099	1.65193	0.433833	-1.06536	-1.12875	-0.602377	-1.23072	-1.18387	-0.866942	-0.982688	-0.94135	0.457947	0.816901	-0.142145	-1.04111	0	1	0	0	0	0	1	1	2									0	1	0	0	0	0	1	1
Txn1	-1.03856	-0.692777	-0.207368	-0.96875	-0.0121137	-0.441891	-0.732046	-0.726592	-0.438619	0.0293369	-0.960024	-0.759316	-0.748408	-0.0481103	1.16378	1.58264	0.955431	2.03533	2.00806	-0.726864	-0.470252	-0.497304	1.54905	0	0	0	1	1	1	1	0	2									0	0	0	1	1	1	1	0
Cnn2	-0.658823	-0.735337	3.07122	-0.508665	-0.447454	-0.296339	-0.713339	-0.396764	-0.794635	2.31373	-0.582309	-0.427369	-0.378592	-0.302078	0.226823	-0.054365	0.736595	-0.168179	0.115878	0.292098	-0.529706	0.124677	0.17135	0	0	0	0	0	1	0	0	2									0	0	0	0	0	1	0	0
Tpi1	-0.805566	-0.708853	-1.70594	-0.623719	-0.875035	-0.47797	-0.792625	-0.783771	-0.574001	0.881451	0.888943	0.372009	-0.481375	-0.292718	1.2145	0.158833	1.84926	0.590633	2.16595	-0.96102	-0.70068	0.273662	1.19583	0	0	0	1	1	1	0	0	2									0	0	0	1	1	1	0	0
Asf1b	-0.670638	-1.03091	3.65266	-0.0618983	0.0457699	0.0416288	0.840858	0.256965	0.488866	-0.844563	-1.00192	-0.546405	-0.550546	-0.29794	0.5427	0.103745	-0.554687	-0.10745	-0.306222	0.472302	0.334818	-0.648276	-0.064383	0	0	0	0	0	0	1	1	2									0	0	0	0	0	0	1	1
Atp5g3	-0.604589	-1.08737	-0.770792	-0.742526	0.450288	-0.768531	-1.2841	-0.30045	-1.06249	1.77426	-0.790013	-0.773053	-0.412382	0.624405	1.50856	1.38984	0.458203	1.66458	0.726162	-0.801319	-0.593057	0.0846425	1.14947	0	0	0	1	1	1	0	0	2									0	0	0	1	1	1	0	0
Rpl13a	-1.14808	-0.927144	-0.822291	-1.33157	-0.659663	-0.828711	-1.1636	-0.728138	-0.737767	2.29225	1.06505	0.166851	0.461615	1.09126	-0.031084	1.07254	0.952709	0.892258	0.383511	-1.05727	-0.823575	1.01541	0.653987	0	0	1	1	1	1	0	0	2									0	0	1	1	1	1	0	0
Gmnn	-0.795863	-1.1158	-0.186178	-1.30896	-0.403492	-0.614769	1.17203	-1.30293	0.640821	-0.433674	-0.940739	0.508018	-0.753608	-0.325017	1.42556	1.69117	0.990937	1.86019	-0.107704	-0.851701	-0.101667	-0.389004	1.17203	0	0	0	1	1	1	1	0	2									0	0	0	1	1	1	1	0
Ptpn7	-0.80519	-0.787475	3.47948	-0.597045	-0.1874	0.0451018	-0.568259	0.660677	-0.543902	1.05039	-0.628046	-0.825118	-0.876047	-0.800761	0.62082	0.19346	0.381675	0.129245	0.0583876	0.322443	-0.118756	-0.415916	0.276718	0	0	0	0	0	1	1	0	2									0	0	0	0	0	1	1	0
Gsn	-0.856642	-0.793234	0.105799	-0.448265	-0.646037	-0.261816	-0.837771	-0.766814	-0.795499	-0.259551	0.276396	-0.780402	-1.02347	-0.699632	2.10692	1.46001	1.74987	1.08862	1.38151	-0.498086	-0.661587	-0.497331	1.55739	0	0	0	1	1	1	1	0	2									0	0	0	1	1	1	1	0
Dbi	0.216063	-0.696204	-1.28321	-1.10787	-0.795308	-0.636487	-1.26161	-1.41661	-0.607264	1.77251	1.13849	-0.641569	0.293568	0.435871	1.0089	0.334226	0.88184	1.79919	0.565469	-0.717803	-0.943456	0.599774	0.917924	0	0	1	1	1	1	0	0	2									0	0	1	1	1	1	0	0
Prelid1	-1.39722	-1.41182	-1.588	-0.788377	-0.217873	-0.294549	-0.334712	0.427482	-0.761906	1.92084	2.14904	-0.24617	0.170983	0.780739	-0.16493	-0.361184	0.359022	0.704063	1.05458	-1.29635	-0.236311	0.955085	0.31831	0	0	1	0	1	1	0	0	2									0	0	1	0	1	1	0	0
Tpm2	1.50659	-0.312721	-0.387148	0.328172	0.284757	0.900842	-0.606292	0.456351	0.133837	2.86487	-0.610427	-0.732404	-0.870919	0.991808	-0.521529	-0.732404	-0.168003	-1.21618	-1.30921	0.283723	0.233899	0.328586	-0.789464	0	0	0	0	0	0	0	1	2									0	0	0	0	0	0	0	1
C1qbp	-0.491089	-0.654004	-1.99551	-1.40876	-0.147441	-0.204715	-0.358721	-0.497453	-0.356175	1.77826	1.61408	-0.0850748	-0.195806	2.09264	-0.21617	-0.288718	-0.180533	0.505492	1.08969	-1.13734	-0.312901	1.04082	0.181953	0	0	1	0	1	1	0	0	2									0	0	1	0	1	1	0	0
Ybx3	-0.798799	-0.0177777	-0.744701	-1.1193	-1.05656	-0.295545	-2.21309	-0.533306	-1.16249	1.48289	0.737331	0.513663	0.637771	0.139972	0.151792	1.33242	0.758243	0.537757	1.64974	-0.670144	-1.0522	0.702326	0.885989	0	0	1	1	1	1	0	0	2									0	0	1	1	1	1	0	0
Aldoa	-1.11889	-0.0425087	0.425931	-0.615349	-1.1195	-0.296096	-1.0965	-1.2015	-1.16065	2.84893	1.32952	0.776051	0.177791	0.630798	0.363896	-0.216207	-0.361157	-0.10878	0.784221	-0.337704	-0.974849	1.15262	0.0923947	0	0	1	0	1	1	0	0	2									0	0	1	0	1	1	0	0
Shfm1	-0.964013	-0.69546	-0.395044	-0.781943	-0.112836	-0.263043	-0.61808	0.151166	-1.13243	3.01877	1.41655	-0.700012	-1.41919	-0.030904	0.374202	0.765653	0.651859	0.415168	0.319581	-0.709115	-0.395044	0.457044	0.505292	0	0	0	1	1	1	0	0	2									0	0	0	1	1	1	0	0
Myl12a	-1.28414	-0.258996	-2.1467	-1.30948	-0.319174	-0.218877	-1.24402	-0.746759	0.197095	0.926628	0.732368	-0.263219	0.456813	0.748204	1.30882	0.906569	1.71001	0.973082	-0.1682	-1.24983	-0.466348	0.520159	0.946055	0	0	1	1	1	1	0	0	2									0	0	1	1	1	1	0	0
Rfc5	-2.46255	-1.41961	-1.46753	0.141976	-0.469692	0.288551	0.0996947	-0.0327865	0.945319	1.99389	-0.289293	-0.47533	0.841025	0.392844	-0.230099	0.457676	0.790288	-0.29493	1.19055	-1.30193	0.166217	0.492628	0.382697	0	0	0	0	1	0	0	0	2									0	0	0	0	1	0	0	0
Mrpl28	-0.273672	-0.848744	-0.500946	-1.12423	0.0913447	-0.61114	-1.0347	-0.25301	-1.22065	0.852369	-0.697228	-0.24268	-0.907285	-0.428631	0.890248	0.890248	1.91298	1.84067	1.66505	-0.686898	-0.60563	-0.284691	1.43984	0	0	0	1	1	1	1	0	2									0	0	0	1	1	1	1	0
Rcn3	-0.220929	-0.367049	-0.420184	0.297135	2.86089	1.00781	-0.0947336	0.230717	-1.08437	1.63879	0.151015	-1.30355	-1.25706	0.210791	0.383479	-1.07773	0.190866	-0.373691	-0.772201	-0.177757	0.584063	-0.112002	-0.329855	0	1	0	0	1	0	1	1	2									0	1	0	0	1	0	1	1
Eif5a	-0.935215	-0.884774	-0.818654	-1.05791	0.364679	0.0817973	-0.704138	0.152007	-0.901133	-0.544633	2.54526	0.556221	0.773666	-0.569173	0.539862	0.380357	-0.611434	-0.585532	2.21875	-0.924139	-0.201358	0.552268	0.388401	0	0	1	0	1	1	0	0	2									0	0	1	0	1	1	0	0
Cenph	-1.16333	-0.890312	0.580639	-0.9126	1.74514	1.28268	2.48062	0.402341	0.909374	-1.12433	-0.63401	-0.661869	-0.700872	-0.611723	-0.249557	0.563923	-0.232842	-0.126978	-0.656298	-0.596401	1.36403	-0.74656	-0.14035	0	1	0	0	1	0	1	1	2									0	1	0	0	1	0	1	1
Fam96a	-0.728528	-1.01061	-1.95727	-1.45127	-0.22253	-0.789885	-1.0648	-0.112565	-0.632906	1.81023	0.974334	-0.0790975	1.41579	1.01418	0.887478	0.0404295	0.589457	0.759185	0.55838	-1.28692	-0.564537	1.02709	0.566986	0	0	1	1	1	1	0	0	2									0	0	1	1	1	1	0	0
Rbbp7	1.03546	0.336138	1.24707	-1.89754	0.595446	0.505427	0.774812	0.0701128	1.54938	-0.922109	-1.27614	-0.712513	-1.30704	-1.12499	1.61857	0.305908	-0.555316	0.00427819	-0.246968	0.180285	0.699035	-1.06856	0.225294	0	1	0	0	0	0	1	0	2									0	1	0	0	0	0	1	0
Hnrnpab	0.191486	1.77664	2.00755	-1.41845	-0.0703118	0.0410152	-0.0695936	0.146237	0.187177	-0.22617	0.664088	-0.949077	-2.07276	-1.4461	0.973649	-0.14465	-0.339292	-0.151114	0.89967	0.639308	0.0469048	-0.806004	0.247653	1	0	0	0	0	0	1	0	2									1	0	0	0	0	0	1	0
Tagln2	-1.63397	-0.833543	-0.220066	-0.767533	0.469577	1.04428	0.282164	0.77747	-0.536268	0.198152	-0.265303	-1.24299	-1.65382	-1.19729	0.840711	0.917338	1.51466	0.711922	1.59452	-0.863779	0.407445	-0.832251	1.11583	0	0	0	1	1	0	1	0	2									0	0	0	1	1	0	1	0
Tomm5	-0.356907	-0.898217	-1.32056	0.517516	0.487773	-1.27297	-0.826835	-0.315268	-1.1659	1.24918	-0.779248	-1.18374	-0.0118969	0.446134	-0.0237938	1.98678	1.28487	0.701918	1.48117	-0.514541	-0.618639	-0.0559155	1.08619	0	0	0	1	1	1	1	0	2									0	0	0	1	1	1	1	0
Emilin2	-0.996808	-0.908712	-0.661143	-1.00517	-0.387853	-0.287539	-0.669503	-0.564688	-0.697796	1.74896	0.4153	-0.842479	-0.899067	-0.759528	1.04676	1.35285	0.990818	1.31041	1.81519	-0.892958	-0.521476	-0.0673632	1.3032	0	0	0	1	1	1	1	0	2									0	0	0	1	1	1	1	0
Uck2	-0.719745	-0.568892	-0.271559	-0.765657	-0.409294	-0.374314	-0.857481	-0.872785	-0.625735	3.60252	0.336226	0.589834	0.751619	0.425864	-0.216902	-0.704441	0.196305	0.699148	-0.214715	-0.581463	-0.627922	1.14121	-0.0481211	0	0	1	0	1	1	0	1	2									0	0	1	0	1	1	0	1
Hint1	-0.967578	-1.15752	-0.941129	-1.00605	-0.91949	0.0951633	-0.755991	-0.527574	-0.710308	0.0374579	1.61233	-1.2513	-0.335223	1.14829	1.06894	1.57627	1.41277	0.607299	1.01364	-1.01807	-0.56364	0.242312	1.13578	0	0	0	1	1	1	0	0	2									0	0	0	1	1	1	0	0
Lsm4	-1.15914	-0.823304	-0.335512	-1.04517	-0.654629	-0.226101	-0.487472	-0.245856	-0.779236	-0.446443	3.34344	-0.704775	0.454681	0.320956	-0.0315917	1.05796	0.626396	0.415171	0.720611	-0.84078	-0.478659	0.593573	0.55771	0	0	1	1	1	1	0	0	2									0	0	1	1	1	1	0	0
Ccnd2	-1.11002	-1.04719	-0.877908	-0.758645	0.292929	1.49326	0.185206	-0.00971929	0.268563	1.30218	-0.0289554	-1.7025	-1.28571	-0.988195	1.86901	0.666109	1.04185	-0.112312	0.802044	-0.948441	0.446048	-0.540635	0.85334	0	0	0	1	1	0	1	0	2									0	0	0	1	1	0	1	0
Sub1	-0.130546	-0.804143	-1.28776	-1.46907	-1.1506	-0.787983	-1.75995	-0.709942	-0.173508	1.4019	1.11299	0.0129239	0.851275	1.27695	0.56946	1.37707	0.891872	0.569065	0.209997	-0.92288	-0.916396	0.931208	0.723492	0	0	1	1	1	1	0	0	2									0	0	1	1	1	1	0	0
Mrpl54	-1.06552	-0.00922423	-0.449744	0.184983	-0.331324	-0.222379	-0.27922	-0.511322	-0.700792	3.72808	-1.1271	-0.208168	-0.094486	-0.094486	-0.383429	0.270245	0.047617	1.0755	0.170773	-0.334877	-0.409007	0.440769	0.23614	0	0	0	0	1	1	0	0	2									0	0	0	0	1	1	0	0
Sec61b	-0.0484302	-1.44992	-2.13652	0.0648219	-0.444813	-1.02523	-0.466047	-0.21123	-1.47116	1.22566	1.90517	0.524909	0.227622	-0.33156	1.05578	0.744335	0.8859	0.772648	0.178074	-0.892512	-0.723696	0.710359	0.727347	0	0	1	1	1	1	0	0	2									0	0	1	1	1	1	0	0
Aprt	-1.01814	-1.19923	-0.668888	-1.27038	-0.280831	-0.871971	-1.18759	-0.912071	-0.958637	2.19497	0.744934	0.0541919	0.443543	0.306429	1.27399	1.06314	0.98941	0.982942	0.31419	-1.03916	-0.84222	0.748814	0.924734	0	0	1	1	1	1	0	0	2									0	0	1	1	1	1	0	0
Fth1	-1.12506	-1.07828	-1.18081	-1.20076	-0.780961	-0.795091	-0.955479	-0.865913	-0.609671	0.724872	-0.159146	0.182807	0.310151	1.09818	1.3109	0.997734	1.45888	1.62714	1.04051	-1.14623	-0.801423	0.431373	1.28703	0	0	0	1	1	1	0	0	2									0	0	0	1	1	1	0	0
Prdx2	-0.551491	-0.696026	-0.719237	0.00766268	-1.41765	-0.455485	-1.16972	-0.873267	-0.138983	0.881208	0.945563	0.951893	2.54706	1.47729	0.0910082	-1.04629	-0.586306	0.794697	-0.0419226	-0.489773	-0.811022	1.3606	-0.157762	0	0	1	0	1	1	0	1	2									0	0	1	0	1	1	0	1
Rbms1	-1.05342	-0.870789	-0.571728	-0.869087	-0.370368	-0.169433	-0.383565	-0.301828	-0.445931	-0.476582	-0.548527	-0.646866	-0.92081	-0.537033	1.58747	1.54192	1.63324	1.76393	1.63941	-0.841256	-0.334225	-0.625964	1.63319	0	0	0	1	1	1	1	0	2									0	0	0	1	1	1	1	0
Rps27l	-1.04871	-0.420896	-1.40808	-1.34746	1.76129	0.899673	0.115991	0.4667	-0.230387	1.52748	-0.923145	-0.399247	-1.46003	-0.19142	-0.555118	0.873695	0.704835	1.62707	0.00774795	-1.05628	0.602653	-0.289272	0.531646	0	1	0	1	1	0	1	0	2									0	1	0	1	1	0	1	0
Fkbp3	1.33282	0.672371	-1.45734	-1.61686	0.646846	-1.54827	-0.501759	-0.042317	-0.900581	0.30386	-0.549618	-0.485806	-0.2848	-0.70436	1.12543	0.434673	2.09537	0.784041	0.6963	-0.267252	-0.469215	-0.344145	1.02716	0	0	0	1	1	1	1	0	2									0	0	0	1	1	1	1	0
Cox5a	1.39327	0.666182	-0.849435	-1.13617	-0.255477	-0.0711456	-0.839195	-0.562697	-1.53556	1.08605	1.34206	-0.60366	-1.41267	-0.706066	0.0927049	-0.491012	1.44447	1.27038	1.16797	0.0184601	-0.652815	-0.0588568	0.696904	0	0	0	1	0	1	1	0	2									0	0	0	1	0	1	1	0
Rpsa	-0.273709	-0.456749	-1.30734	-1.18891	-0.822827	-0.262942	-1.07585	0.000850028	-0.623637	2.42343	-0.0153005	-0.785143	-0.39753	-0.262942	0.485366	1.37365	1.90661	0.684556	0.59842	-0.806677	-0.556882	0.192503	1.00972	0	0	0	1	1	1	0	0	2									0	0	0	1	1	1	0	0
Banf1	-1.2204	-0.150203	-2.09281	-0.948436	0.775182	0.835226	0.206529	-0.305611	-0.757708	2.45642	-0.47868	1.11072	-0.393912	0.54207	-0.026583	-0.482212	0.316022	-0.623492	1.23787	-1.10296	0.150724	0.647324	0.084322	0	0	1	0	1	0	0	0	2									0	0	1	0	1	0	0	0
Cox6a1	-1.3308	-0.979288	-1.57839	-0.306994	0.0544551	0.378855	-1.3073	0.169215	-0.92236	2.31441	0.962595	-0.546453	0.274035	1.47314	-0.826576	0.542411	0.200842	0.508073	0.920125	-1.04887	-0.325428	0.895546	0.268975	0	0	1	0	1	1	0	0	2									0	0	1	0	1	1	0	0
Tmsb10	-1.41695	-0.424879	-1.41695	-0.171999	-0.833377	2.70694	-1.10571	-0.424879	-0.405427	0.897877	1.17021	0.858972	1.15076	0.139237	0.528283	-0.444331	0.119785	-0.52214	-0.405427	-0.857692	-0.0124904	0.84341	-0.144766	0	0	1	0	1	1	0	1	2									0	0	1	0	1	1	0	1
Ppa1	-0.795864	0.0172858	-1.84458	-0.940826	-0.30435	-0.000834488	0.474824	-0.607865	1.05467	0.0603216	3.18155	-0.727912	0.778339	0.082972	0.214344	0.53145	-0.172978	-0.225073	-0.775478	-0.890995	0.12329	0.675053	-0.085547	0	0	1	0	1	0	0	1	2									0	0	1	0	1	0	0	1
Atp5e	-1.01024	-0.270104	-1.6352	-1.14014	0.303383	-0.664682	-1.06661	-0.711248	-0.284809	2.22481	0.575422	-0.370587	-0.493126	1.50427	0.286227	0.742076	0.776387	1.55329	-0.31912	-1.01392	-0.484794	0.688158	0.607772	0	0	1	1	1	1	0	0	2									0	0	1	1	1	1	0	0
Ccdc38	1.28672	-1.01365	1.23635	-0.00618617	0.648665	0.161724	0.766202	1.01807	-1.58454	-1.71887	-2.10507	0.531127	-0.0733504	-0.661037	0.212097	-0.190888	0.514336	1.28672	-0.308425	0.37581	0.202023	-0.80544	0.302769	0	0	0	0	0	0	1	0	2									0	0	0	0	0	0	1	0
Hspe1	0.637333	-0.978129	-0.851892	0.0915685	-0.971485	-0.904095	-0.928773	-0.632637	-0.128635	0.374417	-0.369721	-0.747485	-0.981926	-0.461789	0.461739	1.9709	0.780655	2.32873	1.31123	-0.27528	-0.713125	-0.437301	1.37065	0	0	0	1	1	1	1	0	2									0	0	0	1	1	1	1	0
Uqcr11	-1.65622	-0.215557	-1.9392	-0.971903	0.247512	-0.107508	-0.89987	-0.0920722	-0.477963	1.48236	2.64518	0.0725745	0.391577	0.494482	-0.241283	0.365851	0.124027	0.762032	0.0159772	-1.19572	-0.26598	1.01723	0.205321	0	0	1	0	1	1	0	0	2									0	0	1	0	1	1	0	0
Dhfr	0.229853	-1.69037	0.080419	-0.913316	1.42906	0.812645	1.02185	1.33566	1.88483	0.588494	-1.61192	-1.02539	-0.969354	-0.763882	-0.0951658	-0.0092413	-0.524788	-0.300637	0.521249	-0.573354	1.29681	-0.75641	-0.0817167	0	1	0	0	1	0	1	1	2									0	1	0	0	1	0	1	1
Ap1s1	-2.21997	-1.53944	-2.01603	-0.187253	0.180719	0.0787512	1.21813	1.34892	-0.641676	0.894496	0.380222	0.834646	1.08957	0.595242	-0.45104	0.641793	-0.20277	0.065451	-0.0697677	-1.49067	0.43697	0.758834	-0.00326671	0	0	1	0	1	0	0	1	2									0	0	1	0	1	0	0	1
Orc6	-0.237862	-0.773335	-0.339602	-0.623403	0.0405832	1.52384	0.474316	-1.31952	0.624248	0.260127	-1.06249	-0.0825755	-1.88176	-0.698369	0.169097	2.13428	-0.114704	1.82371	0.083421	-0.493551	0.268694	-0.693014	0.81916	0	0	0	1	1	0	1	0	2									0	0	0	1	1	0	1	0
Dpy30	0.945997	-0.214385	-0.616582	-0.910957	-0.121965	-1.07355	-1.41071	-0.854478	-0.1271	3.28216	-0.156195	-0.13908	-0.212674	1.04013	0.0714317	0.0662972	0.610547	0.459937	-0.638832	-0.198982	-0.71756	0.762869	0.113876	0	0	1	0	1	1	0	0	2									0	0	1	0	1	1	0	0
H3f3a	-0.818215	-0.603354	-1.20086	-1.18155	-0.806144	-0.487473	-1.59558	-0.635945	-0.487473	-0.394527	0.413015	0.019504	0.585628	0.689438	0.4275	1.89653	1.58993	0.942927	1.64666	-0.950995	-0.802523	0.262612	1.30071	0	0	0	1	1	1	0	0	2									0	0	0	1	1	1	0	0
Cox6b1	-0.862623	-1.07799	-1.19331	-0.976557	0.282276	-0.797319	-1.18358	-0.933485	-1.07521	2.15107	0.804705	-0.377708	0.672709	1.12428	-0.060916	0.485134	0.739402	1.30629	0.972828	-1.02762	-0.741464	0.875011	0.688548	0	0	1	1	1	1	0	0	2									0	0	1	1	1	1	0	0
Uchl5	1.07457	0.355254	-0.801623	-0.260476	0.360226	0.371828	-0.59776	-1.50271	-0.073188	-1.10079	1.79638	0.0668637	-2.48887	-0.392241	-0.161031	1.21794	0.751377	0.307189	1.07706	0.0919321	-0.288321	-0.423732	0.638507	0	0	0	1	0	1	1	0	2									0	0	0	1	0	1	1	0
Sfpq	1.94921	1.32925	1.07365	-0.637144	-1.29232	-1.87134	-0.891499	-0.282242	-0.255363	-0.419375	-0.071317	1.02164	-0.807004	-0.156558	-1.01482	0.0853525	1.5968	0.507576	0.135502	0.928742	-0.918552	-0.0865235	0.262082	1	0	0	0	0	1	1	0	2									1	0	0	0	0	1	1	0
Nudcd2	-1.08675	-0.625182	-0.404887	-1.70218	-0.254526	0.88891	-0.779039	1.23159	0.276979	-0.40139	-1.91198	0.818975	0.290966	0.553222	0.0182199	1.91346	0.385378	1.46937	-0.68113	-0.95475	0.272783	-0.130042	0.621059	0	0	0	1	1	0	1	0	2									0	0	0	1	1	0	1	0
Abracl	-0.0148666	0.476085	0.630768	-1.23216	-0.593247	-1.26578	-1.15145	-0.774832	-0.916064	2.6013	1.6194	-0.176275	-0.499092	-0.142648	-0.418388	1.2764	0.227246	0.691296	-0.337684	-0.0350427	-0.940276	0.680535	0.287775	0	0	1	0	1	1	0	0	2									0	0	1	0	1	1	0	0
Unc119	-0.993847	-0.950111	0.00661798	-0.818903	-0.201129	-0.277667	-0.73143	-0.244865	-0.649425	-0.52915	-0.387008	-0.944644	-0.512749	-0.807969	1.54832	1.60299	1.53738	1.91461	1.43898	-0.689061	-0.420903	-0.636304	1.60846	0	0	0	1	1	1	1	0	2									0	0	0	1	1	1	1	0
Arpc5	-0.305302	-0.648598	-0.658187	-1.29779	-0.348454	-0.228013	-0.78093	-0.571309	-1.036	-0.0452412	-0.692325	-0.343851	-0.727038	-0.202889	1.37953	1.91404	1.38797	2.0433	1.16109	-0.72747	-0.592942	-0.402269	1.57719	0	0	0	1	1	1	1	0	2									0	0	0	1	1	1	1	0
Serpinh1	0.205042	-0.914064	-0.127412	0.809078	0.50706	-0.221061	-0.413041	0.0926632	0.0458387	3.80585	0.275279	-0.628434	-0.511373	-0.455183	-0.141459	-0.324075	-0.818073	-0.44816	-0.738472	-0.00683884	0.00229194	0.497227	-0.494048	0	0	0	0	1	0	0	1	2									0	0	0	0	1	0	0	1
Anp32e	-1.18131	-0.148638	-0.329936	-1.50531	0.484141	-0.0467626	-1.88665	-1.39397	-0.14103	0.264802	2.20879	0.292823	-0.141587	0.0885148	0.213401	0.323441	0.565604	0.394513	1.93916	-0.791299	-0.596854	0.542668	0.687224	0	0	1	1	1	1	0	0	2									0	0	1	1	1	1	0	0
Trappc6a	-1.46397	-0.159511	-0.0345333	-0.112644	-0.120456	0.277911	-0.807833	0.1998	-0.198567	-1.40929	3.08991	-0.542256	-0.471956	-0.159511	-0.706289	1.44958	-0.339167	0.934045	0.574733	-0.442664	-0.129829	0.10138	0.38258	0	0	0	0	1	1	0	0	2									0	0	0	0	1	1	0	0
Sumo1	-0.802051	-0.0700367	-0.263498	0.0554514	0.94694	0.241069	-1.31707	0.515575	-1.3406	2.45541	0.458059	-0.247811	-1.49485	1.11164	-1.27525	-0.561532	-0.198139	1.19269	0.594005	-0.270033	-0.190819	0.456491	-0.0496449	0	0	0	0	1	1	0	1	2									0	0	0	0	1	1	0	1
Fxyd5	-0.989278	-0.996831	-0.771144	-0.845774	-0.493577	-0.365448	-0.695616	-0.51066	-0.697594	0.704451	0.0848466	-0.697144	-0.706765	-0.681049	1.20483	1.4119	1.44679	1.52969	2.06837	-0.900757	-0.552579	-0.259132	1.53232	0	0	0	1	1	1	1	0	2									0	0	0	1	1	1	1	0
Mrpl20	0.183145	-0.130166	-0.583467	-0.363483	0.543119	0.463125	0.183145	-0.870114	-1.55673	2.64964	-0.323486	0.00982386	-0.503473	1.10975	0.316469	-1.31008	-1.62339	0.729773	1.07641	-0.223493	-0.247491	0.588449	-0.162164	0	0	1	0	1	1	0	1	2									0	0	1	0	1	1	0	1
Hmgb3	-1.0387	-1.0387	2.92856	-1.0387	-0.432236	-0.659658	-0.230082	0.250032	-1.0387	1.10918	0.351109	0.0226093	1.74091	-0.760735	0.426916	-0.103737	-0.230082	0.123686	-0.381698	-0.046881	-0.422128	0.492616	-0.0329829	0	0	0	0	1	1	0	1	2									0	0	0	0	1	1	0	1
1110008F13Rik	-1.80286	-1.5163	0.0699267	-0.436623	-0.0545398	-0.595824	1.01356	0.770412	0.0641375	2.24375	-0.812917	-0.694239	-0.08638	-1.40341	0.918035	0.880406	0.741466	-0.242687	0.944086	-0.921463	0.239548	-0.150639	0.648261	0	0	0	1	1	0	1	0	2									0	0	0	1	1	0	1	0
Ppic	0.42808	-0.808596	-1.2027	1.66476	-0.434875	0.292182	-0.516414	1.82104	-0.597953	2.09963	-1.37937	-0.652313	0.265002	-0.251412	0.652313	-0.618338	-0.434875	0.788211	-1.11437	0.0203848	0.112796	0.0163078	-0.145411	0	0	0	0	0	0	0	1	2									0	0	0	0	0	0	0	1
Sla2	-0.17267	-1.15689	-1.62165	-0.309366	1.52237	1.22164	-0.746796	2.12384	-0.200009	-0.692117	-0.719456	-0.227348	-1.62165	0.26476	0.647511	1.11228	0.401457	-0.364045	0.538153	-0.815144	0.784208	-0.599163	0.467071	0	1	0	0	1	0	1	0	2									0	1	0	0	1	0	1	0
Mcm10	-0.680433	-0.74296	0.174104	-0.585154	1.43656	1.71942	2.21963	1.45442	1.14179	-0.409482	-0.853127	-0.653636	-0.918632	-0.85015	-0.620883	-0.734028	-0.367797	-0.239766	-0.489874	-0.458611	1.59436	-0.737005	-0.49047	0	1	0	0	1	0	1	1	2									0	1	0	0	1	0	1	1
Ahsa1	0.37634	0.82179	0.63969	0.248544	0.0599119	-1.29318	-1.90929	-0.891006	-0.690125	2.64687	0.272633	0.352659	-0.0442033	-0.451681	-0.736263	-0.414935	1.53753	-0.759535	0.234254	0.521591	-0.944738	0.555255	-0.0277898	1	0	1	0	0	1	0	1	2									1	0	1	0	0	1	0	1
Mdh2	-0.630062	-0.46901	-1.33775	-0.89413	0.682296	1.01129	-0.628611	0.129857	-0.868376	0.928952	2.2482	1.49844	0.946726	0.556428	-1.26593	0.133122	-0.83174	-1.20789	-0.00181365	-0.832738	0.0652914	1.23575	-0.63485	0	0	1	0	1	0	0	1	2									0	0	1	0	1	0	0	1
Fkbp1a	-1.24888	-0.825889	-1.08393	-1.17386	-0.777505	-0.68758	-0.807562	-0.493069	-1.04728	0.623416	1.09894	-0.30711	0.0415928	0.0459913	0.766612	1.18789	1.30567	1.78389	1.59866	-1.08314	-0.762599	0.300567	1.32854	0	0	0	1	1	1	0	0	2									0	0	0	1	1	1	0	0
Etfa	2.02526	-0.95389	-0.886792	-0.885301	-0.130821	1.05458	-0.267999	0.568488	0.522265	-1.58014	1.05607	-1.45787	-1.65916	0.27624	0.482007	0.909942	0.0630171	0.987478	-0.123366	-0.175181	0.349302	-0.672973	0.463816	0	0	0	0	1	0	1	0	2									0	0	0	0	1	0	1	0
Grpel1	-1.19851	0.294636	0.118131	0.0847377	2.14317	1.1557	-0.125161	-0.888428	0.137212	0.929102	-2.08103	0.988732	-0.585506	-0.752471	0.16345	0.62141	-0.485328	-1.45134	0.931487	-0.17525	0.484499	-0.300235	-0.0440636	0	0	0	0	1	0	1	1	2									0	0	0	0	1	0	1	1
Ppia	-0.772021	0.661039	0.157814	0.211793	-0.361083	-0.277502	-1.25609	-1.41803	-0.220041	2.00007	-1.63743	-0.449888	-1.15684	-0.319293	1.71799	0.309303	0.770738	1.08242	0.957054	0.0646559	-0.70655	-0.312676	0.967501	0	0	0	1	0	1	1	0	2									0	0	0	1	0	1	1	0
Itga4	-0.675757	-0.646195	-0.628886	-0.657278	-0.487147	-0.569585	-0.612085	-0.589874	-0.609215	-0.517813	-0.498517	-0.595151	-0.630542	-0.601443	1.61567	1.54582	2.0253	1.52195	1.61075	-0.652029	-0.573581	-0.568693	1.6639	0	0	0	1	1	1	1	0	2									0	0	0	1	1	1	1	0
Erh	1.20584	-1.57658	0.202054	-0.572795	-0.97783	0.800801	-0.185371	0.413376	-0.625626	0.254885	-0.431913	0.237274	-0.854558	1.76936	-1.77029	1.98068	-0.854558	0.325325	0.659919	-0.185371	-0.11493	0.19501	0.0682164	0	0	0	0	1	1	0	0	2									0	0	0	0	1	1	0	0
Lsm2	-1.69004	0.0633902	-1.63012	-0.721618	0.699223	0.935214	-1.28164	0.602625	-0.197057	1.83638	0.350738	0.464454	0.777479	1.22868	-1.12024	-0.9356	-0.0955679	-0.459949	1.17365	-0.994598	0.151673	0.931546	-0.28754	0	0	1	0	1	0	0	1	2									0	0	1	0	1	0	0	1
Timm13	-0.0873891	-0.150215	0.0741626	-0.922073	0.181864	0.478042	-2.16064	-0.850272	-1.32595	1.51018	1.22297	0.325465	-0.410492	2.10253	-0.948998	-0.563069	0.119038	0.621643	0.783195	-0.271378	-0.735391	0.950132	0.00236187	0	0	1	0	1	1	0	0	2									0	0	1	0	1	1	0	0
Serbp1	0.469957	0.852891	-0.171704	-2.68103	-0.154125	0.325497	-2.14064	-0.196737	-0.145144	0.504543	1.60672	1.27385	0.232248	-0.0912579	-0.564956	0.188681	0.421995	-0.562663	0.831871	-0.382471	-0.462229	0.70522	0.0629855	0	0	1	0	1	1	0	0	2									0	0	1	0	1	1	0	0
Rpl8	-0.483915	-0.587903	-1.31381	-1.39737	-0.411853	-0.213728	-0.973754	-1.25324	-0.932523	1.03103	1.08284	-0.53974	-0.551781	0.418593	1.26491	1.71224	1.43093	0.666888	1.05219	-0.94575	-0.75702	0.288188	1.22543	0	0	0	1	1	1	0	0	2									0	0	0	1	1	1	0	0
Btf3	0.333855	0.868911	0.19305	-0.184775	-0.112026	0.324468	1.15991	-0.384248	0.768001	-2.91638	-1.71954	-0.726872	-0.985013	0.425377	1.22562	0.873605	0.162543	0.653011	0.0405121	0.30276	0.35122	-1.18449	0.591057	0	0	0	1	0	0	1	0	2									0	0	0	1	0	0	1	0
Snrpd1	0.0363622	-1.26384	-1.93073	-0.870419	-0.328269	-0.0164135	-1.1343	-0.17474	0.717648	0.501747	1.67241	-1.07672	0.765625	1.34616	0.674467	0.156307	0.108329	1.73958	-0.923195	-1.00716	-0.187215	0.641843	0.351097	0	0	1	0	1	1	0	0	2									0	0	1	0	1	1	0	0
Gins1	-0.654343	0.0790758	-0.50125	-0.917803	0.677203	2.07283	1.77377	1.40706	-0.0134916	-1.82924	-0.768272	-0.0490944	-1.41268	0.103998	-0.230669	0.819615	-0.828796	0.449345	-0.177265	-0.49858	1.18348	-0.791057	0.00644599	0	1	0	0	1	0	1	0	2									0	1	0	0	1	0	1	0
Cdk4	0.398182	0.103565	-0.796906	-0.351829	-1.30417	0.128212	0.656974	-0.85795	-0.090744	-0.178441	-1.25345	-0.920714	-0.98921	-1.08035	1.2763	1.38434	0.690219	0.731201	2.45476	-0.161747	-0.293536	-0.884432	1.30737	0	0	0	1	1	1	1	0	2									0	0	0	1	1	1	1	0
Eno1	-1.63645	-1.84132	-0.0159846	-1.38319	-0.0592245	0.249631	-1.23391	-0.456619	1.12369	0.218746	0.920878	-0.171442	-0.032457	-0.30425	2.04511	1.30283	0.962059	-0.0509883	0.362879	-1.21924	-0.075285	0.126295	0.924378	0	0	0	1	1	1	0	0	2									0	0	0	1	1	1	0	0
Prdx6	-1.23929	-1.11229	1.24414	-0.80939	-0.557755	-0.729431	-0.776466	-0.80939	-0.102931	-0.159843	-0.500373	-0.79575	-0.453339	-0.402071	1.47555	1.4097	1.85088	1.23567	1.23238	-0.479208	-0.595195	-0.462275	1.44084	0	0	0	1	1	1	1	0	2									0	0	0	1	1	1	1	0
Mrpl34	-0.390398	-0.0331123	-1.26031	-0.681663	0.996025	0.351358	-1.87391	-1.07002	-0.910792	0.444563	1.43875	-0.969045	-0.444767	0.526117	0.0445585	2.13002	1.10865	-0.235056	0.829033	-0.591371	-0.501467	0.199123	0.77544	0	0	0	1	1	1	0	0	2									0	0	0	1	1	1	0	0
Nudt21	-0.037193	-0.80085	-0.994613	1.55851	-0.515903	-0.498806	1.46732	0.224958	0.447216	1.27926	2.39055	0.549797	-0.550097	-0.555796	-0.413322	-0.686871	-1.41064	-0.909129	-0.544398	-0.0685371	0.224958	0.622743	-0.792871	0	0	1	0	1	0	0	1	2									0	0	1	0	1	0	0	1
Tomm7	-0.413483	-0.960817	-1.75694	-0.75073	0.487683	0.128322	-1.07692	-0.783901	-0.656743	2.55539	0.0232784	-0.778373	0.117265	1.40544	0.0619788	1.01843	1.17323	0.443454	-0.236567	-0.970493	-0.380311	0.664599	0.492106	0	0	1	0	1	1	0	0	2									0	0	1	0	1	1	0	0
Cfdp1	-1.13049	-0.673437	-0.414463	-0.937035	0.431825	-0.88077	-1.12895	-0.982509	-0.744346	1.28274	2.33251	-0.312724	-0.706579	0.21139	0.77404	-0.129284	0.792538	0.387892	1.82766	-0.788857	-0.66095	0.561466	0.73057	0	0	1	1	1	1	0	0	2									0	0	1	1	1	1	0	0
Tpd52	-0.788165	-0.716746	-0.901558	-0.762949	-0.47367	-0.72583	-0.524729	-0.301231	-0.729275	-0.646736	-0.217909	-0.432322	-0.545403	-0.393481	1.73045	1.80297	1.18807	1.99107	1.44744	-0.792354	-0.550947	-0.44717	1.632	0	0	0	1	1	1	1	0	2									0	0	0	1	1	1	1	0
Rad51	-0.869741	-1.01225	0.0579106	-0.942364	0.764954	1.92555	1.30209	1.51447	2.18726	-0.950585	-0.280538	-0.97662	-0.620358	-0.606655	-0.0928157	-0.476483	-0.121591	-0.412081	-0.390157	-0.69161	1.53886	-0.686951	-0.298626	0	1	0	0	1	0	1	1	2									0	1	0	0	1	0	1	1
Snrpa1	-0.472339	-0.100976	-1.24017	-1.19833	-0.498491	-0.880315	-0.299733	-1.07593	-0.807089	0.398011	0.871891	-0.872992	-0.444094	0.353029	2.30399	-0.0172881	1.6596	1.39598	0.925242	-0.752953	-0.712313	0.0611689	1.25351	0	0	0	1	1	1	0	0	2									0	0	0	1	1	1	0	0
Mrpl36	-1.97172	0.623904	-0.0464215	0.205581	0.588624	-0.283304	-1.91628	0.679345	0.356782	2.97761	-0.610906	-0.132102	-0.212743	0.361822	-0.384104	0.0342192	0.356782	-0.520186	-0.106902	-0.297164	-0.114966	0.476735	-0.124038	0	0	0	0	1	1	0	1	2									0	0	0	0	1	1	0	1
Cct6a	1.37702	1.84187	0.883013	-0.609797	-0.408956	-0.458627	-1.76139	-0.812798	-1.10974	0.623323	-0.00349511	1.65236	0.387389	-0.85383	-0.419754	-0.505058	1.30791	-1.01742	-0.112014	0.873025	-0.910303	0.36115	-0.149267	1	0	0	0	0	1	0	1	2									1	0	0	0	0	1	0	1
Eif4ebp2	0.522851	1.44276	0.55805	-0.0583799	0.697072	-0.034125	-0.484024	-0.14623	-0.959066	1.78706	1.53978	0.738187	-0.101566	0.422577	-2.07183	-0.725094	-0.803184	-1.48143	-0.843411	0.616321	-0.185275	0.877209	-1.18499	1	0	1	0	0	1	0	1	2									1	0	1	0	0	1	0	1
Nme2	-1.28925	0.651737	-0.650444	-0.736437	-0.736437	0.270911	-0.847	-0.564451	1.0817	0.897432	2.87527	-0.527597	-0.810146	-1.4121	0.725446	0.52889	-0.195909	0.430612	0.307765	-0.506099	-0.159055	0.204573	0.359361	0	0	0	0	1	1	0	0	2									0	0	0	0	1	1	0	0
Oat	-0.0785852	0.786681	-1.0575	-0.164099	-0.911221	-0.257489	-0.204606	-1.12501	-0.886467	-0.471274	-0.373383	-1.2544	-0.673808	-0.580417	2.23254	1.43029	0.890198	1.19062	1.50792	-0.128375	-0.676958	-0.670657	1.45031	0	0	0	1	1	1	1	0	2									0	0	0	1	1	1	1	0
Pop5	-0.752084	-0.372434	-1.2451	0.357864	-0.000693805	-0.522712	-0.654535	0.120583	-2.63715	0.661057	-0.752084	1.54427	-0.132517	2.02411	0.252406	0.900975	0.236587	0.62942	0.342046	-0.502939	-0.738902	0.668966	0.472287	0	0	1	0	1	1	0	0	2									0	0	1	0	1	1	0	0
Prtn3	-0.416816	-0.416816	3.66563	0.832458	-0.416816	-0.416816	-0.416816	-0.416816	0.274746	1.4794	-0.416816	-0.416816	-0.416816	-0.416816	-0.416816	-0.416816	-0.416816	-0.416816	-0.416816	0.916115	-0.278504	-0.0375721	-0.416816	1	0	0	0	0	1	1	1	2									1	0	0	0	0	1	1	1
Myl6	0.0223081	-1.38412	-0.27494	-0.629986	-1.37311	0.523226	-1.36485	-0.618977	-1.16393	2.63149	1.48103	-0.583197	0.391116	0.220474	0.462676	0.415887	0.603043	-0.0217287	0.663593	-0.566684	-0.799528	0.828181	0.424694	0	0	1	0	1	1	0	0	2									0	0	1	0	1	1	0	0
Arid3a	0.349221	1.0723	2.46723	0.424795	0.166689	-0.344401	-0.321984	0.372918	-1.15138	-2.05508	-0.946436	0.898098	0.69443	-1.31598	-0.351446	-0.386031	0.137868	-0.653104	0.94229	1.07839	-0.255632	-0.544994	-0.0620845	1	0	0	0	0	1	1	1	2									1	0	0	0	0	1	1	1
Rab32	-1.10458	-0.776872	-1.05023	-0.708969	-0.246129	-0.628586	-0.829208	-0.143872	-0.524584	-0.301149	0.193764	-0.484863	-0.526732	-0.651131	1.50217	1.40756	1.59463	0.964449	2.31432	-0.910162	-0.474476	-0.354022	1.55663	0	0	0	1	1	1	1	0	2									0	0	0	1	1	1	1	0
Slc25a5	0.477051	-0.291366	0.847538	1.25004	1.11435	-0.0352272	-0.764004	-1.3144	-1.67421	0.445034	0.568529	-1.4257	-0.0138822	0.155353	0.974083	1.76994	0.237683	-0.594769	-1.72605	0.570816	-0.534698	-0.0541327	0.132178	1	0	0	0	0	1	1	0	2									1	0	0	0	0	1	1	0
Mis18a	-0.35021	-0.764789	-0.59343	-0.343301	-0.605867	-0.615541	-0.98037	0.485858	-0.634888	-0.621069	-0.904364	-0.919565	-0.792428	-0.142921	0.986116	1.71716	1.81389	1.97558	1.29014	-0.512932	-0.470162	-0.676069	1.55658	0	0	0	1	1	1	1	0	2									0	0	0	1	1	1	1	0
Sf3b5	-0.643403	-0.866843	-0.429894	-0.837051	0.657515	-0.226315	-0.74271	-0.0574934	-1.85494	0.990192	3.29907	-0.127008	-0.037632	0.66248	-0.037632	0.180843	0.165947	-0.251141	0.156016	-0.694298	-0.44479	0.957421	0.0428064	0	0	1	0	1	1	0	0	2									0	0	1	0	1	1	0	0
Oip5	-1.0979	-0.574086	-0.296773	-1.0979	0.750852	1.02816	0.59679	2.07579	0.504352	-1.0979	-0.758961	0.35029	-1.0979	-0.913023	-0.851398	0.442727	-0.235148	2.16823	0.103789	-0.766664	0.99119	-0.703498	0.32564	0	1	0	0	1	0	1	0	2									0	1	0	0	1	0	1	0
Rps10	-1.7097	-0.780508	-0.926714	-0.653635	-0.341889	0.0991454	-1.37258	-0.52797	-0.802257	0.273143	-0.0700187	-0.408347	-0.0434357	0.64047	1.07788	2.51336	1.18421	0.923216	0.925633	-1.01764	-0.589111	0.0783624	1.32486	0	0	0	1	1	1	0	0	2									0	0	0	1	1	1	0	0
Mt1	-0.734222	-0.95424	-1.45405	-1.38792	-0.351414	-0.328522	-0.879205	-0.655371	-0.299271	2.23794	1.10351	-0.645197	-0.350143	-0.0639909	0.393852	1.19762	1.40111	1.10732	0.662198	-1.13261	-0.502757	0.456424	0.95242	0	0	0	1	1	1	0	0	2									0	0	0	1	1	1	0	0
Pin1	-0.476702	0.436522	-1.97762	0.0303246	-0.200142	0.145558	-1.12777	0.39619	-1.06727	1.06454	2.3494	-1.05575	0.98388	0.77358	-0.759024	1.29789	-0.421966	0.113869	-0.50551	-0.496868	-0.370687	0.82313	-0.0549481	0	0	1	0	1	1	0	1	2									0	0	1	0	1	1	0	1
Cyb5b	2.07653	0.582707	0.829871	-0.388604	-1.00651	0.347467	-0.59349	0.797349	1.44236	0.253155	0.605472	0.288929	-0.0785653	-0.368007	-1.92579	-0.201063	-2.13393	0.0591094	-0.586986	0.775126	0.197435	0.140197	-0.957732	1	0	0	0	0	0	0	1	2									1	0	0	0	0	0	0	1
Rpl37a	-0.964355	-1.00016	-1.38022	-1.22186	-0.372233	-0.271709	-1.35956	-0.237284	-0.931306	1.37659	0.295626	0.109727	-0.559508	0.674309	0.710112	1.51292	1.40138	1.70433	0.513197	-1.14165	-0.634419	0.37935	1.16839	0	0	0	1	1	1	0	0	2									0	0	0	1	1	1	0	0
Mad2l1	-0.332758	-0.453376	1.13074	-0.0553362	-0.6142	-0.266418	2.36306	0.00296255	1.14884	0.348735	-0.318686	-1.26353	-1.59121	-1.63342	-0.421211	-0.256367	0.525641	1.58105	0.105488	0.072318	0.526847	-0.891622	0.30692	0	1	0	0	0	0	1	0	2									0	1	0	0	0	0	1	0
Atp5a1	-0.690952	0.401936	-0.0923886	-1.84495	-1.20153	-0.454518	-0.687702	-1.48781	-0.926087	1.41941	1.12446	0.307015	-0.909617	0.91143	1.7668	0.681714	0.801556	0.670444	0.210794	-0.55659	-0.951529	0.570539	0.826262	0	0	1	1	1	1	0	0	2									0	0	1	1	1	1	0	0
Snrpc	0.14292	0.129106	-0.729348	0.617536	0.42019	0.230739	1.45329	0.557345	2.07592	0.63431	-1.14871	1.07932	0.0403	0.363947	-1.91243	-1.02537	-0.415568	-1.37171	-1.1418	0.0400534	0.947498	0.193835	-1.17338	0	1	0	0	0	0	0	1	2									0	1	0	0	0	0	0	1
Phb2	-2.21251	-0.313729	-0.537235	-1.25902	-1.31746	-0.268618	-0.708454	0.125082	-0.41523	1.75524	0.697176	-0.828409	0.767919	1.14111	0.910429	0.241961	-0.0215304	1.32873	0.914531	-1.08062	-0.516935	0.706608	0.674825	0	0	1	1	1	1	0	0	2									0	0	1	1	1	1	0	0
Dera	1.05093	-0.167915	-1.87112	0.36192	-0.577229	0.332358	0.643892	-0.920598	-0.065586	-1.71649	1.87638	-1.20939	-0.577229	-0.506736	1.63079	0.687097	0.743946	0.51655	-0.231586	-0.156545	-0.117432	-0.426692	0.66936	0	0	0	1	1	1	1	0	2									0	0	0	1	1	1	1	0
Hspa9	0.240574	0.285406	-0.791461	-1.37868	-0.364523	-0.638502	0.0375072	-0.0990425	0.613302	-1.7643	-0.441003	0.0594841	-0.768312	-1.33444	1.3652	1.47274	1.35964	0.196034	1.95038	-0.411041	-0.0902517	-0.849714	1.2688	0	0	0	1	1	1	1	0	2									0	0	0	1	1	1	1	0
Tma7	-1.23225	-1.9921	-1.45613	0.144971	1.14905	-0.0517752	-0.594523	0.0160682	-0.988015	1.5629	1.05407	-1.04229	0.40956	-0.160325	0.51811	0.816621	-0.404561	0.76913	1.48149	-1.13388	-0.0938382	0.364783	0.636157	0	0	0	1	1	1	0	0	2									0	0	0	1	1	1	0	0
Rpl23	-1.01468	-0.812723	-1.37513	-1.58191	-0.583414	-0.545598	-1.49824	-0.715367	-0.398358	1.10623	0.798071	0.267845	0.0554322	0.499567	0.734508	0.883358	1.4337	1.49726	1.24945	-1.19611	-0.748195	0.545429	1.15965	0	0	1	1	1	1	0	0	2									0	0	1	1	1	1	0	0
Cmc2	-1.68471	-0.38257	0.722802	0.0456891	0.0167527	-0.735595	-1.40692	-0.289974	-0.671935	-0.347846	2.47635	-0.567763	-0.631424	1.97286	-0.133717	0.410288	0.0514764	-0.0179711	1.17421	-0.324697	-0.617534	0.580435	0.296857	0	0	1	0	1	1	0	0	2									0	0	1	0	1	1	0	0
Tmem88	-0.581926	0.677249	-0.133453	2.22966	-0.668171	-0.823412	-1.22014	-1.34088	-0.0472077	2.03992	-0.547428	-0.530179	1.16022	-0.702669	-0.926906	0.66	0.66	-0.443934	0.539258	0.547882	-0.819962	0.283973	0.0976837	1	0	0	0	0	1	0	0	2									1	0	0	0	0	1	0	0
Atpif1	-0.898063	-0.418333	-0.865276	-1.24664	-0.347582	-0.625411	-0.357936	-0.67718	-0.68926	2.16669	0.472101	-0.114619	0.102812	1.55926	-1.28979	0.102812	0.2702	2.11492	0.741302	-0.857079	-0.539474	0.837248	0.387889	0	0	1	0	1	1	0	0	2									0	0	1	0	1	1	0	0
Bola3	-1.16946	-0.375062	-0.0557469	-1.06432	0.0532875	-0.546402	-0.114158	-0.585343	-0.542508	0.505002	3.75267	-0.452944	0.364815	0.51279	-0.523037	0.0143466	0.240204	-0.266028	0.251886	-0.666145	-0.347025	0.936467	-0.0565258	0	0	1	0	1	1	0	1	2									0	0	1	0	1	1	0	1
Ranbp1	0.416625	-0.679178	0.0670115	-1.09141	0.304436	0.988008	-1.04966	-0.439145	-1.64714	1.75768	1.61157	0.140065	0.59665	0.586214	-1.84543	-0.527853	-0.718314	0.367053	1.16281	-0.321738	-0.368701	0.938436	-0.312345	0	0	1	0	1	1	0	1	2									0	0	1	0	1	1	0	1
Eme1	1.37624	-0.65525	-0.50477	-0.68033	2.65532	1.1756	0.784347	1.07528	0.523514	0.207505	-0.996339	-1.0465	-0.941163	-1.0465	-0.539882	0.277729	-0.444577	-0.78065	-0.439561	-0.116028	1.24281	-0.764599	-0.385388	0	1	0	0	1	0	1	1	2									0	1	0	0	1	0	1	1
Trip13	-1.08906	-0.864618	-1.30013	-0.831917	-0.0515548	0.113436	0.146137	1.00231	0.290318	-1.08906	-0.281947	-0.968666	-0.741246	-1.04299	1.68308	0.707998	1.18662	1.37539	1.75591	-1.02143	0.300128	-0.824782	1.3418	0	0	0	1	1	0	1	0	2									0	0	0	1	1	0	1	0
Rpl11	-1.74179	-0.745875	-0.835581	-0.341285	0.142026	1.13611	-1.12117	-0.643355	-0.983869	-0.145398	-0.659831	-0.855719	0.48254	-0.0337238	0.894453	1.15442	0.826716	2.1723	1.29904	-0.916132	-0.294053	-0.242426	1.26938	0	0	0	1	1	1	1	0	2									0	0	0	1	1	1	1	0
Cct2	2.14801	-0.361174	-0.945859	-1.37329	-0.376037	-0.250422	-1.10192	-0.250183	-0.71165	-0.742574	-0.20943	0.123785	-0.965996	-0.560864	1.66041	1.28596	1.37802	0.109642	1.14357	-0.133078	-0.538042	-0.471016	1.11552	0	0	0	1	1	1	1	0	2									0	0	0	1	1	1	1	0
Eif2s1	0.563764	-0.556347	-0.707201	-1.15163	-0.0757834	0.391231	-0.534667	0.312642	0.0868133	-1.95287	-1.18505	0.732684	-1.39733	-0.427173	1.00729	1.93409	0.662225	0.778753	1.51857	-0.462854	0.036047	-0.84595	1.18019	0	0	0	1	1	0	1	0	2									0	0	0	1	1	0	1	0
Rps5	-1.04718	-1.03186	-1.03203	-0.775852	-0.352665	-0.397789	-0.824223	-0.789922	-0.711246	0.0519557	0.00658155	-0.523505	-0.374478	-0.0561929	1.59143	1.94685	1.71473	1.26773	1.33767	-0.971731	-0.615169	-0.179128	1.57168	0	0	0	1	1	1	1	0	2									0	0	0	1	1	1	1	0
Cib1	1.63106	0.829944	1.53092	0.96687	-0.631278	1.18759	0.468215	0.899429	0.135097	0.304722	0.768634	-1.1238	-1.00936	-0.635366	-0.854038	-0.925566	-0.90513	-1.68172	-0.956222	1.2397	0.41181	-0.339034	-1.06454	1	0	0	0	0	0	1	1	2									1	0	0	0	0	0	1	1
Mbd2	-0.0940936	-0.604614	-0.48513	-0.732404	-0.837191	-0.797576	-0.497909	-0.741988	-0.786714	-0.0436167	-1.10363	-0.260859	-0.83208	0.0126108	1.75119	2.28088	1.42405	1.35185	0.997231	-0.47906	-0.732276	-0.445515	1.56104	0	0	0	1	1	1	1	0	2									0	0	0	1	1	1	1	0
Set	0.522294	-1.57348	1.65795	-0.812196	0.674551	-0.303477	-0.482603	-0.522011	-0.695764	-0.896385	-0.203167	-1.21344	-1.52154	1.20297	1.61855	1.10625	1.07579	-0.0992736	0.464974	-0.0513573	-0.265861	-0.52631	0.833257	0	0	0	1	1	1	1	0	2									0	0	0	1	1	1	1	0
Mrpl4	0.73333	2.04605	-1.44112	-0.942782	-0.0277857	0.204219	-1.70863	-0.588857	-0.136686	2.08393	0.997294	0.150952	0.150952	0.487122	-0.442079	-0.0751335	0.475285	-1.02209	-0.943966	0.0988697	-0.451549	0.774049	-0.401597	0	0	1	0	0	1	0	1	2									0	0	1	0	0	1	0	1
Acaa2	0.00237935	-0.993445	-0.234961	-1.52338	-0.076734	-0.653131	-1.04995	-0.881681	-0.968329	0.593846	0.504687	-0.62676	-0.425838	-0.355515	2.39713	1.57209	1.4013	0.7797	0.538592	-0.687351	-0.725966	-0.061916	1.33776	0	0	0	1	1	1	1	0	2									0	0	0	1	1	1	1	0
Polr2d	0.243372	0.472035	-1.0473	0.665128	-1.37759	0.192558	-0.996488	0.182395	0.182395	1.54421	0.609232	-1.86541	2.16922	-0.925348	-0.244442	1.04623	0.522849	-0.595058	-0.777988	0.0833081	-0.363346	0.306381	-0.00968139	0	0	0	0	0	1	0	1	2									0	0	0	0	0	1	0	1
Txndc5	-0.353619	0.531488	-1.03149	-1.19014	-1.01403	-0.343751	-1.60537	-0.166881	-0.931292	-1.0945	1.23289	1.24883	0.573997	-0.79845	0.597529	1.64432	1.3923	0.21039	1.09777	-0.510942	-0.812266	0.232555	0.988464	0	0	0	1	1	1	0	0	2									0	0	0	1	1	1	0	0
Tceal8	0.703311	0.44404	1.02531	0.0530427	1.11731	2.12512	1.26785	1.03994	-0.011775	0.274677	-1.30395	-0.122592	-0.446681	-0.465499	-0.942223	-1.0384	-1.3374	-1.16177	-1.22031	0.556425	1.10769	-0.412808	-1.14002	1	1	0	0	0	0	1	1	2									1	1	0	0	0	0	1	1
Isoc1	1.74757	0.47434	-0.242274	-0.767856	-0.991858	-0.435246	-1.78023	-1.86557	-0.430397	-0.239365	-0.0822721	0.794344	-0.665067	0.286217	0.758465	2.01133	-0.110394	0.647918	0.890345	0.302944	-1.10066	0.0187715	0.839533	0	0	0	1	0	1	0	0	2									0	0	0	1	0	1	0	0
Hnrnpf	0.69403	1.72856	-0.0707837	-0.180395	0.0893223	-0.487059	-0.108963	-1.27527	-0.631154	-1.47356	-0.75185	-0.42548	-1.57947	-0.618839	1.20144	2.0734	0.898473	-0.0128992	0.930494	0.542853	-0.482625	-0.96984	1.01818	1	0	0	1	0	1	1	0	2									1	0	0	1	0	1	1	0
Lrrc59	1.11848	1.51741	0.675107	-1.32241	0.666505	1.25899	1.18121	0.443205	-0.10949	-1.50951	-0.648565	-0.563617	-0.432433	-0.767921	0.616325	-1.188	-0.6543	-1.47402	1.19303	0.497148	0.688082	-0.784409	-0.301392	0	1	0	0	0	0	1	1	2									0	1	0	0	0	0	1	1
Zcchc3	-0.605818	1.07063	0.671029	-0.0761628	0.481867	0.470044	-0.374094	-0.537246	-1.0267	2.72581	-0.700399	0.366005	1.72561	0.0444283	-1.31281	-0.875374	-0.934488	-0.357542	-0.754783	0.264921	-0.197227	0.83229	-0.847	0	0	1	0	0	1	0	1	2									0	0	1	0	0	1	0	1
Mrpl3	-0.895358	-0.685941	-1.36766	-0.871595	0.643339	-0.925063	-0.177993	0.233415	0.886916	-0.835949	-1.59639	-1.23399	0.303221	1.05623	0.935929	1.15426	0.420554	1.81221	1.14386	-0.955139	0.132123	-0.461375	1.09336	0	0	0	1	1	0	1	0	2									0	0	0	1	1	0	1	0
Pcbp4	-1.30399	-1.10947	0.815265	0.958596	1.36811	-0.229007	-0.290435	0.671933	-1.65208	-0.300673	2.02334	-0.106151	-1.49851	-0.761381	0.661695	-0.229007	0.774313	0.866455	-0.659001	-0.159901	-0.0262954	-0.128675	0.282891	0	0	0	0	1	1	1	0	2									0	0	0	0	1	1	1	0
Rpl18	-0.0654183	-0.0268653	-1.58132	-0.915126	-0.555812	-0.236594	-1.54739	-0.594365	-1.05854	2.055	-1.07705	-0.381553	1.10659	0.543719	0.230669	0.796626	1.09271	1.25001	0.964717	-0.647183	-0.798542	0.449341	0.866947	0	0	0	1	1	1	0	0	2									0	0	0	1	1	1	0	0
Dctn3	-1.72725	-1.24348	-0.516635	-0.97994	-0.113499	-0.69955	-0.727228	-0.492567	-0.929398	1.99605	0.450892	-0.369821	-0.117109	0.371468	0.0633997	0.945485	1.08147	1.36427	1.64345	-1.11683	-0.592448	0.466295	1.01961	0	0	0	1	1	1	0	0	2									0	0	0	1	1	1	0	0
Mrpl18	-0.185768	-0.400423	0.15116	-0.134142	-0.123273	0.156594	-2.32689	-1.68292	0.732631	1.46083	-0.509109	-1.32154	0.175614	0.803277	1.33584	0.0451906	-0.582473	1.43366	0.971741	-0.142293	-0.648771	0.121814	0.640791	0	0	0	1	1	1	0	0	2									0	0	0	1	1	1	0	0
Rpl14	-0.762839	-1.01211	-1.08358	-1.17423	-0.557144	-0.388637	-1.22885	-1.06848	-0.786663	0.889113	0.15814	-0.231751	-0.316586	0.75605	1.74676	1.21974	1.4876	1.32897	1.0245	-1.00819	-0.805954	0.250993	1.36151	0	0	0	1	1	1	0	0	2									0	0	0	1	1	1	0	0
Ptpn18	-1.17256	0.146927	-0.378297	-0.386609	-0.853643	-0.286099	-1.9842	-0.438754	-1.53303	-1.0592	1.29562	0.626053	-0.16065	0.8437	0.788532	1.58959	0.88602	1.05832	1.01827	-0.447634	-1.01915	0.309105	1.06815	0	0	0	1	1	1	0	0	2									0	0	0	1	1	1	0	0
Pdia6	-0.0554307	1.27634	0.0726829	0.196483	0.275396	-0.81916	-1.3273	0.178752	0.338974	1.63576	1.1912	1.56132	1.03705	-0.579067	-1.49471	-1.49886	-0.442806	-1.42618	-0.120446	0.37252	-0.270668	0.969254	-0.996602	0	0	1	0	0	1	0	1	2									0	0	1	0	0	1	0	1
Tipin	-0.467635	-0.430189	0.408182	-0.900342	0.281282	0.905379	0.379057	0.406101	0.618294	-1.6867	-1.98419	-0.403145	-1.17703	-0.586213	1.94346	0.0482854	0.607893	0.266719	1.77079	-0.347496	0.518023	-1.16746	0.92743	0	1	0	1	1	0	1	0	2									0	1	0	1	1	0	1	0
Syce2	-0.0727753	-0.51786	-1.83828	-1.63947	-0.114317	-0.274547	0.838165	-0.977781	-0.342793	-0.405105	0.686836	-0.678091	-0.592041	1.09631	-0.265645	0.835198	1.75207	2.01616	0.493966	-1.0171	-0.174255	0.0215827	0.96635	0	0	0	1	1	1	0	0	2									0	0	0	1	1	1	0	0
Sdhd	-1.09756	-0.890777	-0.728485	-1.60449	-0.119419	-0.464055	-1.30121	-0.736004	-0.325574	1.40513	0.247775	-0.718459	-0.174561	0.925768	0.550428	0.911983	2.0261	1.52418	0.569226	-1.08033	-0.589252	0.33713	1.11638	0	0	0	1	1	1	0	0	2									0	0	0	1	1	1	0	0
Gsto1	-0.58458	-0.863574	-1.14512	-1.26675	-0.619455	-0.133767	-0.405105	-0.601592	-0.862724	-0.331955	-0.0657194	-0.260505	-0.664536	-0.0146839	1.70181	1.22463	1.21782	1.65673	2.01908	-0.965007	-0.524529	-0.26748	1.56401	0	0	0	1	1	1	1	0	2									0	0	0	1	1	1	1	0
Itpa	-2.07657	2.04725	1.17499	0.294088	-0.686129	1.22249	-0.733628	0.596357	0.203407	0.285451	0.967717	-1.49794	0.540221	0.00477267	-1.12226	-0.841582	0.35886	-0.0470449	-0.690447	0.359939	0.120499	0.0600448	-0.468495	0	0	0	0	0	0	0	1	2									0	0	0	0	0	0	0	1
Elof1	-0.310742	-0.619051	-1.38211	-0.842574	0.197966	1.27705	-0.31845	-1.49002	-1.69813	0.668137	-0.0409726	-0.41865	0.259628	2.57965	1.12289	0.436905	0.228797	0.413782	-0.0640957	-0.78862	-0.406318	0.609558	0.427656	0	0	1	0	1	1	0	0	2									0	0	1	0	1	1	0	0
Cdc6	-0.457103	-0.90344	1.88926	-0.909639	1.47392	1.10197	1.39643	1.51422	1.17636	-0.556289	-0.175043	-0.801154	-1.03362	-0.928236	-0.416809	-0.568687	-0.416809	-0.798055	-0.587285	-0.0952298	1.33258	-0.698869	-0.557529	0	1	0	0	1	0	1	1	2									0	1	0	0	1	0	1	1
St13	0.511007	0.814418	0.187712	0.155539	0.301435	-1.3385	-1.91896	-1.06212	-0.75514	1.20519	2.02247	1.19647	0.523296	-0.513171	-0.489711	-0.578411	0.656233	-1.41156	0.493803	0.417169	-0.954658	0.886852	-0.265929	0	0	1	0	0	1	0	1	2									0	0	1	0	0	1	0	1
Uqcrfs1	0.0173547	-0.279603	-0.451221	-0.352878	-0.401085	-0.649835	-1.65062	-0.829167	-0.578489	-0.215969	0.975717	-1.01814	-0.279603	-0.443508	2.38916	1.49057	0.204399	1.99386	0.0790601	-0.266587	-0.821839	-0.1963	1.23141	0	0	0	1	1	1	1	0	2									0	0	0	1	1	1	1	0
Dtymk	-1.30312	-1.65669	-0.494976	-0.0945992	-0.418597	0.0692474	0.245413	1.91837	0.313169	-1.01855	0.101278	-1.78973	-0.0502498	0.550932	1.58945	0.0889583	1.78163	0.0322895	0.135772	-0.887346	0.425521	-0.441264	0.72562	0	0	0	1	1	0	1	0	2									0	0	0	1	1	0	1	0
Pdcd6	-0.48115	-0.0108946	-1.51401	-0.894084	0.174872	-0.672225	-0.744409	-0.969452	-0.0968782	0.223703	-0.69664	-0.686025	-0.567134	-0.549088	1.78945	0.840449	1.96354	1.69179	1.19818	-0.725036	-0.461618	-0.455037	1.49668	0	0	0	1	1	1	1	0	2									0	0	0	1	1	1	1	0
Bzw2	1.5457	0.325827	-0.241118	-0.867176	-1.07676	0.930389	1.12654	0.839033	0.202228	1.57526	1.04593	-0.208874	-0.512499	0.830973	-0.52056	-0.920914	-0.829558	-1.70281	-1.5416	0.190808	0.404286	0.546157	-1.10309	0	0	1	0	0	0	0	1	2									0	0	1	0	0	0	0	1
Rplp0	-1.08358	-1.02308	-1.11228	-1.17362	-0.610574	-0.484514	-0.724535	-1.00986	-0.864383	0.769053	0.531002	-0.383216	-0.211571	0.54901	1.94186	1.25472	1.44803	1.27273	0.91481	-1.09814	-0.738773	0.250856	1.36643	0	0	0	1	1	1	0	0	2									0	0	0	1	1	1	0	0
Prpf39	3.25301	0.647407	0.156801	0.549911	0.360724	-0.311478	1.2437	-0.500516	-0.906129	-1.05766	-0.454373	-0.607092	-1.34538	-1.01658	-0.294063	0.413416	-0.0472713	0.0718078	-0.156229	1.15178	-0.022741	-0.896216	-0.00246776	1	0	0	0	0	1	1	1	2									1	0	0	0	0	1	1	1
Myeov2	-0.366231	-1.19203	-1.11758	-1.01943	-0.88405	-0.237623	-0.271467	-0.816361	-0.219009	3.21958	0.325885	-0.183472	0.088975	1.22276	-0.513454	0.0940517	0.699866	0.7794	0.39019	-0.923817	-0.485702	0.934745	0.29001	0	0	1	0	1	1	0	0	2									0	0	1	0	1	1	0	0
Rpl32	-1.23884	-0.841858	-1.06377	-1.10544	-0.479892	-0.521069	-1.09336	-0.423427	-0.814488	0.35549	0.279053	-0.298662	-0.455235	0.237136	1.32328	1.80508	1.58613	1.37827	1.37161	-1.06248	-0.666447	0.0235566	1.49287	0	0	0	1	1	1	0	0	2									0	0	0	1	1	1	0	0
Dph3	-0.640347	0.577583	-0.72719	0.257744	-0.0684493	-1.6973	-0.0472679	-1.01949	-1.7206	1.76374	1.06899	0.10312	-0.837334	-0.0705675	-0.886051	0.236563	1.13889	1.71291	0.855059	-0.133053	-0.910621	0.40559	0.611473	0	0	0	1	1	1	0	0	2									0	0	0	1	1	1	0	0
Ncl	1.42862	-0.846349	-0.767264	-1.3718	-0.650947	0.0720387	0.300978	-0.331554	0.271988	-1.09923	0.190985	-0.643913	-1.52706	-1.02022	1.77075	1.06951	1.22548	0.518549	1.40944	-0.389198	-0.0674994	-0.819888	1.19875	0	0	0	1	1	1	1	0	2									0	0	0	1	1	1	1	0
Ethe1	0.725964	1.55475	-0.905555	-1.26785	-0.739798	-0.521946	-1.40519	-0.152546	-1.58516	0.780427	-0.524314	0.617038	-1.36494	0.595727	0.510481	0.133976	1.6471	1.03853	0.863305	0.0268264	-0.880928	0.0207881	0.838679	0	0	0	1	0	1	0	0	2									0	0	0	1	0	1	0	0
Ncbp2	1.37615	1.4518	1.12452	0.921457	-0.735665	-1.73105	0.0670158	-1.32892	-0.284157	-0.371751	1.7114	0.4158	0.164962	-0.778666	0.855363	-1.38864	-0.329547	-0.889353	-0.250712	1.21848	-0.802555	0.228348	-0.400578	1	0	0	0	0	1	0	1	2									1	0	0	0	0	1	0	1
1810009A15Rik	-0.411376	0.0403108	1.34628	0.118865	-1.42276	-1.09873	-1.39331	-1.67806	0.275974	0.658926	-0.303364	0.364347	0.855312	0.452721	1.94525	-1.05945	1.52302	0.109046	-0.323003	0.273519	-1.06338	0.405588	0.438974	0	0	0	0	0	1	0	0	2									0	0	0	0	0	1	0	0
Bzw1	1.54338	0.454006	0.0836533	0.967227	1.18918	0.208663	1.53445	1.41752	0.984235	-1.38543	-1.00529	-0.501002	-1.10692	-1.13668	-0.0490103	-0.491648	-0.583917	-0.793542	-1.32887	0.762066	1.06681	-1.02706	-0.649398	1	1	0	0	0	0	1	1	2									1	1	0	0	0	0	1	1
Rbmxl1	1.16232	0.639884	-1.14386	-0.449765	-1.70361	0.923491	1.78924	1.55041	0.58764	0.617494	0.572714	-1.75585	-0.0840608	-0.882639	-0.539325	-0.606495	-0.569178	-0.531862	0.423447	0.0521452	0.629435	-0.306469	-0.364683	0	1	0	0	0	0	1	1	2									0	1	0	0	0	0	1	1
Ndufs6	-1.01955	-1.32536	-1.14311	-1.26049	-0.871273	-0.420273	-0.49441	-0.20404	-0.651951	2.02316	0.975976	0.225338	0.324187	1.33739	-0.485143	0.762832	0.892571	1.70808	-0.373937	-1.18713	-0.528389	0.977211	0.500881	0	0	1	1	1	1	0	0	2									0	0	1	1	1	1	0	0
Gng5	-1.01185	-1.79331	0.298146	-0.794601	-0.392522	-0.548166	-1.23235	-0.256334	-0.700567	1.99726	1.89998	-0.687596	0.307874	0.207354	-0.266062	0.868839	0.119805	0.495943	1.48817	-0.825406	-0.625987	0.744973	0.541339	0	0	1	1	1	1	0	0	2									0	0	1	1	1	1	0	0
H2afy	-0.532503	2.44381	0.607856	-0.793674	0.185501	-1.02726	-1.09794	-0.094633	-0.947963	2.48346	-0.15066	0.169124	0.984528	0.025178	-0.0851516	-0.717823	-0.235993	-0.741957	-0.473891	0.431372	-0.59646	0.702326	-0.450963	0	0	1	0	0	1	0	1	2									0	0	1	0	0	1	0	1
Arhgdib	-0.749299	-0.712576	0.476946	-1.1094	-0.540852	-0.528305	-1.75015	-0.224962	-0.507315	1.83822	2.20871	0.94968	0.732857	0.606921	-0.847709	-0.363741	-0.278207	-0.380624	1.17981	-0.523583	-0.710317	1.26728	-0.138095	0	0	1	0	1	1	0	1	2									0	0	1	0	1	1	0	1
Cmah	-0.622088	-0.610823	-0.585405	-0.622762	-0.552412	-0.529561	-0.582741	-0.57154	-0.575584	-0.562521	-0.54487	-0.601002	-0.608192	-0.605303	2.23469	1.82703	1.02685	1.36047	1.72577	-0.61027	-0.562367	-0.584378	1.63496	0	0	0	1	1	1	1	0	2									0	0	0	1	1	1	1	0
Gar1	0.175235	-1.47553	-0.95399	-1.42431	-0.472032	0.436005	-0.113474	0.184548	0.0285523	3.24161	1.053	-0.211263	0.554748	0.42902	-0.797994	-0.42081	-0.139085	0.40108	-0.495315	-0.919648	0.0127199	1.01342	-0.290425	0	0	1	0	1	0	0	1	2									0	0	1	0	1	0	0	1
Ssu72	-2.12193	-0.115105	0.358659	-0.325296	1.91841	0.774037	-0.115105	0.547164	-0.200182	-0.922505	2.202	-0.625569	0.268577	1.26448	-0.465423	-0.892478	-0.662269	-0.373673	-0.5138	-0.550917	0.584865	0.437398	-0.581529	0	1	0	0	1	0	0	1	2									0	1	0	0	1	0	0	1
Snrpd3	0.672552	-0.183581	-1.15261	-1.26316	-1.42309	0.0704367	-0.31059	2.22018	-0.122429	-0.138893	1.86032	0.57612	0.93833	-0.482287	-0.491695	-0.157709	-0.816273	-1.04677	1.25115	-0.481699	0.0869008	0.550718	-0.25226	0	0	1	0	1	0	0	1	2									0	0	1	0	1	0	0	1
Hn1	-0.0724562	-0.819144	-1.20236	-0.304127	-0.703599	-1.03281	-0.745984	-0.780241	-0.678632	0.307274	-0.150841	-0.67747	-0.41851	-0.469606	1.84362	1.01796	1.93013	1.26125	1.69556	-0.599521	-0.788254	-0.281831	1.5497	0	0	0	1	1	1	1	0	2									0	0	0	1	1	1	1	0
Mfsd1	-0.672996	-0.951578	-1.41258	-1.13536	-0.364916	-0.307777	-0.136917	0.103511	0.439295	-1.63254	-0.341355	-0.0382227	-0.208774	-0.464043	1.97165	1.66481	1.23942	0.857818	1.39056	-1.04313	-0.0533608	-0.536988	1.42485	0	0	0	1	1	1	1	0	2									0	0	0	1	1	1	1	0
Ppil1	-0.949502	-0.75842	-1.48332	-0.740222	-0.355026	0.958282	1.82573	0.260682	-0.652264	-0.197307	-0.985899	1.22519	2.60826	-0.0790188	-0.55824	0.327409	-0.0304901	-0.403554	-0.0122918	-0.982866	0.407481	0.514245	-0.135433	0	0	1	0	1	0	0	1	2									0	0	1	0	1	0	0	1
Batf	-0.827095	-0.617137	0.31747	-0.841675	0.113344	-0.450919	-0.943738	-0.273038	-0.596724	3.22335	-0.738154	-1.09392	-0.411552	-0.424675	0.482229	0.229987	1.16605	0.700936	0.985254	-0.492109	-0.430215	0.111011	0.712892	0	0	0	1	1	1	0	0	2									0	0	0	1	1	1	0	0
Rbm8a	-0.19622	-0.424017	0.159914	-1.24377	-0.98549	-0.76411	-0.921322	-0.484977	-0.0935507	2.5165	2.03202	0.235312	0.854536	1.17538	-0.871591	-0.861966	-0.0261739	0.410171	-0.510645	-0.426023	-0.64989	1.36275	-0.372041	0	0	1	0	1	1	0	1	2									0	0	1	0	1	1	0	1
Commd1	-0.76243	-1.25349	-0.535225	1.26043	-1.60162	-0.0148513	-0.414293	-1.07392	1.0259	0.476206	1.20913	0.685088	2.48074	0.43223	-0.351995	-0.703797	0.216019	-0.157771	-0.916344	-0.322678	-0.415759	1.05668	-0.382777	0	0	1	0	1	1	0	1	2									0	0	1	0	1	1	0	1
Atp5f1	-0.83423	-0.00326884	-0.228142	1.74004	0.587827	0.390795	-1.48529	-0.83423	-0.746422	-0.0589518	-1.51099	-1.26899	-0.425174	0.459328	0.446478	1.76788	0.41007	1.84926	-0.255984	0.168599	-0.417464	-0.560955	0.84354	0	0	0	1	0	1	1	0	2									0	0	0	1	0	1	1	0
Cdc37	1.26407	1.64753	-1.26334	-1.16803	0.344206	0.371913	-0.970205	-0.0619758	-0.748551	2.05482	0.667822	0.381333	0.223404	0.0832079	-1.28717	-0.41884	-1.43845	-0.596717	0.914967	0.120058	-0.212923	0.682118	-0.565242	0	0	1	0	0	1	0	1	2									0	0	1	0	0	1	0	1
Nasp	1.23852	0.838331	0.813742	-0.105281	1.33934	1.13648	1.37561	1.70018	0.055164	-0.913652	-0.147697	-0.506085	-1.1368	-1.10237	-0.990493	-1.36794	-0.633949	-0.990493	-0.602598	0.696328	1.12135	-0.761321	-0.917094	1	1	0	0	0	0	1	1	2									1	1	0	0	0	0	1	1
Ufc1	-0.424379	0.140442	-0.463308	-0.936823	0.186448	-0.226197	-0.513562	-0.677062	-0.177359	3.8231	-0.0556178	-0.90568	-0.490204	0.294033	0.628821	-0.30547	0.63236	-0.45623	-0.0733127	-0.421017	-0.281546	0.533127	0.0852335	0	0	1	0	1	1	0	0	2									0	0	1	0	1	1	0	0
Polr2l	-0.473002	1.60093	-0.503956	-0.246004	0.1564	1.10566	-0.679363	1.59061	-1.42226	-0.276959	-2.27866	-0.462684	1.00248	-1.15399	0.352444	1.21916	0.135764	0.42467	-0.0912334	0.0944918	0.150209	-0.633964	0.408161	0	0	0	0	0	0	1	0	2									0	0	0	0	0	0	1	0
Rps8	-1.43413	-0.816001	-0.953599	-0.83717	-0.261379	-0.329119	-0.868923	-0.9663	-1.02981	2.78481	0.394854	-0.199989	0.318646	1.30511	0.42449	0.479529	0.324997	1.03839	0.625594	-1.01023	-0.691106	0.920687	0.578599	0	0	1	1	1	1	0	0	2									0	0	1	1	1	1	0	0
[truncated: 1,031 more rows]
[truncated: 7 more columns]

## Sheet: Adult scores list 6-7
	Z scores
[truncated: 788 more rows]

## Sheet: Scores summary
Similarity Scores (total of 2402 genes)
Threshold set to Z-score >0.5 or <0
Similarity Scores to Embryonic microglia
	CS	CR	PS	PR
List 1	35	57	63	218
[truncated: 19 more rows]
